# Supplementary material for: Identification of the expression patterns and potential prognostic role of m6A-RNA methylation regulators in Wilms Tumor
Source: BMC Med Genomics. 2023 Sep 21;16:222. doi: 10.1186/s12920-023-01660-2 (PMC10514975; doi:10.1186/s12920-023-01660-2)
Supplement: Supplementary file 1 — Supplementary Material 1 [file 12920_2023_1660_MOESM1_ESM.xlsx]

## Sheet: Sheet1
sample_id	TARGET USI	Gender	Race	Ethnicity	Age at Diagnosis in Days	First Event	Event Free Survival Time in Days	Vital Status	Overall Survival Time in Days	Year of Diagnosis	Year of Last Follow Up	Protocol	Stage	ICD-O-3-M	ICD-O-3-T	Histologic Classification of Primary Tumor	Reason for Death	Comment
TARGET-50-CAAAAJ-01A	TARGET-50-CAAAAJ	Female	White	Not Hispanic or Latino	401	Relapse	169	Alive	3385	1996	2005	NWTS-5	IV	8960-03-01	C649	FHWT	None	PADWMG
TARGET-50-CAAAAJ-11A	TARGET-50-CAAAAJ	Female	White	Not Hispanic or Latino	401	Relapse	169	Alive	3385	1996	2005	NWTS-5	IV	8960-03-01	C649	FHWT	None	PADWMG
TARGET-50-CAAAAJ-01B	TARGET-50-CAAAAJ	Female	White	Not Hispanic or Latino	401	Relapse	169	Alive	3385	1996	2005	NWTS-5	IV	8960-03-01	C649	FHWT	None	PADWMG
TARGET-50-CAAAAJ-01A	TARGET-50-CAAAAJ	Female	White	Not Hispanic or Latino	401	Relapse	169	Alive	3385	1996	2005	NWTS-5	IV	8960-03-01	C649	FHWT	None	PADWMG
TARGET-50-CAAAAJ-11A	TARGET-50-CAAAAJ	Female	White	Not Hispanic or Latino	401	Relapse	169	Alive	3385	1996	2005	NWTS-5	IV	8960-03-01	C649	FHWT	None	PADWMG
TARGET-50-CAAAAJ-01B	TARGET-50-CAAAAJ	Female	White	Not Hispanic or Latino	401	Relapse	169	Alive	3385	1996	2005	NWTS-5	IV	8960-03-01	C649	FHWT	None	PADWMG
TARGET-50-PACFNR-01A	TARGET-50-PACFNR	Female	White	Not Hispanic or Latino	1215	None	3943	Alive	3943	1998	2012	NWTS-5	III	8960-03-01	C649	FHWT	None
TARGET-50-PADCRV-01A	TARGET-50-PADCRV	Male	White	Not Hispanic or Latino	2523	Relapse	271	Dead	817	1998	2001	NWTS-5	III	8960-03-01	C649	FHWT	Tumor
TARGET-50-PADDLL-01A	TARGET-50-PADDLL	Female	White	Not Hispanic or Latino	193	None	1552	Alive	1552	1998	2003	NWTS-5	I	8960-03-01	C649	FHWT	None
TARGET-50-PADVNN-01A	TARGET-50-PADVNN	Male	White	Not Hispanic or Latino	2268	Relapse	521	Dead	657	1995	1997	NWTS-5	III	8960-03-01	C649	DAWT	Infection
TARGET-50-PADWHM-01A	TARGET-50-PADWHM	Female	Not Reported	Hispanic or Latino	724	Relapse	167	Alive	3541	1995	2005	NWTS-5	III	8960-03-01	C649	FHWT	None
TARGET-50-PADWKZ-01A	TARGET-50-PADWKZ	Female	White	Not Hispanic or Latino	2034	None	4819	Alive	4819	1996	2011	NWTS-5	III	8960-03-01	C649	FHWT	None
TARGET-50-PADWNP-01A	TARGET-50-PADWNP	Male	White	Not Hispanic or Latino	554	None	3976	Alive	3976	1996	2013	NWTS-5	I	8960-03-01	C649	FHWT	None
TARGET-50-PADWUE-01A	TARGET-50-PADWUE	Male	White	Not Hispanic or Latino	1726	None	4030	Alive	4030	1996	2008	NWTS-5	III	8960-03-01	C649	FHWT	None
TARGET-50-PADWXC-01A	TARGET-50-PADWXC	Male	White	Not Hispanic or Latino	328	None	1557	Alive	1557	1996	2000	NWTS-5	IV	8960-03-01	C649	FHWT	None
TARGET-50-PADWYJ-01A	TARGET-50-PADWYJ	Female	White	Not Hispanic or Latino	1170	None	685	Alive	685	1996	1998	NWTS-5	III	8960-03-01	C649	FHWT	None
TARGET-50-PADWYZ-01A	TARGET-50-PADWYZ	Female	White	Not Hispanic or Latino	557	None	4536	Alive	4536	1996	2010	NWTS-5	II	8960-03-01	C649	FHWT	None
TARGET-50-PADXBA-01A	TARGET-50-PADXBA	Female	White	Not Hispanic or Latino	2134	Relapse	303	Dead	687	1996	1998	NWTS-5	III	8960-03-01	C649	DAWT	Tumor
TARGET-50-PADXBG-01A	TARGET-50-PADXBG	Male	White	Not Hispanic or Latino	1648	None	4540	Alive	4540	1996	2010	NWTS-5	I	8960-03-01	C649	FHWT	None
TARGET-50-PADXIP-01A	TARGET-50-PADXIP	Female	White	Not Hispanic or Latino	582	None	1976	Alive	1976	1996	2001	NWTS-5	II	8960-03-01	C649	FHWT	None
TARGET-50-PADXJK-01A	TARGET-50-PADXJK	Male	White	Not Hispanic or Latino	558	None	4678	Alive	4678	1996	2014	NWTS-5	III	8960-03-01	C649	FHWT	None
TARGET-50-PADXJZ-01A	TARGET-50-PADXJZ	Male	White	Not Hispanic or Latino	838	None	4311	Alive	4311	1996	2008	NWTS-5	III	8960-03-01	C649	FHWT	None
TARGET-50-PADXRC-01A	TARGET-50-PADXRC	Female	Other	Not Hispanic or Latino	1396	None	2934	Alive	2934	1996	2004	NWTS-5	II	8960-03-01	C649	FHWT	None
TARGET-50-PADXWJ-01A	TARGET-50-PADXWJ	Male	White	Not Hispanic or Latino	2424	None	4342	Alive	4342	1996	2008	NWTS-5	III	8960-03-01	C649	FHWT	None
TARGET-50-PADXYT-01A	TARGET-50-PADXYT	Female	Black or African American	Not Hispanic or Latino	2482	None	3866	Alive	3866	1996	2007	NWTS-5	III	8960-03-01	C649	FHWT	None
TARGET-50-PADYAS-01A	TARGET-50-PADYAS	Female	White	Not Hispanic or Latino	819	None	4811	Alive	4811	1996	2010	NWTS-5	II	8960-03-01	C649	FHWT	None
TARGET-50-PADYGD-01A	TARGET-50-PADYGD	Male	White	Not Hispanic or Latino	1215	None	3500	Alive	3500	1996	2006	NWTS-5	IV	8960-03-01	C649	FHWT	None
TARGET-50-PADYGE-01A	TARGET-50-PADYGE	Female	White	Not Hispanic or Latino	1016	Relapse	162	Dead	370	1996	1997	NWTS-5	II	8960-03-01	C649	DAWT	Tumor
TARGET-50-PADYHT-01A	TARGET-50-PADYHT	Male	White	Not Hispanic or Latino	1287	None	4507	Alive	4507	1996	2010	NWTS-5	III	8960-03-01	C649	FHWT	None
TARGET-50-PADYJI-01A	TARGET-50-PADYJI	Female	White	Not Hispanic or Latino	272	None	4188	Alive	4188	1996	2014	NWTS-5	II	8960-03-01	C649	FHWT	None
TARGET-50-PADYPH-01A	TARGET-50-PADYPH	Female	White	Not Hispanic or Latino	2702	None	4355	Alive	4355	1996	2014	NWTS-5	III	8960-03-01	C649	DAWT	None
TARGET-50-PADYRW-01A	TARGET-50-PADYRW	Female	White	Not Hispanic or Latino	2666	Relapse	722	Alive	1582	1996	2001	NWTS-5	II	8960-03-01	C649	FHWT	None
TARGET-50-PADYUS-01A	TARGET-50-PADYUS	Female	White	Not Hispanic or Latino	1697	None	4778	Alive	4778	1996	2012	NWTS-5	IV	8960-03-01	C649	FHWT	None
TARGET-50-PADYVH-01A	TARGET-50-PADYVH	Male	White	Not Hispanic or Latino	2508	Relapse	208	Alive	4091	1996	2013	NWTS-5	IV	8960-03-01	C649	FHWT	None
TARGET-50-PADYWB-01A	TARGET-50-PADYWB	Male	White	Not Hispanic or Latino	653	None	3438	Alive	3438	1996	2014	NWTS-5	I	8960-03-01	C649	FHWT	None
TARGET-50-PADYWT-01A	TARGET-50-PADYWT	Female	White	Not Hispanic or Latino	1698	None	4767	Alive	4767	1996	2011	NWTS-5	IIIB/V	8960-03-01	C649	FHWT	None
TARGET-50-PADYYC-01A	TARGET-50-PADYYC	Male	White	Not Hispanic or Latino	1094	None	4387	Alive	4387	1996	2013	NWTS-5	IV	8960-03-01	C649	DAWT	None
TARGET-50-PADZCH-01A	TARGET-50-PADZCH	Male	White	Not Hispanic or Latino	111	None	1513	Alive	1513	1996	2001	NWTS-5	I	8960-03-01	C649	FHWT	None
TARGET-50-PADZNG-01A	TARGET-50-PADZNG	Female	White	Not Hispanic or Latino	436	None	2934	Alive	2934	1997	2009	NWTS-5	I	8960-03-01	C649	FHWT	None
TARGET-50-PADZNH-01A	TARGET-50-PADZNH	Female	White	Not Hispanic or Latino	1971	None	3943	Alive	3943	1997	2010	NWTS-5	II	8960-03-01	C649	FHWT	None
TARGET-50-PADZPL-01A	TARGET-50-PADZPL	Male	White	Not Hispanic or Latino	1718	None	4378	Alive	4378	1997	2013	NWTS-5	II	8960-03-01	C649	FHWT	None
TARGET-50-PADZSS-01A	TARGET-50-PADZSS	Male	White	Not Hispanic or Latino	227	None	3975	Alive	3975	1997	2011	NWTS-5	I	8960-03-01	C649	FHWT	None
TARGET-50-PADZTP-01A	TARGET-50-PADZTP	Female	Other	Not Hispanic or Latino	2775	Relapse	345	Dead	450	1997	1998	NWTS-5	IIIB/V	8960-03-01	C649	FHWT	Tumor
TARGET-50-PADZUD-01A	TARGET-50-PADZUD	Female	White	Not Hispanic or Latino	1706	None	4560	Alive	4560	1997	2014	NWTS-5	II	8960-03-01	C649	DAWT	None
TARGET-50-PAEAFZ-01A	TARGET-50-PAEAFZ	Female	Not Reported	Hispanic or Latino	337	None	2297	Alive	2297	1997	2003	NWTS-5	I	8960-03-01	C649	FHWT	None
TARGET-50-PAEALI-01A	TARGET-50-PAEALI	Female	Not Reported	Hispanic or Latino	897	None	3744	Alive	3744	1997	2007	NWTS-5	IV	8960-03-01	C649	FHWT	None
TARGET-50-PAEALK-01A	TARGET-50-PAEALK	Male	Black or African American	Not Hispanic or Latino	754	Relapse	228	Alive	2961	1997	2012	NWTS-5	II	8960-03-01	C649	FHWT	None
TARGET-50-PAEALK-01B	TARGET-50-PAEALK	Male	Black or African American	Not Hispanic or Latino	754	Relapse	228	Alive	2961	1997	2012	NWTS-5	II	8960-03-01	C649	FHWT	None
TARGET-50-PAEAMT-01A	TARGET-50-PAEAMT	Male	White	Not Hispanic or Latino	1435	None	469	Alive	469	1997	1998	NWTS-5	II	8960-03-01	C649	DAWT	None
TARGET-50-PAEAND-01A	TARGET-50-PAEAND	Male	White	Not Hispanic or Latino	2151	None	4356	Alive	4356	1997	2014	NWTS-5	III	8960-03-01	C649	FHWT	None
TARGET-50-PAECFM-01A	TARGET-50-PAECFM	Male	White	Not Hispanic or Latino	451	None	3779	Alive	3779	1997	2007	NWTS-5	II	8960-03-01	C649	FHWT	None
TARGET-50-PAECHG-01A	TARGET-50-PAECHG	Male	White	Not Hispanic or Latino	187	Relapse	410	Alive	4048	1997	2014	NWTS-5	IIIB/V	8960-03-01	C649	FHWT	None
TARGET-50-PAECIE-01A	TARGET-50-PAECIE	Female	White	Not Hispanic or Latino	966	None	3129	Alive	3129	1997	2014	NWTS-5	III	8960-03-01	C649	FHWT	None
TARGET-50-PAECJY-01A	TARGET-50-PAECJY	Male	White	Not Hispanic or Latino	381	None	4121	Alive	4121	1997	2010	NWTS-5	I	8960-03-01	C649	FHWT	None
TARGET-50-PAECPC-01A	TARGET-50-PAECPC	Male	White	Not Hispanic or Latino	2742	None	3004	Alive	3004	1997	2005	NWTS-5	III	8960-03-01	C649	FHWT	None
TARGET-50-PAECTY-01A	TARGET-50-PAECTY	Male	White	Not Hispanic or Latino	1121	None	3297	Alive	3297	1997	2011	NWTS-5	I	8960-03-01	C649	FHWT	None
TARGET-50-PAECWU-01A	TARGET-50-PAECWU	Female	White	Not Hispanic or Latino	2163	None	4058	Alive	4058	1997	2014	NWTS-5	I	8960-03-01	C649	FHWT	None
TARGET-50-PAEDJU-01A	TARGET-50-PAEDJU	Female	White	Not Hispanic or Latino	1629	None	1135	Alive	1135	1997	2000	NWTS-5	III	8960-03-01	C649	DAWT	None
TARGET-50-PAEEPR-01A	TARGET-50-PAEEPR	Male	White	Not Hispanic or Latino	898	None	4507	Alive	4507	1997	2012	NWTS-5	III	8960-03-01	C649	FHWT	None
TARGET-50-PAEFPT-01A	TARGET-50-PAEFPT	Male	White	Not Hispanic or Latino	1757	None	2456	Alive	2456	1998	2010	NWTS-5	II	8960-03-01	C649	FHWT	None
TARGET-50-PAEHDE-01A	TARGET-50-PAEHDE	Female	White	Not Hispanic or Latino	897	None	2469	Alive	2469	1998	2012	NWTS-5	II	8960-03-01	C649	FHWT	None
TARGET-50-PAEHLE-01A	TARGET-50-PAEHLE	Female	White	Not Hispanic or Latino	1830	Relapse	487	Dead	862	1998	2001	NWTS-5	I	8960-03-01	C649	FHWT	Tumor
TARGET-50-PAEHLJ-01A	TARGET-50-PAEHLJ	Male	White	Not Hispanic or Latino	1631	Relapse	203	Dead	593	1998	2000	NWTS-5	IIIB/V	8960-03-01	C649	FHWT	Tumor
TARGET-50-PAEIGE-01A	TARGET-50-PAEIGE	Female	Not Reported	Not Reported	1550	None	3932	Alive	3932	1998	2014	NWTS-5	II	8960-03-01	C649	FHWT	None
TARGET-50-PAEIIW-01A	TARGET-50-PAEIIW	Female	White	Not Hispanic or Latino	1600	None	1636	Alive	1636	1998	2003	NWTS-5	IV	8960-03-01	C649	FHWT	None
TARGET-50-PAEIJB-01A	TARGET-50-PAEIJB	Female	White	Not Hispanic or Latino	1120	None	2955	Alive	2955	1998	2012	NWTS-5	II	8960-03-01	C649	FHWT	None
TARGET-50-PAEJJR-01A	TARGET-50-PAEJJR	Female	Black or African American	Not Hispanic or Latino	1296	None	3855	Alive	3855	1999	2009	NWTS-5	II	8960-03-01	C649	FHWT	None
TARGET-50-PAENVA-01A	TARGET-50-PAENVA	Female	Not Reported	Not Reported	455	None	2302	Alive	2302	1999	2014	NWTS-5	I	8960-03-01	C649	FHWT	None
TARGET-50-PAJLIH-01A	TARGET-50-PAJLIH	Male	White	Not Reported	4917	Relapse	244	Dead	2783	1995	2003	NWTS-5		8960-03-01	C649	FHWT	Tumor
TARGET-50-PAJLIJ-01A	TARGET-50-PAJLIJ	Female	Black or African American	Not Hispanic or Latino	1466	Relapse	1112	Dead	2616	1995	2003	NWTS-5	III	8960-03-01	C649	FHWT	Tumor
TARGET-50-PAJLIT-01A	TARGET-50-PAJLIT	Female	White	Not Reported	1408	Relapse	226	Alive	3372	1995	2014	NWTS-5	I	8960-03-01	C649	DAWT	None
TARGET-50-PAJLJG-01A	TARGET-50-PAJLJG	Male	Black or African American	Not Hispanic or Latino	830	None	4937	Alive	4937	1999	2014	NWTS-5	III	8960-03-01	C649	FHWT	None
TARGET-50-PAJLJH-01A	TARGET-50-PAJLJH	Female	White	Not Reported	2602	None	2389	Alive	2389	1995	2014	NWTS-5	II	8960-03-01	C649	FHWT	None
TARGET-50-PAJLJP-01A	TARGET-50-PAJLJP	Female	White	Not Reported	679	None	2814	Alive	2814	1996	2003	NWTS-5	IV	8960-03-01	C649	FHWT	None
TARGET-50-PAJLKS-01A	TARGET-50-PAJLKS	Male	White	Not Reported	1936	None	3681	Alive	3681	1996	2006	NWTS-5	III	8960-03-01	C649	FHWT	None
TARGET-50-PAJLLD-01A	TARGET-50-PAJLLD	Male	White	Not Reported	1298	Progression	491	Dead	491	1996	1997	NWTS-5	IIIB	8960-03-01	C649	DAWT	Tumor
TARGET-50-PAJLLI-01A	TARGET-50-PAJLLI	Female	Black or African American	Not Hispanic or Latino	1631	Relapse	301	Alive	3687	1996	2006	NWTS-5	II	8960-03-01	C649	FHWT	None
TARGET-50-PAJLLN-01A	TARGET-50-PAJLLN	Female	Black or African American	Not Hispanic or Latino	542	None	3157	Alive	3157	1996	2004	NWTS-5	IIIB/V	8960-03-01	C649	FHWT	None
TARGET-50-PAJLLV-01A	TARGET-50-PAJLLV	Female	Black or African American	Not Hispanic or Latino	1266	None	3423	Alive	3423	1996	2005	NWTS-5	I	8960-03-01	C649	DAWT	None
TARGET-50-PAJLLY-01A	TARGET-50-PAJLLY	Female	White	Not Reported	1931	None	3480	Alive	3480	1996	2012	NWTS-5	I	8960-03-01	C649	FHWT	None
TARGET-50-PAJLMB-01A	TARGET-50-PAJLMB	Female	Black or African American	Not Hispanic or Latino	797	None	4706	Alive	4706	1996	2009	NWTS-5	III	8960-03-01	C649	FHWT	None
TARGET-50-PAJLMH-01A	TARGET-50-PAJLMH	Female	White	Not Reported	634	None	4767	Alive	4767	1996	2013	NWTS-5	I	8960-03-01	C649	FHWT	None
TARGET-50-PAJLMJ-01A	TARGET-50-PAJLMJ	Male	White	Not Reported	491	None	4695	Alive	4695	1996	2014	NWTS-5	II	8960-03-01	C649	FHWT	None
TARGET-50-PAJLML-01A	TARGET-50-PAJLML	Male	White	Not Reported	1415	None	4409	Alive	4409	1996	2012	NWTS-5	IV	8960-03-01	C649	FHWT	None
TARGET-50-PAJLMV-01A	TARGET-50-PAJLMV	Female	Not Reported	Not Reported	1311	Relapse	212	Dead	535	1996	1997	NWTS-5	IV	8960-03-01	C649	DAWT	Tumor
TARGET-50-PAJLMW-01A	TARGET-50-PAJLMW	Female	Black or African American	Not Hispanic or Latino	1439	None	2216	Alive	2216	1996	2002	NWTS-5	III	8960-03-01	C649	FHWT	None
TARGET-50-PAJLNA-01A	TARGET-50-PAJLNA	Female	White	Not Reported	2064	None	3819	Alive	3819	1996	2010	NWTS-5	II	8960-03-01	C649	FHWT	None
TARGET-50-PAJLNC-01A	TARGET-50-PAJLNC	Female	Not Reported	Not Reported	555	None	4024	Alive	4024	1996	2014	NWTS-5	II	8960-03-01	C649	FHWT	None
TARGET-50-PAJLND-01A	TARGET-50-PAJLND	Male	White	Not Reported	1532	Relapse	419	Dead	3121	1996	2004	NWTS-5	IV	8960-03-01	C649	FHWT	Tumor
TARGET-50-PAJLNX-01A	TARGET-50-PAJLNX	Male	White	Not Reported	387	None	2366	Alive	2366	1996	2010	NWTS-5	II	8960-03-01	C649	FHWT	None
TARGET-50-PAJLPD-01A	TARGET-50-PAJLPD	Male	Black or African American	Not Hispanic or Latino	1980	None	2162	Alive	2162	1996	2013	NWTS-5	IV	8960-03-01	C649	FHWT	None
TARGET-50-PAJLPJ-01A	TARGET-50-PAJLPJ	Female	White	Not Reported	288	None	4071	Alive	4071	1996	2007	NWTS-5	I	8960-03-01	C649	FHWT	None
TARGET-50-PAJLPU-01A	TARGET-50-PAJLPU	Male	White	Not Reported	749	None	1327	Alive	1327	1996	2000	NWTS-5	II	8960-03-01	C649	FHWT	None
TARGET-50-PAJLPW-01A	TARGET-50-PAJLPW	Female	White	Not Reported	653	None	1614	Alive	1614	1996	2014	NWTS-5	II	8960-03-01	C649	FHWT	None
TARGET-50-PAJLRC-01A	TARGET-50-PAJLRC	Male	Black or African American	Not Hispanic or Latino	602	None	3247	Alive	3247	1996	2012	NWTS-5	III	8960-03-01	C649	DAWT	None
TARGET-50-PAJLRF-01A	TARGET-50-PAJLRF	Male	White	Hispanic or Latino	1187	None	2696	Alive	2696	1996	2004	NWTS-5	I	8960-03-01	C649	FHWT	None
TARGET-50-PAJLRH-01A	TARGET-50-PAJLRH	Male	Black or African American	Not Hispanic or Latino	3644	Relapse	1504	Alive	1631	1996	2001	NWTS-5	III	8960-03-01	C649	FHWT	None
TARGET-50-PAJLRL-01A	TARGET-50-PAJLRL	Female	White	Not Reported	1555	Relapse	45	Alive	736	1996	2014	NWTS-5	U	8960-03-01	C649	FHWT	None
TARGET-50-PAJLRP-01A	TARGET-50-PAJLRP	Female	White	Not Hispanic or Latino	1259	None	3974	Alive	3974	1996	2007	NWTS-5	III	8960-03-01	C649	FHWT	None
TARGET-50-PAJLRV-01A	TARGET-50-PAJLRV	Male	White	Not Reported	533	Relapse	152	Alive	3241	1996	2010	NWTS-5	II	8960-03-01	C649	FHWT	None
TARGET-50-PAJLSF-01A	TARGET-50-PAJLSF	Female	White	Not Reported	1988	None	4522	Alive	4522	1996	2011	NWTS-5	I	8960-03-01	C649	DAWT	None
TARGET-50-PAJLSL-01A	TARGET-50-PAJLSL	Male	White	Hispanic or Latino	322	None	3821	Alive	3821	1996	2013	NWTS-5	II	8960-03-01	C649	FHWT	None
TARGET-50-PAJLSM-01A	TARGET-50-PAJLSM	Female	Black or African American	Not Hispanic or Latino	458	Relapse	78	Dead	248	1996	1997	NWTS-5	III	8960-03-01	C649	DAWT	Tumor
TARGET-50-PAJLSS-01A	TARGET-50-PAJLSS	Female	White	Not Hispanic or Latino	1706	None	3261	Alive	3261	1996	2012	NWTS-5	II	8960-03-01	C649	FHWT	None
TARGET-50-PAJLST-01A	TARGET-50-PAJLST	Female	White	Not Reported	550	None	2009	Alive	2009	1996	2002	NWTS-5	I	8960-03-01	C649	FHWT	None
TARGET-50-PAJLSV-01A	TARGET-50-PAJLSV	Female	Not Reported	Not Reported	1166	None	1423	Alive	1423	1997	2000	NWTS-5	IV	8960-03-01	C649	DAWT	None
TARGET-50-PAJLSW-01A	TARGET-50-PAJLSW	Female	White	Not Reported	2022	None	3040	Alive	3040	1996	2005	NWTS-5	IV	8960-03-01	C649	FHWT	None
TARGET-50-PAJLSY-01A	TARGET-50-PAJLSY	Female	Black or African American	Not Hispanic or Latino	847	None	2127	Alive	2127	1996	2002	NWTS-5	II	8960-03-01	C649	FHWT	None
TARGET-50-PAJLSZ-01A	TARGET-50-PAJLSZ	Female	Black or African American	Hispanic or Latino	236	Relapse	383	Alive	4305	1996	2013	NWTS-5	I	8960-03-01	C649	FHWT	None
TARGET-50-PAJLTD-01B	TARGET-50-PAJLTD	Male	White	Not Reported	1080	Relapse	157	Alive	1757	1996	2001	NWTS-5	II	8960-03-01	C649	FHWT	None
TARGET-50-PAJLTD-01A	TARGET-50-PAJLTD	Male	White	Not Reported	1080	Relapse	157	Alive	1757	1996	2001	NWTS-5	II	8960-03-01	C649	FHWT	None
TARGET-50-PAJLTE-01A	TARGET-50-PAJLTE	Male	White	Not Reported	1100	None	3992	Alive	3992	1996	2012	NWTS-5	I	8960-03-01	C649	FHWT	None
TARGET-50-PAJLTJ-01A	TARGET-50-PAJLTJ	Male	White	Not Reported	1688	None	3539	Alive	3539	1996	2011	NWTS-5	II	8960-03-01	C649	FHWT	None
TARGET-50-PAJLTL-01A	TARGET-50-PAJLTL	Female	Black or African American	Not Hispanic or Latino	1396	None	3719	Alive	3719	1996	2007	NWTS-5	IV	8960-03-01	C649	FHWT	None
TARGET-50-PAJLTU-01A	TARGET-50-PAJLTU	Female	White	Not Reported	183	Relapse	404	Alive	1931	1996	2014	NWTS-5	I	8960-03-01	C649	FHWT	None
TARGET-50-PAJLUB-01A	TARGET-50-PAJLUB	Male	White	Not Reported	1359	None	430	Alive	430	1996	1998	NWTS-5		8960-03-01	C649	FHWT	None
TARGET-50-PAJLUI-01A	TARGET-50-PAJLUI	Female	White	Not Reported	1774	None	3822	Alive	3822	1996	2007	NWTS-5	I	8960-03-01	C649	FHWT	None
TARGET-50-PAJLUM-01A	TARGET-50-PAJLUM	Female	White	Not Reported	1565	Relapse	182	Dead	752	1997	1999	NWTS-5	III	8960-03-01	C649	FHWT	Tumor
TARGET-50-PAJLUW-01A	TARGET-50-PAJLUW	Male	White	Not Reported	513	None	4550	Alive	4550	1997	2009	NWTS-5	II	8960-03-01	C649	FHWT	None
TARGET-50-PAJLVB-01A	TARGET-50-PAJLVB	Male	Black or African American	Not Hispanic or Latino	1567	None	551	Alive	551	1997	1998	NWTS-5	III	8960-03-01	C649	FHWT	None
TARGET-50-PAJLVI-01A	TARGET-50-PAJLVI	Female	White	Not Reported	1868	None	1649	Alive	1649	1997	2013	NWTS-5	III	8960-03-01	C649	FHWT	None
TARGET-50-PAJLVL-01A	TARGET-50-PAJLVL	Female	White	Not Reported	1986	None	2645	Alive	2645	1997	2004	NWTS-5	II	8960-03-01	C649	FHWT	None
TARGET-50-PAJLVS-01A	TARGET-50-PAJLVS	Female	Not Reported	Not Reported	1546	None	1068	Alive	1068	1997	2000	NWTS-5	IIIB/V	8960-03-01	C649	FHWT	None
TARGET-50-PAJLVV-01A	TARGET-50-PAJLVV	Female	White	Not Hispanic or Latino	620	Relapse	517	Alive	4253	1997	2013	NWTS-5	I	8960-03-01	C649	FHWT	None
TARGET-50-PAJLVX-01A	TARGET-50-PAJLVX	Female	Not Reported	Not Reported	959	None	1032	Alive	1032	1997	1999	NWTS-5	I	8960-03-01	C649	FHWT	None
TARGET-50-PAJLWA-01A	TARGET-50-PAJLWA	Male	White	Not Reported	1275	None	4331	Alive	4331	1997	2013	NWTS-5	II	8960-03-01	C649	DAWT	None
TARGET-50-PAJLWC-01A	TARGET-50-PAJLWC	Male	White	Not Reported	524	None	3284	Alive	3284	1997	2013	NWTS-5	II	8960-03-01	C649	FHWT	None
TARGET-50-PAJLWG-01A	TARGET-50-PAJLWG	Female	Black or African American	Not Hispanic or Latino	1769	None	4532	Alive	4532	1997	2009	NWTS-5	II	8960-03-01	C649	FHWT	None
TARGET-50-PAJLWI-01A	TARGET-50-PAJLWI	Female	White	Not Hispanic or Latino	812	None	4200	Alive	4200	1997	2011	NWTS-5	III	8960-03-01	C649	FHWT	None
TARGET-50-PAJLWR-01A	TARGET-50-PAJLWR	Male	White	Not Reported	560	None	2604	Alive	2604	1997	2004	NWTS-5	I	8960-03-01	C649	FHWT	None
TARGET-50-PAJLWW-01A	TARGET-50-PAJLWW	Female	Not Reported	Not Reported	2155	None	3521	Alive	3521	1997	2006	NWTS-5	III	8960-03-01	C649	FHWT	None
TARGET-50-PAJLWX-01A	TARGET-50-PAJLWX	Female	Black or African American	Not Hispanic or Latino	2173	None	4520	Alive	4520	1997	2009	NWTS-5	III	8960-03-01	C649	DAWT	None
TARGET-50-PAJLWZ-01A	TARGET-50-PAJLWZ	Female	White	Not Reported	2290	Relapse	879	Alive	3393	1997	2006	NWTS-5	II/V	8960-03-01	C649	FHWT	None
TARGET-50-PAJLXD-01A	TARGET-50-PAJLXD	Male	Not Reported	Not Reported	1414	Relapse	183	Dead	361	1997	1998	NWTS-5	III	8960-03-01	C649	DAWT	Tumor
TARGET-50-PAJLXE-01A	TARGET-50-PAJLXE	Male	White	Not Reported	1342	None	3880	Alive	3880	1997	2009	NWTS-5	I	8960-03-01	C649	FHWT	None
TARGET-50-PAJLXH-01A	TARGET-50-PAJLXH	Female	White	Not Reported	3017	None	2687	Alive	2687	1997	2004	NWTS-5	I	8960-03-01	C649	DAWT	None
TARGET-50-PAJLXI-01A	TARGET-50-PAJLXI	Male	White	Not Reported	3514	None	2293	Alive	2293	1997	2003	NWTS-5	III	8960-03-01	C649	FHWT	None
TARGET-50-PAJLXM-01A	TARGET-50-PAJLXM	Female	White	Not Reported	1200	Relapse	378	Alive	907	1997	1999	NWTS-5	II	8960-03-01	C649	FHWT	None
TARGET-50-PAJLYD-01A	TARGET-50-PAJLYD	Male	White	Not Hispanic or Latino	962	None	4453	Alive	4453	1997	2014	NWTS-5	II	8960-03-01	C649	FHWT	None
TARGET-50-PAJLYF-01A	TARGET-50-PAJLYF	Male	Not Reported	Not Reported	887	None	2369	Alive	2369	1997	2003	NWTS-5	III	8960-03-01	C649	FHWT	None
TARGET-50-PAJLYG-01A	TARGET-50-PAJLYG	Female	White	Not Reported	257	Relapse	182	Alive	4346	1997	2012	NWTS-5	I	8960-03-01	C649	FHWT	None
TARGET-50-PAJLYP-01A	TARGET-50-PAJLYP	Male	Black or African American	Not Hispanic or Latino	1949	None	1217	Alive	1217	1997	2000	NWTS-5	II	8960-03-01	C649	FHWT	None
TARGET-50-PAJLZA-01A	TARGET-50-PAJLZA	Male	White	Not Reported	2296	None	2852	Alive	2852	1997	2014	NWTS-5	III	8960-03-01	C649	FHWT	None
TARGET-50-PAJLZC-01B	TARGET-50-PAJLZC	Female	White	Not Reported	1479	Relapse	299	Alive	4458	1997	2012	NWTS-5	II	8960-03-01	C649	FHWT	None
TARGET-50-PAJLZC-01A	TARGET-50-PAJLZC	Female	White	Not Reported	1479	Relapse	299	Alive	4458	1997	2012	NWTS-5	II	8960-03-01	C649	FHWT	None
TARGET-50-PAJLZN-01A	TARGET-50-PAJLZN	Male	Not Reported	Not Reported	1004	Relapse	244	Alive	2868	1997	2011	NWTS-5	IV	8960-03-01	C649	FHWT	None
TARGET-50-PAJLZT-01A	TARGET-50-PAJLZT	Female	White	Not Reported	475	None	2146	Alive	2146	1997	2003	NWTS-5	III	8960-03-01	C649	FHWT	None
TARGET-50-PAJMAX-01A	TARGET-50-PAJMAX	Female	White	Not Reported	342	None	2933	Alive	2933	1997	2013	NWTS-5	I	8960-03-01	C649	FHWT	None
TARGET-50-PAJMBG-01A	TARGET-50-PAJMBG	Female	Black or African American	Not Hispanic or Latino	1967	Progression	242	Dead	242	1997	1998	NWTS-5	IV	8960-03-01	C649	FHWT	Tumor
TARGET-50-PAJMBN-01A	TARGET-50-PAJMBN	Female	White	Not Reported	642	None	4195	Alive	4195	1997	2014	NWTS-5	III	8960-03-01	C649	FHWT	None
TARGET-50-PAJMBP-01A	TARGET-50-PAJMBP	Female	White	Not Hispanic or Latino	193	None	3926	Alive	3926	1997	2008	NWTS-5	I	8960-03-01	C649	FHWT	None
TARGET-50-PAJMBR-01A	TARGET-50-PAJMBR	Female	White	Not Reported	1130	None	2932	Alive	2932	1997	2010	NWTS-5	III	8960-03-01	C649	FHWT	None
TARGET-50-PAJMBZ-01A	TARGET-50-PAJMBZ	Female	Black or African American	Not Hispanic or Latino	2026	Relapse	148	Dead	547	1997	1999	NWTS-5	III	8960-03-01	C649	DAWT	Tumor
TARGET-50-PAJMCB-01A	TARGET-50-PAJMCB	Male	White	Not Reported	289	Relapse	826	Alive	4147	1997	2013	NWTS-5	I	8960-03-01	C649	FHWT	None
TARGET-50-PAJMCH-01A	TARGET-50-PAJMCH	Male	White	Not Hispanic or Latino	1570	None	3984	Alive	3984	1997	2010	NWTS-5	II	8960-03-01	C649	FHWT	None
TARGET-50-PAJMDF-01A	TARGET-50-PAJMDF	Female	White	Not Reported	866	None	1303	Alive	1303	1997	2001	NWTS-5	I	8960-03-01	C649	FHWT	None
TARGET-50-PAJMDL-01B	TARGET-50-PAJMDL	Male	White	Not Reported	2042	Relapse	1678	Alive	2358	1997	2010	NWTS-5	III	8960-03-01	C649	FHWT	None
TARGET-50-PAJMDL-01A	TARGET-50-PAJMDL	Male	White	Not Reported	2042	Relapse	1678	Alive	2358	1997	2010	NWTS-5	III	8960-03-01	C649	FHWT	None
TARGET-50-PAJMDP-01A	TARGET-50-PAJMDP	Female	Black or African American	Not Hispanic or Latino	1617	None	3071	Alive	3071	1997	2006	NWTS-5	II	8960-03-01	C649	DAWT	None
TARGET-50-PAJMDU-01A	TARGET-50-PAJMDU	Male	White	Not Reported	273	Relapse	163	Dead	312	1997	1998	NWTS-5	III	8960-03-01	C649	DAWT	Tumor
TARGET-50-PAJMED-01A	TARGET-50-PAJMED	Male	White	Not Hispanic or Latino	705	None	2334	Alive	2334	1997	2013	NWTS-5	III	8960-03-01	C649	FHWT	None
TARGET-50-PAJMEG-01A	TARGET-50-PAJMEG	Female	White	Not Hispanic or Latino	2889	None	3347	Alive	3347	1997	2014	NWTS-5	III	8960-03-01	C649	FHWT	None
TARGET-50-PAJMEJ-01A	TARGET-50-PAJMEJ	Male	White	Not Reported	1706	None	2969	Alive	2969	1997	2005	NWTS-5	II	8960-03-01	C649	FHWT	None
TARGET-50-PAJMFP-01A	TARGET-50-PAJMFP	Female	Black or African American	Not Hispanic or Latino	5192	None	2336	Alive	2336	1997	2004	NWTS-5	III	8960-03-01	C649	FHWT	None
TARGET-50-PAJMGI-01A	TARGET-50-PAJMGI	Male	White	Not Reported	1385	None	2042	Alive	2042	1997	2003	NWTS-5	IIIB	8960-03-01	C649	FHWT	None
TARGET-50-PAJMHV-01A	TARGET-50-PAJMHV	Female	White	Not Hispanic or Latino	737	None	4057	Alive	4057	1997	2010	NWTS-5	II	8960-03-01	C649	FHWT	None
TARGET-50-PAJMIB-01A	TARGET-50-PAJMIB	Female	Not Reported	Not Reported	781	None	2335	Alive	2335	1997	2004	NWTS-5	III	8960-03-01	C649	FHWT	None
TARGET-50-PAJMIE-01A	TARGET-50-PAJMIE	Female	Black or African American	Not Hispanic or Latino	1301	None	4255	Alive	4255	1997	2011	NWTS-5	IV	8960-03-01	C649	FHWT	None
TARGET-50-PAJMIP-01A	TARGET-50-PAJMIP	Male	White	Not Reported	1261	None	2771	Alive	2771	1997	2013	NWTS-5	II	8960-03-01	C649	FHWT	None
TARGET-50-PAJMIY-01A	TARGET-50-PAJMIY	Female	White	Not Reported	475	None	2448	Alive	2448	1998	2004	NWTS-5	III	8960-03-01	C649	FHWT	None
TARGET-50-PAJMJB-01A	TARGET-50-PAJMJB	Female	Black or African American	Not Hispanic or Latino	1482	None	626	Alive	626	1998	1999	NWTS-5	II	8960-03-01	C649	DAWT	None
TARGET-50-PAJMJL-01A	TARGET-50-PAJMJL	Female	White	Not Hispanic or Latino	1595	None	3108	Alive	3108	1998	2006	NWTS-5	II	8960-03-01	C649	FHWT	None
TARGET-50-PAJMJM-01A	TARGET-50-PAJMJM	Male	White	Not Reported	5319	Relapse	631	Alive	2924	1998	2006	NWTS-5	III	8960-03-01	C649	FHWT	None
TARGET-50-PAJMJR-01A	TARGET-50-PAJMJR	Male	White	Not Hispanic or Latino	1025	None	3249	Alive	3249	1998	2013	NWTS-5	IV	8960-03-01	C649	FHWT	None
TARGET-50-PAJMKD-01A	TARGET-50-PAJMKD	Male	Not Reported	Not Reported	2068	None	3472	Alive	3472	1998	2013	NWTS-5	II	8960-03-01	C649	DAWT	None
TARGET-50-PAJMKK-01A	TARGET-50-PAJMKK	Male	Not Reported	Not Reported	2403	None	4127	Alive	4127	1998	2011	NWTS-5	II	8960-03-01	C649	FHWT	None
TARGET-50-PAJMKP-01A	TARGET-50-PAJMKP	Male	Other	Hispanic or Latino	344	None	2084	Alive	2084	1998	2008	NWTS-5	I	8960-03-01	C649	FHWT	None
TARGET-50-PAJMKT-01A	TARGET-50-PAJMKT	Male	White	Not Reported	1068	None	3962	Alive	3962	1998	2012	NWTS-5	III	8960-03-01	C649	FHWT	None
TARGET-50-PAJMKW-01A	TARGET-50-PAJMKW	Female	White	Not Reported	3036	Relapse	727	Dead	771	1998	2000	NWTS-5	III	8960-03-01	C649	DAWT	Tumor
TARGET-50-PAJMLS-01A	TARGET-50-PAJMLS	Male	White	Not Reported	1910	None	408	Alive	408	1998	1999	NWTS-5	III	8960-03-01	C649	DAWT	None
TARGET-50-PAJMLW-01A	TARGET-50-PAJMLW	Female	Not Reported	Not Reported	809	None	2728	Alive	2728	1998	2013	NWTS-5		8960-03-01	C649	FHWT	None
TARGET-50-PAJMLY-01B	TARGET-50-PAJMLY	Male	Black or African American	Not Hispanic or Latino	1656	Relapse	370	Dead	489	1998	1999	NWTS-5	IV	8960-03-01	C649	FHWT	Tumor
TARGET-50-PAJMLY-01A	TARGET-50-PAJMLY	Male	Black or African American	Not Hispanic or Latino	1656	Relapse	370	Dead	489	1998	1999	NWTS-5	IV	8960-03-01	C649	FHWT	Tumor
TARGET-50-PAJMMC-01A	TARGET-50-PAJMMC	Female	White	Not Reported	87	Relapse	164	Alive	3828	1998	2008	NWTS-5	I	8960-03-01	C649	FHWT	None
TARGET-50-PAJMME-01A	TARGET-50-PAJMME	Female	White	Not Hispanic or Latino	465	None	4067	Alive	4067	1998	2013	NWTS-5	IIIB/V	8960-03-01	C649	FHWT	None
TARGET-50-PAJMMK-01A	TARGET-50-PAJMMK	Female	Black or African American	Not Hispanic or Latino	1339	None	4112	Alive	4112	1998	2011	NWTS-5	II	8960-03-01	C649	FHWT	None
TARGET-50-PAJMMN-01A	TARGET-50-PAJMMN	Female	White	Not Reported	717	None	1104	Alive	1104	1998	2001	NWTS-5	II	8960-03-01	C649	FHWT	None
TARGET-50-PAJMMU-01A	TARGET-50-PAJMMU	Female	White	Not Hispanic or Latino	1097	Relapse	1100	Alive	3265	1998	2007	NWTS-5	III	8960-03-01	C649	FHWT	None
TARGET-50-PAJMMW-01A	TARGET-50-PAJMMW	Female	White	Not Reported	536	None	2797	Alive	2797	1998	2005	NWTS-5	III	8960-03-01	C649	DAWT	None
TARGET-50-PAJMMZ-01A	TARGET-50-PAJMMZ	Male	White	Not Reported	275	Relapse	155	Dead	2147	1998	2004	NWTS-5	II	8960-03-01	C649	FHWT	SMN
TARGET-50-PAJMNR-01A	TARGET-50-PAJMNR	Male	Not Reported	Hispanic or Latino	1031	None	3902	Alive	3902	1998	2014	NWTS-5	I	8960-03-01	C649	DAWT	None
TARGET-50-PAJMNW-01A	TARGET-50-PAJMNW	Male	White	Not Hispanic or Latino	1357	None	3425	Alive	3425	1998	2007	NWTS-5	III	8960-03-01	C649	FHWT	None
TARGET-50-PAJMNZ-01A	TARGET-50-PAJMNZ	Male	Other	Not Hispanic or Latino	1420	None	4056	Alive	4056	1998	2010	NWTS-5	V	8960-03-01	C649	FHWT	None
TARGET-50-PAJMPG-01A	TARGET-50-PAJMPG	Female	White	Not Hispanic or Latino	1691	None	2691	Alive	2691	1998	2013	NWTS-5	III	8960-03-01	C649	FHWT	None
TARGET-50-PAJMPH-01A	TARGET-50-PAJMPH	Female	White	Not Hispanic or Latino	1442	None	2651	Alive	2651	1998	2011	NWTS-5	I	8960-03-01	C649	DAWT	None
TARGET-50-PAJMPL-01A	TARGET-50-PAJMPL	Female	White	Not Hispanic or Latino	634	None	3821	Alive	3821	1998	2013	NWTS-5	III	8960-03-01	C649	FHWT	None
TARGET-50-PAJMPP-01A	TARGET-50-PAJMPP	Female	White	Not Reported	639	None	2944	Alive	2944	1998	2006	NWTS-5	I	8960-03-01	C649	FHWT	None
TARGET-50-PAJMPR-01A	TARGET-50-PAJMPR	Male	White	Not Reported	419	None	3929	Alive	3929	1998	2014	NWTS-5	III	8960-03-01	C649	FHWT	None
TARGET-50-PAJMPV-01A	TARGET-50-PAJMPV	Female	White	Not Hispanic or Latino	4355	None	4062	Alive	4062	1998	2010	NWTS-5	III	8960-03-01	C649	FHWT	None
TARGET-50-PAJMRH-01A	TARGET-50-PAJMRH	Male	White	Not Reported	1501	Progression	228	Dead	228	1998	1998	NWTS-5	III	8960-03-01	C649	DAWT	Tumor
TARGET-50-PAJMRK-01A	TARGET-50-PAJMRK	Male	White	Not Reported	1215	None	2160	Alive	2160	1998	2014	NWTS-5	II	8960-03-01	C649	FHWT	None
TARGET-50-PAJMRS-01A	TARGET-50-PAJMRS	Female	Black or African American	Not Hispanic or Latino	2431	None	1906	Alive	1906	1998	2003	NWTS-5	II	8960-03-01	C649	FHWT	None
TARGET-50-PAJMRT-01A	TARGET-50-PAJMRT	Male	White	Not Hispanic or Latino	1178	None	3940	Alive	3940	1998	2011	NWTS-5	II	8960-03-01	C649	FHWT	None
TARGET-50-PAJMRX-01A	TARGET-50-PAJMRX	Female	White	Not Hispanic or Latino	3141	None	2128	Alive	2128	1998	2004	NWTS-5	I	8960-03-01	C649	FHWT	None
TARGET-50-PAJMRY-01A	TARGET-50-PAJMRY	Male	White	Not Reported	314	None	2172	Alive	2172	1998	2012	NWTS-5	II	8960-03-01	C649	FHWT	None
TARGET-50-PAJMSK-01A	TARGET-50-PAJMSK	Female	Not Reported	Not Reported	2380	None	3892	Alive	3892	1998	2008	NWTS-5	II	8960-03-01	C649	FHWT	None
TARGET-50-PAJMSR-01A	TARGET-50-PAJMSR	Male	White	Not Reported	2029	None	3157	Alive	3157	1998	2014	NWTS-5	III	8960-03-01	C649	FHWT	None
TARGET-50-PAJMTR-01A	TARGET-50-PAJMTR	Male	Black or African American	Not Hispanic or Latino	1498	None	1486	Alive	1486	1998	2002	NWTS-5	IV	8960-03-01	C649	FHWT	None
TARGET-50-PAJMUE-01A	TARGET-50-PAJMUE	Male	Black or African American	Not Hispanic or Latino	1216	None	1041	Alive	1041	1998	2001	NWTS-5	IV	8960-03-01	C649	FHWT	None
TARGET-50-PAJMUI-01A	TARGET-50-PAJMUI	Female	White	Not Hispanic or Latino	1668	Progression	421	Dead	421	1998	1999	NWTS-5	IV	8960-03-01	C649	FHWT	Tumor
TARGET-50-PAJMUM-01A	TARGET-50-PAJMUM	Female	Not Reported	Hispanic or Latino	1590	Relapse	485	Alive	3845	1998	2009	NWTS-5	III	8960-03-01	C649	FHWT	None
TARGET-50-PAJMUS-01A	TARGET-50-PAJMUS	Male	Black or African American	Not Hispanic or Latino	3066	None	254	Alive	254	1998	1999	NWTS-5	II	8960-03-01	C649	FHWT	None
TARGET-50-PAJMUY-01A	TARGET-50-PAJMUY	Male	White	Not Hispanic or Latino	420	None	3751	Alive	3751	1998	2012	NWTS-5	II	8960-03-01	C649	FHWT	None
TARGET-50-PAJMVD-01A	TARGET-50-PAJMVD	Male	White	Not Reported	301	None	1868	Alive	1868	1998	2014	NWTS-5	I	8960-03-01	C649	FHWT	None
TARGET-50-PAJMVG-01A	TARGET-50-PAJMVG	Male	White	Not Reported	781	None	1636	Alive	1636	1998	2014	NWTS-5	III	8960-03-01	C649	FHWT	None
TARGET-50-PAJMVI-01A	TARGET-50-PAJMVI	Female	White	Not Reported	1631	None	1428	Alive	1428	1998	2014	NWTS-5	II	8960-03-01	C649	FHWT	None
TARGET-50-PAJMVJ-01A	TARGET-50-PAJMVJ	Female	White	Not Hispanic or Latino	213	None	1488	Alive	1488	1998	2014	NWTS-5	II	8960-03-01	C649	FHWT	None
TARGET-50-PAJMVK-01A	TARGET-50-PAJMVK	Female	White	Not Hispanic or Latino	2450	Relapse	308	Dead	2654	1998	2005	NWTS-5	III	8960-03-01	C649	FHWT	Tumor
TARGET-50-PAJMVL-01A	TARGET-50-PAJMVL	Male	Black or African American	Not Hispanic or Latino	989	Relapse	302	Dead	562	1998	2000	NWTS-5	IIIB/V	8960-03-01	C649	FHWT	Tumor
TARGET-50-PAJMVW-01A	TARGET-50-PAJMVW	Male	White	Not Hispanic or Latino	1036	None	3239	Alive	3239	1998	2007	NWTS-5	IV	8960-03-01	C649	FHWT	None
TARGET-50-PAJMVX-01A	TARGET-50-PAJMVX	Male	Black or African American	Not Hispanic or Latino	912	None	3246	Alive	3246	1998	2010	NWTS-5	II	8960-03-01	C649	FHWT	None
TARGET-50-PAJMWC-01A	TARGET-50-PAJMWC	Female	Black or African American	Not Hispanic or Latino	1114	Progression	765	Dead	765	1998	2000	NWTS-5	IV	8960-03-01	C649	FHWT	Tumor
TARGET-50-PAJMWF-01A	TARGET-50-PAJMWF	Male	White	Not Hispanic or Latino	1987	None	1455	Alive	1455	1998	2012	NWTS-5	IV	8960-03-01	C649	DAWT	None
TARGET-50-PAJMWN-01A	TARGET-50-PAJMWN	Female	Not Reported	Not Reported	761	None	148	Alive	148	1998	1999	NWTS-5	II	8960-03-01	C649	FHWT	None
TARGET-50-PAJMWP-01A	TARGET-50-PAJMWP	Male	Black or African American	Not Hispanic or Latino	2220	None	2447	Alive	2447	1998	2005	NWTS-5	III	8960-03-01	C649	FHWT	None
TARGET-50-PAJMWX-01A	TARGET-50-PAJMWX	Male	White	Not Hispanic or Latino	1017	None	2717	Alive	2717	1998	2012	NWTS-5	III	8960-03-01	C649	FHWT	None
TARGET-50-PAJMWZ-01A	TARGET-50-PAJMWZ	Male	White	Not Reported	1834	None	1376	Alive	1376	1998	2002	NWTS-5	II	8960-03-01	C649	FHWT	None
TARGET-50-PAJMXE-01A	TARGET-50-PAJMXE	Female	Black or African American	Not Hispanic or Latino	503	None	3325	Alive	3325	1998	2010	NWTS-5	III	8960-03-01	C649	FHWT	None
TARGET-50-PAJMXK-01A	TARGET-50-PAJMXK	Male	White	Not Hispanic or Latino	614	None	3537	Alive	3537	1998	2010	NWTS-5	I	8960-03-01	C649	FHWT	None
TARGET-50-PAJMXP-01A	TARGET-50-PAJMXP	Female	White	Not Hispanic or Latino	805	None	756	Alive	756	1998	2014	NWTS-5	III	8960-03-01	C649	DAWT	None
TARGET-50-PAJMXR-01A	TARGET-50-PAJMXR	Female	White	Not Hispanic or Latino	2733	None	1627	Alive	1627	1998	2003	NWTS-5	IV	8960-03-01	C649	FHWT	None
TARGET-50-PAJMYA-01B	TARGET-50-PAJMYA	Male	White	Not Reported	453	Relapse	145	Alive	3989	1998	2012	NWTS-5	III	8960-03-01	C649	FHWT	None
TARGET-50-PAJMYA-01A	TARGET-50-PAJMYA	Male	White	Not Reported	453	Relapse	145	Alive	3989	1998	2012	NWTS-5	III	8960-03-01	C649	FHWT	None
TARGET-50-PAJMYM-01A	TARGET-50-PAJMYM	Female	Black or African American	Not Hispanic or Latino	339	Relapse	1609	Alive	2155	1998	2004	NWTS-5	II	8960-03-01	C649	FHWT	None
TARGET-50-PAJMYU-01A	TARGET-50-PAJMYU	Male	White	Not Reported	1924	Relapse	202	Dead	610	1998	2000	NWTS-5	IV	8960-03-01	C649	FHWT	Tumor
TARGET-50-PAJMZF-01A	TARGET-50-PAJMZF	Male	White	Not Reported	264	None	3995	Alive	3995	1998	2014	NWTS-5	I	8960-03-01	C649	FHWT	None
TARGET-50-PAJMZI-01A	TARGET-50-PAJMZI	Female	Black or African American	Not Hispanic or Latino	650	Relapse	311	Alive	2348	1998	2005	NWTS-5	II/V	8960-03-01	C649	FHWT	None
TARGET-50-PAJMZN-01A	TARGET-50-PAJMZN	Male	Not Reported	Not Reported	769	None	1770	Alive	1770	1998	2003	NWTS-5	I	8960-03-01	C649	FHWT	None
TARGET-50-PAJMZV-01A	TARGET-50-PAJMZV	Female	White	Not Reported	969	None	434	Alive	434	1998	1999	NWTS-5	II	8960-03-01	C649	FHWT	None
TARGET-50-PAJNAM-01A	TARGET-50-PAJNAM	Female	White	Not Hispanic or Latino	1368	None	4040	Alive	4040	1998	2009	NWTS-5	II	8960-03-01	C649	DAWT	None
TARGET-50-PAJNAP-01A	TARGET-50-PAJNAP	Male	White	Not Reported	2433	None	1754	Alive	1754	1998	2003	NWTS-5	II	8960-03-01	C649	FHWT	None
TARGET-50-PAJNAU-01A	TARGET-50-PAJNAU	Male	Black or African American	Not Hispanic or Latino	310	None	1710	Alive	1710	1998	2003	NWTS-5	I	8960-03-01	C649	FHWT	None
TARGET-50-PAJNBA-01A	TARGET-50-PAJNBA	Female	White	Not Reported	1916	None	3669	Alive	3669	1998	2013	NWTS-5		8960-03-01	C649	FHWT	None
TARGET-50-PAJNBE-01A	TARGET-50-PAJNBE	Female	White	Not Reported	1161	Relapse	169	Dead	295	1998	1999	NWTS-5	II	8960-03-01	C649	FHWT	Toxicity
TARGET-50-PAJNBG-01A	TARGET-50-PAJNBG	Male	White	Not Reported	562	None	3936	Alive	3936	1998	2014	NWTS-5	III	8960-03-01	C649	FHWT	None
TARGET-50-PAJNBI-01A	TARGET-50-PAJNBI	Female	White	Not Reported	418	None	1434	Alive	1434	1998	2013	NWTS-5	III	8960-03-01	C649	FHWT	None
TARGET-50-PAJNBP-01A	TARGET-50-PAJNBP	Female	White	Not Reported	1461	Relapse	425	Dead	636	1998	2000	NWTS-5	IIIB	8960-03-01	C649	FHWT	Tumor
TARGET-50-PAJNBS-01A	TARGET-50-PAJNBS	Female	White	Not Reported	1617	Relapse	408	Dead	567	1998	2000	NWTS-5	III/V	8960-03-01	C649	DAWT	Tumor
TARGET-50-PAJNBU-01A	TARGET-50-PAJNBU	Female	White	Not Reported	4253	None	2460	Alive	2460	1998	2005	NWTS-5	IV	8960-03-01	C649	FHWT	None
TARGET-50-PAJNBW-01A	TARGET-50-PAJNBW	Female	White	Not Reported	944	None	2441	Alive	2441	1998	2005	NWTS-5	II	8960-03-01	C649	FHWT	None
TARGET-50-PAJNBZ-01A	TARGET-50-PAJNBZ	Female	Other	Not Reported	1281	None	3648	Alive	3648	1998	2008	NWTS-5	II	8960-03-01	C649	FHWT	None
TARGET-50-PAJNCA-01A	TARGET-50-PAJNCA	Male	White	Not Reported	78	Relapse	524	Alive	3710	1998	2013	NWTS-5	I	8960-03-01	C649	FHWT	None
TARGET-50-PAJNCK-01A	TARGET-50-PAJNCK	Female	White	Not Reported	1531	None	570	Alive	570	1998	2000	NWTS-5	II	8960-03-01	C649	FHWT	None
TARGET-50-PAJNCL-01A	TARGET-50-PAJNCL	Male	White	Not Reported	2151	Relapse	236	Dead	409	1998	2000	NWTS-5	III	8960-03-01	C649	DAWT	Tumor
TARGET-50-PAJNCN-01A	TARGET-50-PAJNCN	Male	White	Not Reported	1678	None	1833	Alive	1833	1999	2014	NWTS-5	II	8960-03-01	C649	FHWT	None
TARGET-50-PAJNCU-01A	TARGET-50-PAJNCU	Female	White	Not Reported	1961	None	3697	Alive	3697	1999	2009	NWTS-5	II	8960-03-01	C649	FHWT	None
TARGET-50-PAJNCX-01A	TARGET-50-PAJNCX	Female	Black or African American	Not Hispanic or Latino	1668	None	1308	Alive	1308	1999	2002	NWTS-5	III	8960-03-01	C649	FHWT	None
TARGET-50-PAJNDB-01A	TARGET-50-PAJNDB	Male	White	Not Hispanic or Latino	1048	Relapse	224	Alive	1502	1999	2003	NWTS-5	III	8960-03-01	C649	FHWT	None
TARGET-50-PAJNDC-01A	TARGET-50-PAJNDC	Female	White	Not Hispanic or Latino	1267	None	3954	Alive	3954	1999	2012	NWTS-5	II	8960-03-01	C649	FHWT	None
TARGET-50-PAJNDS-01A	TARGET-50-PAJNDS	Female	White	Not Hispanic or Latino	2655	None	3982	Alive	3982	1999	2013	NWTS-5	IV	8960-03-01	C649	FHWT	None
TARGET-50-PAJNDX-01A	TARGET-50-PAJNDX	Male	White	Not Hispanic or Latino	972	None	3758	Alive	3758	1999	2013	NWTS-5	IIIB/V	8960-03-01	C649	FHWT	None
TARGET-50-PAJNEB-01A	TARGET-50-PAJNEB	Female	White	Not Hispanic or Latino	687	None	2041	Alive	2041	1999	2012	NWTS-5	III	8960-03-01	C649	FHWT	None
TARGET-50-PAJNEE-01A	TARGET-50-PAJNEE	Male	White	Not Hispanic or Latino	501	None	1074	Alive	1074	1999	2002	NWTS-5	III	8960-03-01	C649	FHWT	None
TARGET-50-PAJNEH-01A	TARGET-50-PAJNEH	Male	White	Not Hispanic or Latino	1798	None	3935	Alive	3935	1999	2013	NWTS-5	IV	8960-03-01	C649	FHWT	None
TARGET-50-PAJNEL-01A	TARGET-50-PAJNEL	Female	White	Not Reported	618	None	1301	Alive	1301	1999	2002	NWTS-5	II	8960-03-01	C649	FHWT	None
TARGET-50-PAJNEX-01A	TARGET-50-PAJNEX	Male	White	Not Hispanic or Latino	377	None	3841	Alive	3841	1999	2011	NWTS-5	I	8960-03-01	C649	FHWT	None
TARGET-50-PAJNFB-01A	TARGET-50-PAJNFB	Male	White	Not Reported	1305	None	2716	Alive	2716	1999	2011	NWTS-5	II	8960-03-01	C649	FHWT	None
TARGET-50-PAJNFD-01A	TARGET-50-PAJNFD	Female	White	Not Hispanic or Latino	1554	None	3145	Alive	3145	1999	2013	NWTS-5	II	8960-03-01	C649	FHWT	None
TARGET-50-PAJNFH-01A	TARGET-50-PAJNFH	Female	White	Not Reported	2031	None	406	Alive	406	1999	2013	NWTS-5	II	8960-03-01	C649	FHWT	None
TARGET-50-PAJNGA-01A	TARGET-50-PAJNGA	Male	Black or African American	Not Hispanic or Latino	1582	None	3725	Alive	3725	1999	2009	NWTS-5	III	8960-03-01	C649	FHWT	None
TARGET-50-PAJNGB-01A	TARGET-50-PAJNGB	Female	White	Not Hispanic or Latino	733	None	3935	Alive	3935	1999	2012	NWTS-5	III	8960-03-01	C649	FHWT	None
TARGET-50-PAJNGC-01A	TARGET-50-PAJNGC	Male	Black or African American	Not Hispanic or Latino	1789	None	2691	Alive	2691	1999	2012	NWTS-5	II	8960-03-01	C649	FHWT	None
TARGET-50-PAJNGJ-01A	TARGET-50-PAJNGJ	Female	White	Not Hispanic or Latino	1283	None	1707	Alive	1707	1999	2003	NWTS-5	II	8960-03-01	C649	FHWT	None
TARGET-50-PAJNGK-01A	TARGET-50-PAJNGK	Male	White	Not Hispanic or Latino	1174	None	3553	Alive	3553	1999	2013	NWTS-5	II	8960-03-01	C649	FHWT	None
TARGET-50-PAJNGR-01A	TARGET-50-PAJNGR	Female	White	Not Hispanic or Latino	611	None	874	Alive	874	1999	2001	NWTS-5	III	8960-03-01	C649	FHWT	None
TARGET-50-PAJNGU-01A	TARGET-50-PAJNGU	Female	Not Reported	Not Reported	3940	Relapse	798	Dead	1488	1999	2003	NWTS-5	IV	8960-03-01	C649	FHWT	Tumor
TARGET-50-PAJNHA-01A	TARGET-50-PAJNHA	Female	White	Not Hispanic or Latino	3690	None	624	Alive	624	1999	2013	NWTS-5	IV	8960-03-01	C649	FHWT	None
TARGET-50-PAJNHG-01A	TARGET-50-PAJNHG	Female	White	Not Hispanic or Latino	3287	Relapse	673	Alive	1240	1999	2002	NWTS-5	IIIB	8960-03-01	C649	FHWT	None
TARGET-50-PAJNHL-01A	TARGET-50-PAJNHL	Male	Black or African American	Not Hispanic or Latino	1140	None	3366	Alive	3366	1999	2010	NWTS-5	III	8960-03-01	C649	FHWT	None
TARGET-50-PAJNHN-01A	TARGET-50-PAJNHN	Female	White	Not Reported	1905	Relapse	215	Alive	1562	1999	2003	NWTS-5	II	8960-03-01	C649	FHWT	None
TARGET-50-PAJNHP-01A	TARGET-50-PAJNHP	Female	White	Not Hispanic or Latino	2278	None	1457	Alive	1457	1999	2003	NWTS-5	I	8960-03-01	C649	FHWT	None
TARGET-50-PAJNHV-01A	TARGET-50-PAJNHV	Male	Black or African American	Not Hispanic or Latino	467	None	3131	Alive	3131	1999	2013	NWTS-5	I	8960-03-01	C649	FHWT	None
TARGET-50-PAJNHW-01A	TARGET-50-PAJNHW	Male	White	Not Hispanic or Latino	298	None	2709	Alive	2709	1999	2006	NWTS-5	IV	8960-03-01	C649	FHWT	None
TARGET-50-PAJNHZ-01A	TARGET-50-PAJNHZ	Female	Not Reported	Hispanic or Latino	168	Relapse	158	Dead	356	1999	2000	NWTS-5	II	8960-03-01	C649	MXED	ESRD
TARGET-50-PAJNID-01A	TARGET-50-PAJNID	Male	White	Not Reported	1212	None	3706	Alive	3706	1999	2012	NWTS-5	I	8960-03-01	C649	FHWT	None
TARGET-50-PAJNIE-01A	TARGET-50-PAJNIE	Female	White	Not Hispanic or Latino	2144	None	2392	Alive	2392	1999	2005	NWTS-5	II	8960-03-01	C649	FHWT	None
TARGET-50-PAJNIH-01A	TARGET-50-PAJNIH	Female	White	Not Reported	1883	None	2630	Alive	2630	1999	2006	NWTS-5	III	8960-03-01	C649	FHWT	None
TARGET-50-PAJNIJ-01A	TARGET-50-PAJNIJ	Female	Not Reported	Not Reported	1724	None	809	Alive	809	1999	2001	NWTS-5	II	8960-03-01	C649	FHWT	None
TARGET-50-PAJNIM-01A	TARGET-50-PAJNIM	Male	Black or African American	Not Hispanic or Latino	3549	None	1627	Alive	1627	1999	2003	NWTS-5	II	8960-03-01	C649	FHWT	None
TARGET-50-PAJNIS-01A	TARGET-50-PAJNIS	Male	White	Not Reported	680	None	2611	Alive	2611	1999	2014	NWTS-5	IV	8960-03-01	C649	DAWT	None
TARGET-50-PAJNIY-01A	TARGET-50-PAJNIY	Female	White	Not Hispanic or Latino	927	None	2157	Alive	2157	1999	2014	NWTS-5	II	8960-03-01	C649	FHWT	None
TARGET-50-PAJNJC-01A	TARGET-50-PAJNJC	Male	White	Not Reported	539	None	441	Alive	441	1999	2013	NWTS-5	II	8960-03-01	C649	FHWT	None
TARGET-50-PAJNJL-01A	TARGET-50-PAJNJL	Female	Not Reported	Not Reported	3367	Relapse	125	Dead	463	1999	2000	NWTS-5	I	8960-03-01	C649	DAWT	Tumor
TARGET-50-PAJNKA-01A	TARGET-50-PAJNKA	Female	Not Reported	Not Reported	801	None	3474	Alive	3474	1999	2012	NWTS-5	III	8960-03-01	C649	DAWT	None
TARGET-50-PAJNKD-01A	TARGET-50-PAJNKD	Female	White	Not Hispanic or Latino	617	None	2861	Alive	2861	1999	2007	NWTS-5	I	8960-03-01	C649	FHWT	None
TARGET-50-PAJNKJ-01A	TARGET-50-PAJNKJ	Male	Black or African American	Not Hispanic or Latino	1526	None	2009	Alive	2009	1999	2010	NWTS-5	III	8960-03-01	C649	FHWT	None
TARGET-50-PAJNKL-01A	TARGET-50-PAJNKL	Male	White	Not Reported	405	None	1900	Alive	1900	1999	2004	NWTS-5	I	8960-03-01	C649	FHWT	None
TARGET-50-PAJNKP-01A	TARGET-50-PAJNKP	Female	White	Not Hispanic or Latino	1030	None	2546	Alive	2546	1999	2014	NWTS-5	II	8960-03-01	C649	FHWT	None
TARGET-50-PAJNKS-01A	TARGET-50-PAJNKS	Male	White	Not Hispanic or Latino	1637	None	3524	Alive	3524	1999	2012	NWTS-5	I	8960-03-01	C649	FHWT	None
TARGET-50-PAJNKX-01A	TARGET-50-PAJNKX	Female	Other	Hispanic or Latino	518	None	974	Alive	974	1999	2002	NWTS-5	I	8960-03-01	C649	FHWT	None
TARGET-50-PAJNLA-01A	TARGET-50-PAJNLA	Female	Not Reported	Not Reported	1375	None	840	Alive	840	1999	2001	NWTS-5	III	8960-03-01	C649	FHWT	None
TARGET-50-PAJNLK-01A	TARGET-50-PAJNLK	Female	Not Reported	Not Reported	1647	None	2222	Alive	2222	1999	2005	NWTS-5	III	8960-03-01	C649	FHWT	None
TARGET-50-PAJNLR-01A	TARGET-50-PAJNLR	Male	White	Not Hispanic or Latino	1372	None	3618	Alive	3618	1999	2014	NWTS-5	III	8960-03-01	C649	FHWT	None
TARGET-50-PAJNLS-01A	TARGET-50-PAJNLS	Male	White	Not Reported	1578	None	1869	Alive	1869	1999	2004	NWTS-5	I	8960-03-01	C649	FHWT	None
TARGET-50-PAJNMA-01A	TARGET-50-PAJNMA	Female	White	Not Hispanic or Latino	1122	None	2047	Alive	2047	1999	2005	NWTS-5	III	8960-03-01	C649	FHWT	None
TARGET-50-PAJNMD-01A	TARGET-50-PAJNMD	Male	White	Not Hispanic or Latino	961	None	3800	Alive	3800	1999	2012	NWTS-5	I	8960-03-01	C649	FHWT	None
TARGET-50-PAJNME-01A	TARGET-50-PAJNME	Male	Black or African American	Not Hispanic or Latino	2227	None	1811	Alive	1811	1999	2004	NWTS-5	II	8960-03-01	C649	FHWT	None
TARGET-50-PAJNML-01A	TARGET-50-PAJNML	Male	White	Not Hispanic or Latino	1011	None	2000	Alive	2000	1999	2005	NWTS-5	I	8960-03-01	C649	DAWT	None
TARGET-50-PAJNMT-01A	TARGET-50-PAJNMT	Male	White	Not Hispanic or Latino	131	None	3700	Alive	3700	1999	2013	NWTS-5	I	8960-03-01	C649	FHWT	None
TARGET-50-PAJNMV-01A	TARGET-50-PAJNMV	Female	Not Reported	Hispanic or Latino	440	None	1671	Alive	1671	1999	2010	NWTS-5	I	8960-03-01	C649	FHWT	None
TARGET-50-PAJNMZ-01A	TARGET-50-PAJNMZ	Female	Black or African American	Not Hispanic or Latino	2017	None	1398	Alive	1398	1999	2003	NWTS-5	III	8960-03-01	C649	DAWT	None
TARGET-50-PAJNND-01A	TARGET-50-PAJNND	Male	White	Not Reported	731	None	1779	Alive	1779	1999	2004	NWTS-5	I	8960-03-01	C649	FHWT	None
TARGET-50-PAJNNF-01A	TARGET-50-PAJNNF	Female	White	Not Reported	1401	None	1990	Alive	1990	1999	2010	NWTS-5	II	8960-03-01	C649	FHWT	None
TARGET-50-PAJNNG-01A	TARGET-50-PAJNNG	Female	White	Not Hispanic or Latino	1622	None	1376	Alive	1376	1999	2012	NWTS-5	III	8960-03-01	C649	FHWT	None
TARGET-50-PAJNNT-01A	TARGET-50-PAJNNT	Male	Not Reported	Hispanic or Latino	2620	None	253	Alive	253	1999	2005	NWTS-5	II	8960-03-01	C649	DAWT	None
TARGET-50-PAJNNU-01A	TARGET-50-PAJNNU	Female	Other	Not Hispanic or Latino	199	None	503	Alive	503	1999	2012	NWTS-5	II	8960-03-01	C649	FHWT	None
TARGET-50-PAJNNV-01A	TARGET-50-PAJNNV	Female	White	Not Hispanic or Latino	357	None	2851	Alive	2851	1999	2007	NWTS-5	III	8960-03-01	C649	FHWT	None
TARGET-50-PAJNNY-01A	TARGET-50-PAJNNY	Female	White	Not Reported	1100	None	2154	Alive	2154	1999	2013	NWTS-5	II	8960-03-01	C649	FHWT	None
TARGET-50-PAJNPI-01A	TARGET-50-PAJNPI	Male	Not Reported	Not Reported	958	None	2047	Alive	2047	1999	2014	NWTS-5	II	8960-03-01	C649	DAWT	None
TARGET-50-PAJNPW-01A	TARGET-50-PAJNPW	Male	White	Not Hispanic or Latino	4403	None	3262	Alive	3262	1999	2011	NWTS-5	III	8960-03-01	C649	FHWT	None
TARGET-50-PAJNPX-01A	TARGET-50-PAJNPX	Female	Black or African American	Not Hispanic or Latino	122	None	2864	Alive	2864	1999	2011	NWTS-5	I	8960-03-01	C649	FHWT	None
TARGET-50-PAJNPZ-01A	TARGET-50-PAJNPZ	Male	White	Not Hispanic or Latino	952	Relapse	339	Dead	622	1999	2001	NWTS-5	III	8960-03-01	C649	FHWT	Tumor
TARGET-50-PAJNRE-01A	TARGET-50-PAJNRE	Male	White	Not Reported	770	None	2392	Alive	2392	1999	2006	NWTS-5	III	8960-03-01	C649	FHWT	None
TARGET-50-PAJNRK-01A	TARGET-50-PAJNRK	Male	Black or African American	Not Hispanic or Latino	2488	None	1680	Alive	1680	1999	2004	NWTS-5	III	8960-03-01	C649	FHWT	None
TARGET-50-PAJNRW-01A	TARGET-50-PAJNRW	Female	White	Not Reported	3048	None	3621	Alive	3621	1999	2013	NWTS-5	II	8960-03-01	C649	FHWT	None
TARGET-50-PAJNSB-01A	TARGET-50-PAJNSB	Female	Not Reported	Not Reported	1412	None	874	Alive	874	1999	2002	NWTS-5	IV	8960-03-01	C649	DAWT	None
TARGET-50-PAJNSF-01A	TARGET-50-PAJNSF	Male	White	Not Hispanic or Latino	2742	None	2127	Alive	2127	1999	2012	NWTS-5	IIIB	8960-03-01	C649	FHWT	None
TARGET-50-PAJNSI-01A	TARGET-50-PAJNSI	Male	Other	Not Hispanic or Latino	367	Relapse	85	Dead	567	1999	2001	NWTS-5	III	8960-03-01	C649	FHWT	Tumor
TARGET-50-PAJNSK-01A	TARGET-50-PAJNSK	Male	Not Reported	Not Reported	3505	None	452	Alive	452	1999	2001	NWTS-5	III	8960-03-01	C649	FHWT	None
TARGET-50-PAJNSV-01A	TARGET-50-PAJNSV	Female	Not Reported	Not Reported	958	None	3265	Alive	3265	1999	2011	NWTS-5	III	8960-03-01	C649	FHWT	None
TARGET-50-PAJNTM-01A	TARGET-50-PAJNTM	Female	White	Not Hispanic or Latino	615	None	3444	Alive	3444	1999	2009	NWTS-5	I	8960-03-01	C649	FHWT	None
TARGET-50-PAJNUJ-01A	TARGET-50-PAJNUJ	Female	Black or African American	Not Hispanic or Latino	1286	Relapse	390	Dead	456	1999	2001	NWTS-5	IIIB/V	8960-03-01	C649	FHWT	Tumor
TARGET-50-PAJNUT-01A	TARGET-50-PAJNUT	Female	White	Not Reported	1599	Relapse	465	Dead	496	1999	2001	NWTS-5	IIIB/V	8960-03-01	C649	FHWT	Tumor
TARGET-50-PAJNUX-01A	TARGET-50-PAJNUX	Female	Black or African American	Not Hispanic or Latino	1798	None	2142	Alive	2142	1999	2005	NWTS-5	II	8960-03-01	C649	FHWT	None
TARGET-50-PAJNVA-01A	TARGET-50-PAJNVA	Male	White	Not Reported	458	None	3118	Alive	3118	1999	2009	NWTS-5	I	8960-03-01	C649	FHWT	None
TARGET-50-PAJNVB-01A	TARGET-50-PAJNVB	Female	White	Not Reported	1633	None	1287	Alive	1287	1999	2014	NWTS-5	II	8960-03-01	C649	FHWT	None
TARGET-50-PAJNVF-01A	TARGET-50-PAJNVF	Female	White	Not Hispanic or Latino	1950	None	439	Alive	439	1999	2001	NWTS-5	II	8960-03-01	C649	FHWT	None
TARGET-50-PAJNVL-01A	TARGET-50-PAJNVL	Female	White	Not Reported	765	None	2330	Alive	2330	1999	2006	NWTS-5	I	8960-03-01	C649	FHWT	None
TARGET-50-PAJNVW-01A	TARGET-50-PAJNVW	Female	Not Reported	Not Reported	832	None	2087	Alive	2087	1999	2005	NWTS-5	I	8960-03-01	C649	FHWT	None
TARGET-50-PAJNWA-01A	TARGET-50-PAJNWA	Female	White	Not Hispanic or Latino	2369	None	2155	Alive	2155	1999	2013	NWTS-5	IV	8960-03-01	C649	FHWT	None
TARGET-50-PAJNWD-01A	TARGET-50-PAJNWD	Female	Black or African American	Not Hispanic or Latino	2069	None	2253	Alive	2253	1999	2006	NWTS-5	II	8960-03-01	C649	FHWT	None
TARGET-50-PAJNWE-01A	TARGET-50-PAJNWE	Female	Black or African American	Not Hispanic or Latino	1610	None	2007	Alive	2007	1999	2005	NWTS-5	II	8960-03-01	C649	FHWT	None
TARGET-50-PAJNWH-01A	TARGET-50-PAJNWH	Male	White	Not Reported	1913	None	2765	Alive	2765	1999	2007	NWTS-5	II	8960-03-01	C649	FHWT	None
TARGET-50-PAJNWK-01A	TARGET-50-PAJNWK	Male	White	Hispanic or Latino	315	None	3181	Alive	3181	1999	2013	NWTS-5	III	8960-03-01	C649	FHWT	None
TARGET-50-PAJNWR-01A	TARGET-50-PAJNWR	Female	White	Not Hispanic or Latino	750	None	2052	Alive	2052	1999	2005	NWTS-5	IV	8960-03-01	C649	FHWT	None
TARGET-50-PAJNWU-01A	TARGET-50-PAJNWU	Female	White	Not Hispanic or Latino	1828	None	2470	Alive	2470	1999	2006	NWTS-5	III	8960-03-01	C649	DAWT	None
TARGET-50-PAJNWX-01A	TARGET-50-PAJNWX	Male	Black or African American	Not Hispanic or Latino	1129	None	1833	Alive	1833	2000	2005	NWTS-5	II	8960-03-01	C649	FHWT	None
TARGET-50-PAJNWZ-01A	TARGET-50-PAJNWZ	Female	White	Not Hispanic or Latino	2615	None	3620	Alive	3620	1999	2014	NWTS-5	II	8960-03-01	C649	FHWT	None
TARGET-50-PAJNXB-01A	TARGET-50-PAJNXB	Male	White	Not Reported	270	None	2929	Alive	2929	2000	2010	NWTS-5	II	8960-03-01	C649	FHWT	None
TARGET-50-PAJNXC-01A	TARGET-50-PAJNXC	Male	Black or African American	Not Hispanic or Latino	1015	None	3290	Alive	3290	2000	2013	NWTS-5	II	8960-03-01	C649	DAWT	None
TARGET-50-PAJNXG-01A	TARGET-50-PAJNXG	Female	Other	Not Hispanic or Latino	592	None	1632	Alive	1632	2000	2010	NWTS-5	I	8960-03-01	C649	FHWT	None
TARGET-50-PAJNXI-01A	TARGET-50-PAJNXI	Female	Black or African American	Not Hispanic or Latino	2507	None	2974	Alive	2974	2000	2011	NWTS-5	IIIB	8960-03-01	C649	FHWT	None
TARGET-50-PAJNXR-01A	TARGET-50-PAJNXR	Female	White	Not Hispanic or Latino	1773	None	1068	Alive	1068	2000	2002	NWTS-5	II	8960-03-01	C649	FHWT	None
TARGET-50-PAJNXS-01A	TARGET-50-PAJNXS	Female	Not Reported	Not Reported	1495	None	2364	Alive	2364	2000	2011	NWTS-5	III	8960-03-01	C649	DAWT	None
TARGET-50-PAJNXT-01A	TARGET-50-PAJNXT	Female	White	Not Reported	1888	None	2927	Alive	2927	2000	2014	NWTS-5	III	8960-03-01	C649	DAWT	None
TARGET-50-PAJNYM-01A	TARGET-50-PAJNYM	Female	Not Reported	Not Reported	327	Progression	131	Dead	131	2000	2000	NWTS-5	I	8960-03-01	C649	FHWT	Toxicity
TARGET-50-PAJNYX-01A	TARGET-50-PAJNYX	Male	Not Reported	Not Reported	3243	None	3210	Alive	3210	2000	2009	NWTS-5	II	8960-03-01	C649	DAWT	None
TARGET-50-PAJNZY-01A	TARGET-50-PAJNZY	Male	White	Not Reported	289	Relapse	389	Dead	494	2000	2001	NWTS-5	IIIB/V	8960-03-01	C649	FHWT	Tumor
TARGET-50-PAJNZZ-01A	TARGET-50-PAJNZZ	Male	White	Not Hispanic or Latino	611	Relapse	202	Alive	3265	2000	2011	NWTS-5	I	8960-03-01	C649	FHWT	None
TARGET-50-PAJPAD-01A	TARGET-50-PAJPAD	Female	White	Not Reported	1280	None	1415	Alive	1415	2000	2004	NWTS-5	I	8960-03-01	C649	FHWT	None
TARGET-50-PAJPAG-01A	TARGET-50-PAJPAG	Male	Black or African American	Not Hispanic or Latino	1582	None	651	Alive	651	2000	2001	NWTS-5	II	8960-03-01	C649	FHWT	None
TARGET-50-PAJPAH-01A	TARGET-50-PAJPAH	Female	White	Not Hispanic or Latino	1078	Relapse	762	Alive	3559	2000	2010	NWTS-5	II	8960-03-01	C649	FHWT	None
TARGET-50-PAJPAX-01A	TARGET-50-PAJPAX	Male	White	Not Hispanic or Latino	702	None	3428	Alive	3428	2000	2014	NWTS-5	II	8960-03-01	C649	FHWT	None
TARGET-50-PAJPBD-01A	TARGET-50-PAJPBD	Male	White	Not Reported	911	None	2772	Alive	2772	2000	2007	NWTS-5	I	8960-03-01	C649	FHWT	None
TARGET-50-PAJPBG-01A	TARGET-50-PAJPBG	Female	Black or African American	Not Hispanic or Latino	519	None	1466	Alive	1466	2000	2011	NWTS-5	I	8960-03-01	C649	FHWT	None
TARGET-50-PAJPBR-01A	TARGET-50-PAJPBR	Female	White	Not Hispanic or Latino	476	None	3486	Alive	3486	2000	2014	NWTS-5	II	8960-03-01	C649	DAWT	None
TARGET-50-PAJPBZ-01A	TARGET-50-PAJPBZ	Male	Other	Hispanic or Latino	1051	Progression	193	Dead	193	2000	2000	NWTS-5	III	8960-03-01	C649	DAWT	Tumor
TARGET-50-PAJPCF-01A	TARGET-50-PAJPCF	Female	White	Not Hispanic or Latino	1431	Relapse	160	Alive	3283	2000	2014	NWTS-5	II	8960-03-01	C649	FHWT	None
TARGET-50-PAJPCF-01B	TARGET-50-PAJPCF	Female	White	Not Hispanic or Latino	1431	Relapse	160	Alive	3283	2000	2014	NWTS-5	II	8960-03-01	C649	FHWT	None
TARGET-50-PAJPCN-01A	TARGET-50-PAJPCN	Male	Black or African American	Not Hispanic or Latino	2461	Relapse	652	Alive	767	2000	2002	NWTS-5	II	8960-03-01	C649	FHWT	None
TARGET-50-PAJPCV-01A	TARGET-50-PAJPCV	Female	Not Reported	Not Reported	2852	None	774	Alive	774	2000	2002	NWTS-5	II	8960-03-01	C649	FHWT	None
TARGET-50-PAJPCX-01A	TARGET-50-PAJPCX	Male	White	Not Hispanic or Latino	390	None	2541	Alive	2541	2000	2007	NWTS-5	III	8960-03-01	C649	FHWT	None
TARGET-50-PAJPDF-01A	TARGET-50-PAJPDF	Male	Black or African American	Not Hispanic or Latino	285	None	1005	Alive	1005	2000	2003	NWTS-5	III	8960-03-01	C649	FHWT	None
TARGET-50-PAJPDX-01A	TARGET-50-PAJPDX	Female	Not Reported	Hispanic or Latino	1273	Relapse	302	Alive	1381	2000	2006	NWTS-5	IIIB	8960-03-01	C649	FHWT	None
TARGET-50-PAJPEA-01A	TARGET-50-PAJPEA	Female	White	Not Hispanic or Latino	301	Relapse	700	Dead	1169	2000	2003	NWTS-5	II/V	8960-03-01	C649	FHWT	Tumor
TARGET-50-PAJPEF-01A	TARGET-50-PAJPEF	Female	Not Reported	Hispanic or Latino	370	None	1829	Alive	1829	2000	2012	NWTS-5	I	8960-03-01	C649	FHWT	None
TARGET-50-PAJPEJ-01B	TARGET-50-PAJPEJ	Female	White	Not Hispanic or Latino	2226	Relapse	646	Alive	2431	2000	2013	NWTS-5	II	8960-03-01	C649	FHWT	None
TARGET-50-PAJPEJ-01A	TARGET-50-PAJPEJ	Female	White	Not Hispanic or Latino	2226	Relapse	646	Alive	2431	2000	2013	NWTS-5	II	8960-03-01	C649	FHWT	None
TARGET-50-PAJPEP-01A	TARGET-50-PAJPEP	Male	White	Not Reported	1781	Relapse	392	Alive	2394	2000	2014	NWTS-5	III	8960-03-01	C649	FHWT	None
TARGET-50-PAJPER-01A	TARGET-50-PAJPER	Female	White	Not Hispanic or Latino	463	None	1818	Alive	1818	2000	2011	NWTS-5	I	8960-03-01	C649	FHWT	None
TARGET-50-PAJPET-01A	TARGET-50-PAJPET	Female	White	Hispanic or Latino	3378	None	3070	Alive	3070	2000	2014	NWTS-5	III	8960-03-01	C649	FHWT	None
TARGET-50-PAJPEY-01A	TARGET-50-PAJPEY	Male	White	Not Hispanic or Latino	1772	None	2150	Alive	2150	2000	2013	NWTS-5	III	8960-03-01	C649	FHWT	None
TARGET-50-PAJPFC-01A	TARGET-50-PAJPFC	Male	White	Not Hispanic or Latino	2170	None	1950	Alive	1950	2000	2010	NWTS-5	II	8960-03-01	C649	FHWT	None
TARGET-50-PAJPFF-01A	TARGET-50-PAJPFF	Male	White	Not Hispanic or Latino	1473	None	2520	Alive	2520	2000	2014	NWTS-5	II	8960-03-01	C649	DAWT	None
TARGET-50-PAJPFJ-01A	TARGET-50-PAJPFJ	Female	White	Hispanic or Latino	491	None	607	Alive	607	2000	2002	NWTS-5	II	8960-03-01	C649	FHWT	None
TARGET-50-PAJPFK-01A	TARGET-50-PAJPFK	Female	Not Reported	Not Reported	897	None	1852	Alive	1852	2000	2005	NWTS-5	I	8960-03-01	C649	FHWT	None
TARGET-50-PAJPFN-01A	TARGET-50-PAJPFN	Female	White	Hispanic or Latino	2191	None	1867	Alive	1867	2000	2008	NWTS-5	III	8960-03-01	C649	FHWT	None
TARGET-50-PAJPFR-01A	TARGET-50-PAJPFR	Male	White	Not Hispanic or Latino	678	Relapse	546	Alive	2035	2000	2006	NWTS-5	III/V	8960-03-01	C649	FHWT	None
TARGET-50-PAJPFR-01B	TARGET-50-PAJPFR	Male	White	Not Hispanic or Latino	678	Relapse	546	Alive	2035	2000	2006	NWTS-5	III/V	8960-03-01	C649	FHWT	None
TARGET-50-PAJPFY-01A	TARGET-50-PAJPFY	Male	White	Not Hispanic or Latino	1164	None	2829	Alive	2829	2000	2008	NWTS-5	II	8960-03-01	C649	FHWT	None
TARGET-50-PAJPGA-01A	TARGET-50-PAJPGA	Female	White	Hispanic or Latino	1775	None	3358	Alive	3358	2000	2011	NWTS-5	III	8960-03-01	C649	FHWT	None
TARGET-50-PAJPGF-01A	TARGET-50-PAJPGF	Male	Black or African American	Hispanic or Latino	128	None	1720	Alive	1720	2000	2005	NWTS-5	I	8960-03-01	C649	FHWT	None
TARGET-50-PAJPGM-01A	TARGET-50-PAJPGM	Male	White	Not Hispanic or Latino	2505	Progression	1811	Dead	1811	2000	2005	NWTS-5	III	8960-03-01	C649	FHWT	SMN
TARGET-50-PAJPGP-01A	TARGET-50-PAJPGP	Male	Black or African American	Not Hispanic or Latino	2946	None	2824	Alive	2824	2000	2010	NWTS-5	I	8960-03-01	C649	FHWT	None
TARGET-50-PAJPGU-01A	TARGET-50-PAJPGU	Male	Not Reported	Not Reported	1746	None	2061	Alive	2061	2000	2006	NWTS-5	II	8960-03-01	C649	FHWT	None
TARGET-50-PAJPHG-01A	TARGET-50-PAJPHG	Female	Black or African American	Not Hispanic or Latino	2463	None	1784	Alive	1784	2000	2011	NWTS-5	III	8960-03-01	C649	DAWT	None
TARGET-50-PAJPHH-01A	TARGET-50-PAJPHH	Female	White	Not Hispanic or Latino	344	None	2939	Alive	2939	2000	2010	NWTS-5	I	8960-03-01	C649	FHWT	None
TARGET-50-PAKAPI-01A	TARGET-50-PAKAPI	Female	Not Reported	Not Reported	919	None	1884	Alive	1884	1996	2001	NWTS-5	III	8960-03-01	C649	FHWT	None
TARGET-50-PAKAPZ-01A	TARGET-50-PAKAPZ	Female	Not Reported	Not Reported	1940	Relapse	241	Dead	1554	1996	2000	NWTS-5	I	8960-03-01	C649	FHWT	Tumor
TARGET-50-PAKDUM-01A	TARGET-50-PAKDUM	Female	Black or African American	Not Hispanic or Latino	2696	None	2240	Alive	2240	2000	2008	NWTS-5	III	8960-03-01	C649	FHWT	None
TARGET-50-PAKEMV-01A	TARGET-50-PAKEMV	Female	Not Reported	Not Reported	625	None	1594	Alive	1594	1999	2004	NWTS-5	III	8960-03-01	C649	FHWT	None
TARGET-50-PAKFTB-01A	TARGET-50-PAKFTB	Male	White	Not Hispanic or Latino	178	None	2160	Alive	2160	2000	2009	NWTS-5	I	8960-03-01	C649	FHWT	None
TARGET-50-PAKFZA-01A	TARGET-50-PAKFZA	Male	Black or African American	Not Hispanic or Latino	944	None	1233	Alive	1233	2000	2003	NWTS-5	III	8960-03-01	C649	FHWT	None
TARGET-50-PAKGDL-01A	TARGET-50-PAKGDL	Male	Other	Not Hispanic or Latino	314	Relapse	339	Dead	465	2000	2001	NWTS-5	III	8960-03-01	C649	FHWT	Tumor
TARGET-50-PAKGJK-01A	TARGET-50-PAKGJK	Female	Black or African American	Not Hispanic or Latino	1433	None	1855	Alive	1855	2000	2011	NWTS-5	II	8960-03-01	C649	FHWT	None
TARGET-50-PAKGMM-01A	TARGET-50-PAKGMM	Female	White	Not Hispanic or Latino	1402	Relapse	152	Dead	182	2000	2001	NWTS-5	IIIB/V	8960-03-01	C649	FHWT	Tumor
TARGET-50-PAKGMU-01A	TARGET-50-PAKGMU	Female	White	Not Reported	1121	None	2784	Alive	2784	2000	2008	NWTS-5	II	8960-03-01	C649	DAWT	None
TARGET-50-PAKGMU-01A	TARGET-50-PAKGMU	Female	White	Not Reported	1121	None	2784	Alive	2784	2000	2008	NWTS-5	II	8960-03-01	C649	DAWT	None
TARGET-50-PAKGRG-01A	TARGET-50-PAKGRG	Female	White	Not Hispanic or Latino	1038	None	3262	Alive	3262	2000	2010	NWTS-5	IIIB	8960-03-01	C649	FHWT	None
TARGET-50-PAKGUP-01A	TARGET-50-PAKGUP	Male	Black or African American	Not Hispanic or Latino	3763	None	1180	Alive	1180	2000	2003	NWTS-5	II	8960-03-01	C649	DAWT	None
TARGET-50-PAKGWP-01A	TARGET-50-PAKGWP	Male	Black or African American	Not Hispanic or Latino	2033	None	1387	Alive	1387	2000	2004	NWTS-5	III	8960-03-01	C649	FHWT	None
TARGET-50-PAKGXL-01A	TARGET-50-PAKGXL	Male	Black or African American	Not Hispanic or Latino	479	None	2485	Alive	2485	2000	2014	NWTS-5	I	8960-03-01	C649	FHWT	None
TARGET-50-PAKGZY-01A	TARGET-50-PAKGZY	Female	Other	Not Reported	949	None	1849	Alive	1849	2000	2008	NWTS-5	II	8960-03-01	C649	FHWT	None
TARGET-50-PAKHBL-01A	TARGET-50-PAKHBL	Female	White	Not Hispanic or Latino	1344	None	1162	Alive	1162	2000	2003	NWTS-5	II	8960-03-01	C649	FHWT	None
TARGET-50-PAKHFY-01A	TARGET-50-PAKHFY	Female	White	Not Hispanic or Latino	1023	None	788	Alive	788	2000	2002	NWTS-5	II	8960-03-01	C649	FHWT	None
TARGET-50-PAKHIU-01A	TARGET-50-PAKHIU	Female	White	Not Hispanic or Latino	1098	None	2616	Alive	2616	2000	2014	NWTS-5	I	8960-03-01	C649	FHWT	None
TARGET-50-PAKHKU-01A	TARGET-50-PAKHKU	Female	White	Not Hispanic or Latino	1269	None	2036	Alive	2036	2000	2006	NWTS-5	III	8960-03-01	C649	FHWT	None
TARGET-50-PAKHMM-01A	TARGET-50-PAKHMM	Male	White	Not Hispanic or Latino	3261	Relapse	441	Dead	588	2000	2002	NWTS-5	II	8960-03-01	C649	FHWT	MEDICAL
TARGET-50-PAKHNC-01A	TARGET-50-PAKHNC	Male	White	Not Hispanic or Latino	1749	None	3305	Alive	3305	2000	2009	NWTS-5	II	8960-03-01	C649	FHWT	None
TARGET-50-PAKHNH-01A	TARGET-50-PAKHNH	Male	White	Not Hispanic or Latino	1103	None	320	Alive	320	2000	2014	NWTS-5	II	8960-03-01	C649	FHWT	None
TARGET-50-PAKHWF-01A	TARGET-50-PAKHWF	Female	White	Not Hispanic or Latino	1359	None	2858	Alive	2858	2000	2010	NWTS-5	II	8960-03-01	C649	FHWT	None
TARGET-50-PAKHWZ-01A	TARGET-50-PAKHWZ	Female	White	Not Hispanic or Latino	535	None	1649	Alive	1649	2000	2005	NWTS-5	III	8960-03-01	C649	FHWT	None
TARGET-50-PAKHYJ-01A	TARGET-50-PAKHYJ	Female	White	Not Hispanic or Latino	2317	None	2110	Alive	2110	2000	2006	NWTS-5	III	8960-03-01	C649	FHWT	None
TARGET-50-PAKIDV-01A	TARGET-50-PAKIDV	Male	White	Not Hispanic or Latino	985	Relapse	226	Alive	3200	2000	2014	NWTS-5	IIIB/V	8960-03-01	C649	FHWT	None
TARGET-50-PAKILU-01A	TARGET-50-PAKILU	Male	Other	Hispanic or Latino	1117	None	1156	Alive	1156	2000	2011	NWTS-5	III	8960-03-01	C649	FHWT	None
TARGET-50-PAKIRF-01A	TARGET-50-PAKIRF	Male	Black or African American	Not Hispanic or Latino	1761	Relapse	475	Dead	720	2000	2002	NWTS-5	II	8960-03-01	C649	DAWT	Tumor
TARGET-50-PAKISF-01A	TARGET-50-PAKISF	Female	White	Not Hispanic or Latino	911	None	3061	Alive	3061	2000	2013	NWTS-5	III	8960-03-01	C649	DAWT	None
TARGET-50-PAKIZP-01A	TARGET-50-PAKIZP	Male	White	Not Hispanic or Latino	1205	None	3108	Alive	3108	2000	2014	NWTS-5	III	8960-03-01	C649	FHWT	None
TARGET-50-PAKJHT-01A	TARGET-50-PAKJHT	Female	White	Hispanic or Latino	1768	None	717	Alive	717	2000	2002	NWTS-5	II	8960-03-01	C649	FHWT	None
TARGET-50-PAKJIS-01A	TARGET-50-PAKJIS	Male	White	Not Hispanic or Latino	107	None	2870	Alive	2870	2000	2008	NWTS-5	I	8960-03-01	C649	FHWT	None
TARGET-50-PAKJJF-01A	TARGET-50-PAKJJF	Female	Black or African American	Not Hispanic or Latino	1183	None	2443	Alive	2443	2000	2011	NWTS-5	II	8960-03-01	C649	FHWT	None
TARGET-50-PAKJKT-01A	TARGET-50-PAKJKT	Female	Other	Not Hispanic or Latino	1375	None	2205	Alive	2205	2000	2006	NWTS-5	III	8960-03-01	C649	FHWT	None
TARGET-50-PAKJVW-01A	TARGET-50-PAKJVW	Female	White	Not Hispanic or Latino	845	Relapse	467	Alive	3120	2000	2010	NWTS-5	IIIB/V	8960-03-01	C649	FHWT	None
TARGET-50-PAKJXM-01A	TARGET-50-PAKJXM	Female	White	Not Hispanic or Latino	2162	None	1609	Alive	1609	2000	2013	NWTS-5	IIIB	8960-03-01	C649	FHWT	None
TARGET-50-PAKJZU-01A	TARGET-50-PAKJZU	Female	White	Not Hispanic or Latino	2323	None	2086	Alive	2086	2000	2013	NWTS-5	II	8960-03-01	C649	FHWT	None
TARGET-50-PAKKAE-01A	TARGET-50-PAKKAE	Male	White	Not Hispanic or Latino	2400	None	1395	Alive	1395	2000	2011	NWTS-5	II	8960-03-01	C649	DAWT	None
TARGET-50-PAKKJB-01A	TARGET-50-PAKKJB	Male	White	Not Hispanic or Latino	1746	None	1918	Alive	1918	2000	2006	NWTS-5	I	8960-03-01	C649	FHWT	None
TARGET-50-PAKKRK-01A	TARGET-50-PAKKRK	Male	Black or African American	Not Hispanic or Latino	5629	None	1287	Alive	1287	2000	2004	NWTS-5	II	8960-03-01	C649	DAWT	None
TARGET-50-PAKKSG-01A	TARGET-50-PAKKSG	Female	Other	Not Hispanic or Latino	2383	None	569	Alive	569	2000	2002	NWTS-5	III	8960-03-01	C649	DAWT	None
TARGET-50-PAKKSI-01A	TARGET-50-PAKKSI	Female	White	Not Hispanic or Latino	2030	None	3071	Alive	3071	2000	2014	NWTS-5	IV	8960-03-01	C649	FHWT	None
TARGET-50-PAKKZG-01A	TARGET-50-PAKKZG	Female	White	Not Hispanic or Latino	2208	Relapse	756	Dead	1636	2000	2005	NWTS-5	III	8960-03-01	C649	DAWT	Tumor
TARGET-50-PAKLDH-01A	TARGET-50-PAKLDH	Female	White	Not Hispanic or Latino	1461	None	1319	Alive	1319	2000	2004	NWTS-5	II	8960-03-01	C649	FHWT	None
TARGET-50-PAKLRS-01A	TARGET-50-PAKLRS	Female	Black or African American	Not Hispanic or Latino	288	None	1389	Alive	1389	2000	2004	NWTS-5	II	8960-03-01	C649	FHWT	None
TARGET-50-PAKLRW-01A	TARGET-50-PAKLRW	Female	White	Not Hispanic or Latino	3064	Relapse	219	Alive	3236	2000	2009	NWTS-5	III	8960-03-01	C649	FHWT	None
TARGET-50-PAKLRW-01B	TARGET-50-PAKLRW	Female	White	Not Hispanic or Latino	3064	Relapse	219	Alive	3236	2000	2009	NWTS-5	III	8960-03-01	C649	FHWT	None
TARGET-50-PAKLYC-01A	TARGET-50-PAKLYC	Female	White	Not Hispanic or Latino	1991	None	1710	Alive	1710	2000	2005	NWTS-5	II	8960-03-01	C649	DAWT	None
TARGET-50-PAKLZH-01A	TARGET-50-PAKLZH	Female	White	Not Hispanic or Latino	1263	Relapse	616	Dead	1203	2000	2004	NWTS-5	II	8960-03-01	C649	DAWT	Tumor
TARGET-50-PAKMAV-01A	TARGET-50-PAKMAV	Male	White	Not Hispanic or Latino	3506	None	1601	Alive	1601	2000	2009	NWTS-5	II	8960-03-01	C649	FHWT	None
TARGET-50-PAKMCI-01A	TARGET-50-PAKMCI	Male	Black or African American	Not Hispanic or Latino	850	None	1547	Alive	1547	2000	2005	NWTS-5	III/V	8960-03-01	C649	FHWT	None
TARGET-50-PAKMDF-01A	TARGET-50-PAKMDF	Female	White	Not Hispanic or Latino	1276	None	3161	Alive	3161	2000	2014	NWTS-5	I	8960-03-01	C649	FHWT	None
TARGET-50-PAKMDX-01A	TARGET-50-PAKMDX	Female	Other	Hispanic or Latino	387	None	2757	Alive	2757	2000	2014	NWTS-5	I	8960-03-01	C649	FHWT	None
TARGET-50-PAKMGV-01A	TARGET-50-PAKMGV	Male	White	Not Hispanic or Latino	2223	None	1061	Alive	1061	2000	2003	NWTS-5	I	8960-03-01	C649	DAWT	None
TARGET-50-PAKMHJ-01A	TARGET-50-PAKMHJ	Male	White	Not Hispanic or Latino	188	None	3279	Alive	3279	2000	2014	NWTS-5	II	8960-03-01	C649	FHWT	None
TARGET-50-PAKMKW-01A	TARGET-50-PAKMKW	Male	White	Not Hispanic or Latino	1904	None	2700	Alive	2700	2000	2014	NWTS-5	III	8960-03-01	C649	FHWT	None
TARGET-50-PAKMLA-01A	TARGET-50-PAKMLA	Female	White	Not Hispanic or Latino	2435	None	3122	Alive	3122	2000	2014	NWTS-5	I	8960-03-01	C649	FHWT	None
TARGET-50-PAKMMS-01A	TARGET-50-PAKMMS	Male	White	Not Hispanic or Latino	1669	None	3066	Alive	3066	2000	2013	NWTS-5	II	8960-03-01	C649	FHWT	None
TARGET-50-PAKMTZ-01A	TARGET-50-PAKMTZ	Male	White	Not Hispanic or Latino	1122	None	2822	Alive	2822	2000	2011	NWTS-5	III	8960-03-01	C649	FHWT	None
TARGET-50-PAKMZU-01A	TARGET-50-PAKMZU	Male	White	Hispanic or Latino	940	None	1098	Alive	1098	2001	2004	NWTS-5	IIIB/V	8960-03-01	C649	FHWT	None
TARGET-50-PAKNFF-01A	TARGET-50-PAKNFF	Female	White	Not Hispanic or Latino	833	None	1143	Alive	1143	2001	2014	NWTS-5	III	8960-03-01	C649	FHWT	None
TARGET-50-PAKNGF-01A	TARGET-50-PAKNGF	Male	White	Not Hispanic or Latino	277	None	1123	Alive	1123	2001	2014	NWTS-5	II	8960-03-01	C649	FHWT	None
TARGET-50-PAKNSG-01A	TARGET-50-PAKNSG	Male	Black or African American	Not Hispanic or Latino	1549	Relapse	269	Dead	673	2001	2002	NWTS-5	II	8960-03-01	C649	DAWT	Tumor
TARGET-50-PAKNUD-01A	TARGET-50-PAKNUD	Female	White	Not Hispanic or Latino	1069	None	2764	Alive	2764	2001	2008	NWTS-5	III	8960-03-01	C649	FHWT	None
TARGET-50-PAKPET-01A	TARGET-50-PAKPET	Male	White	Not Hispanic or Latino	75	None	1643	Alive	1643	2001	2005	NWTS-5	I	8960-03-01	C649	FHWT	None
TARGET-50-PAKPEU-01A	TARGET-50-PAKPEU	Male	White	Not Hispanic or Latino	287	None	2182	Alive	2182	2001	2007	NWTS-5	II	8960-03-01	C649	FHWT	None
TARGET-50-PAKPIJ-01A	TARGET-50-PAKPIJ	Male	Other	Not Hispanic or Latino	372	None	3093	Alive	3093	2001	2009	NWTS-5	II	8960-03-01	C649	FHWT	None
TARGET-50-PAKPRZ-01A	TARGET-50-PAKPRZ	Female	White	Not Hispanic or Latino	1397	None	3083	Alive	3083	2001	2012	NWTS-5	III	8960-03-01	C649	DAWT	None
TARGET-50-PAKPTZ-01A	TARGET-50-PAKPTZ	Female	White	Not Hispanic or Latino	734	None	2747	Alive	2747	2001	2013	NWTS-5	III	8960-03-01	C649	FHWT	None
TARGET-50-PAKRCC-01A	TARGET-50-PAKRCC	Male	White	Not Hispanic or Latino	1466	Relapse	220	Alive	3215	2001	2012	NWTS-5	I	8960-03-01	C649	DAWT	None
TARGET-50-PAKRCC-01A	TARGET-50-PAKRCC	Male	White	Not Hispanic or Latino	1466	Relapse	220	Alive	3215	2001	2012	NWTS-5	I	8960-03-01	C649	DAWT	None
TARGET-50-PAKRRF-01A	TARGET-50-PAKRRF	Female	White	Not Hispanic or Latino	1695	None	2221	Alive	2221	2001	2011	NWTS-5	III	8960-03-01	C649	FHWT	None
TARGET-50-PAKRVV-01A	TARGET-50-PAKRVV	Female	White	Hispanic or Latino	866	None	1266	Alive	1266	2001	2004	NWTS-5		8960-03-01	C649	FHWT	None
TARGET-50-PAKRYJ-01A	TARGET-50-PAKRYJ	Male	Black or African American	Not Hispanic or Latino	871	None	2237	Alive	2237	2001	2007	NWTS-5	III	8960-03-01	C649	FHWT	None
TARGET-50-PAKSJN-01A	TARGET-50-PAKSJN	Male	White	Hispanic or Latino	2770	None	554	Alive	554	2001	2012	NWTS-5	II	8960-03-01	C649	FHWT	None
TARGET-50-PAKSRE-01A	TARGET-50-PAKSRE	Female	White	Not Hispanic or Latino	414	None	2000	Alive	2000	2001	2012	NWTS-5	III	8960-03-01	C649	FHWT	None
TARGET-50-PAKTCE-01A	TARGET-50-PAKTCE	Female	White	Not Hispanic or Latino	474	None	3179	Alive	3179	2001	2013	NWTS-5	I	8960-03-01	C649	FHWT	None
TARGET-50-PAKTLC-01A	TARGET-50-PAKTLC	Female	Other	Not Hispanic or Latino	2097	None	2330	Alive	2330	2001	2013	NWTS-5	III	8960-03-01	C649	FHWT	None
TARGET-50-PAKTRB-01A	TARGET-50-PAKTRB	Female	White	Not Hispanic or Latino	650	None	3011	Alive	3011	2001	2014	NWTS-5	I	8960-03-01	C649	FHWT	None
TARGET-50-PAKUCW-01A	TARGET-50-PAKUCW	Female	White	Not Hispanic or Latino	5284	Progression	606	Dead	606	2001	2002	NWTS-5	IIIB	8960-03-01	C649	DAWT	Tumor
TARGET-50-PAKUJY-01A	TARGET-50-PAKUJY	Male	Black or African American	Not Hispanic or Latino	948	None	2594	Alive	2594	2001	2013	NWTS-5	II	8960-03-01	C649	FHWT	None
TARGET-50-PAKUMS-01A	TARGET-50-PAKUMS	Female	White	Not Hispanic or Latino	1108	None	2156	Alive	2156	2001	2007	NWTS-5	I	8960-03-01	C649	FHWT	None
TARGET-50-PAKVJN-01A	TARGET-50-PAKVJN	Male	Other	Hispanic or Latino	393	None	1765	Alive	1765	2001	2011	NWTS-5	III	8960-03-01	C649	FHWT	None
TARGET-50-PAKVXE-01A	TARGET-50-PAKVXE	Female	Black or African American	Not Hispanic or Latino	1421	None	2541	Alive	2541	2001	2011	NWTS-5	III	8960-03-01	C649	DAWT	None
TARGET-50-PAKVXU-01A	TARGET-50-PAKVXU	Female	White	Not Hispanic or Latino	3745	None	1509	Alive	1509	2001	2014	NWTS-5	III	8960-03-01	C649	FHWT	None
TARGET-50-PAKWCB-01A	TARGET-50-PAKWCB	Female	White	Not Hispanic or Latino	1567	None	1378	Alive	1378	2001	2014	NWTS-5	IV	8960-03-01	C649	DAWT	None
TARGET-50-PAKWDE-01A	TARGET-50-PAKWDE	Male	Other	Hispanic or Latino	725	None	2967	Alive	2967	2001	2010	NWTS-5	II	8960-03-01	C649	FHWT	None
TARGET-50-PAKWVW-01A	TARGET-50-PAKWVW	Male	Black or African American	Not Hispanic or Latino	1126	None	2551	Alive	2551	2001	2014	NWTS-5	II	8960-03-01	C649	FHWT	None
TARGET-50-PAKWZR-01A	TARGET-50-PAKWZR	Male	White	Not Hispanic or Latino	1424	None	2908	Alive	2908	2001	2014	NWTS-5	III	8960-03-01	C649	DAWT	None
TARGET-50-PAKXFS-01A	TARGET-50-PAKXFS	Female	White	Hispanic or Latino	1305	Progression	87	Dead	87	2001	2001	NWTS-5	III	8960-03-01	C649	DAWT	Tumor
TARGET-50-PAKXSD-01A	TARGET-50-PAKXSD	Male	White	Not Hispanic or Latino	219	None	377	Alive	377	2001	2014	NWTS-5	III	8960-03-01	C649	FHWT	None
TARGET-50-PAKXSE-01A	TARGET-50-PAKXSE	Male	White	Not Hispanic or Latino	912	None	423	Alive	423	2001	2002	NWTS-5	II	8960-03-01	C649	FHWT	None
TARGET-50-PAKYCN-01A	TARGET-50-PAKYCN	Male	White	Not Hispanic or Latino	2923	None	1779	Alive	1779	2001	2006	NWTS-5	II	8960-03-01	C649	FHWT	None
TARGET-50-PAKYFF-01A	TARGET-50-PAKYFF	Male	White	Not Hispanic or Latino	938	None	2814	Alive	2814	2001	2014	NWTS-5	II	8960-03-01	C649	FHWT	None
TARGET-50-PAKYGM-01A	TARGET-50-PAKYGM	Male	White	Not Hispanic or Latino	1594	Relapse	149	Dead	663	2001	2003	NWTS-5	III	8960-03-01	C649	FHWT	Tumor
TARGET-50-PAKYGM-01B	TARGET-50-PAKYGM	Male	White	Not Hispanic or Latino	1594	Relapse	149	Dead	663	2001	2003	NWTS-5	III	8960-03-01	C649	FHWT	Tumor
TARGET-50-PAKYJS-01A	TARGET-50-PAKYJS	Male	Black or African American	Not Hispanic or Latino	165	None	2876	Alive	2876	2001	2009	NWTS-5	I	8960-03-01	C649	FHWT	None
TARGET-50-PAKYNK-01A	TARGET-50-PAKYNK	Male	White	Not Hispanic or Latino	782	Relapse	265	Alive	1051	2001	2004	NWTS-5	II	8960-03-01	C649	FHWT	None
TARGET-50-PAKYNT-01A	TARGET-50-PAKYNT	Male	White	Not Hispanic or Latino	910	None	2408	Alive	2408	2001	2008	NWTS-5	II	8960-03-01	C649	FHWT	None
TARGET-50-PAKYPP-01A	TARGET-50-PAKYPP	Female	Other	Hispanic or Latino	1055	Relapse	253	Alive	2482	2001	2012	NWTS-5	III	8960-03-01	C649	FHWT	None
TARGET-50-PAKYXG-01A	TARGET-50-PAKYXG	Female	Black or African American	Not Hispanic or Latino	2124	Relapse	335	Dead	380	2001	2002	NWTS-5	IIIB	8960-03-01	C649	FHWT	Tumor
TARGET-50-PAKZGW-01A	TARGET-50-PAKZGW	Female	Black or African American	Not Hispanic or Latino	1336	None	3032	Alive	3032	2001	2013	NWTS-5	I	8960-03-01	C649	FHWT	None
TARGET-50-PAKZHG-01A	TARGET-50-PAKZHG	Male	White	Not Hispanic or Latino	1583	None	2523	Alive	2523	2001	2014	NWTS-5	I	8960-03-01	C649	FHWT	None
TARGET-50-PAKZMW-01A	TARGET-50-PAKZMW	Female	White	Not Hispanic or Latino	932	None	1717	Alive	1717	2001	2013	NWTS-5	II	8960-03-01	C649	FHWT	None
TARGET-50-PALAXJ-01A	TARGET-50-PALAXJ	Female	Other	Not Reported	1514	None	2042	Alive	2042	2001	2011	NWTS-5	III	8960-03-01	C649	DAWT	None
TARGET-50-PALBRC-01A	TARGET-50-PALBRC	Female	Black or African American	Not Hispanic or Latino	1142	None	1133	Alive	1133	2001	2014	NWTS-5	I	8960-03-01	C649	FHWT	None
TARGET-50-PALCAB-01A	TARGET-50-PALCAB	Female	White	Hispanic or Latino	1514	None	1728	Alive	1728	2001	2011	NWTS-5	III	8960-03-01	C649	FHWT	None
TARGET-50-PALCMK-01B	TARGET-50-PALCMK	Male	Other	Hispanic or Latino	329	Relapse	141	Alive	715	2001	2014	NWTS-5	I	8960-03-01	C649	FHWT	None
TARGET-50-PALCMK-01A	TARGET-50-PALCMK	Male	Other	Hispanic or Latino	329	Relapse	141	Alive	715	2001	2014	NWTS-5	I	8960-03-01	C649	FHWT	None
TARGET-50-PALCPP-01A	TARGET-50-PALCPP	Female	White	Not Hispanic or Latino	1909	None	2008	Alive	2008	2001	2013	NWTS-5	III	8960-03-01	C649	FHWT	None
TARGET-50-PALCTR-01A	TARGET-50-PALCTR	Female	White	Hispanic or Latino	204	Progression	49	Dead	49	2001	2001	NWTS-5	I	8960-03-01	C649	FHWT	Toxicity
TARGET-50-PALCVC-01A	TARGET-50-PALCVC	Female	White	Not Hispanic or Latino	727	None	561	Alive	561	2001	2011	NWTS-5	II	8960-03-01	C649	FHWT	None
TARGET-50-PALDAF-01A	TARGET-50-PALDAF	Female	White	Hispanic or Latino	1315	None	2892	Alive	2892	2001	2011	NWTS-5	III	8960-03-01	C649	FHWT	None
TARGET-50-PALDEU-01A	TARGET-50-PALDEU	Female	White	Not Hispanic or Latino	1426	None	2786	Alive	2786	2001	2014	NWTS-5	IIIB/V	8960-03-01	C649	FHWT	None
TARGET-50-PALDND-01A	TARGET-50-PALDND	Male	White	Not Hispanic or Latino	585	None	1948	Alive	1948	2001	2007	NWTS-5	I	8960-03-01	C649	FHWT	None
TARGET-50-PALDNR-01A	TARGET-50-PALDNR	Male	White	Not Hispanic or Latino	985	None	1693	Alive	1693	2001	2006	NWTS-5	I	8960-03-01	C649	FHWT	None
TARGET-50-PALDWR-01A	TARGET-50-PALDWR	Female	Black or African American	Not Hispanic or Latino	3031	None	1394	Alive	1394	2001	2005	NWTS-5	IIIB	8960-03-01	C649	FHWT	None
TARGET-50-PALDYU-01A	TARGET-50-PALDYU	Male	Black or African American	Not Hispanic or Latino	636	None	1182	Alive	1182	2001	2007	NWTS-5	II	8960-03-01	C649	FHWT	None
TARGET-50-PALEBJ-01A	TARGET-50-PALEBJ	Female	White	Not Hispanic or Latino	2416	None	1401	Alive	1401	2001	2005	NWTS-5	II	8960-03-01	C649	FHWT	None
TARGET-50-PALEFG-01A	TARGET-50-PALEFG	Female	White	Not Hispanic or Latino	1688	Relapse	269	Dead	690	2001	2003	NWTS-5	II	8960-03-01	C649	FHWT	Tumor
TARGET-50-PALEFG-01B	TARGET-50-PALEFG	Female	White	Not Hispanic or Latino	1688	Relapse	269	Dead	690	2001	2003	NWTS-5	II	8960-03-01	C649	FHWT	Tumor
TARGET-50-PALEHA-01A	TARGET-50-PALEHA	Male	White	Not Hispanic or Latino	1465	None	2780	Alive	2780	2001	2011	NWTS-5	III	8960-03-01	C649	FHWT	None
TARGET-50-PALEJW-01A	TARGET-50-PALEJW	Female	Black or African American	Not Hispanic or Latino	2773	None	2366	Alive	2366	2001	2012	NWTS-5	II	8960-03-01	C649	FHWT	None
TARGET-50-PALEWU-01A	TARGET-50-PALEWU	Female	White	Not Hispanic or Latino	240	None	852	Alive	852	2001	2004	NWTS-5	I	8960-03-01	C649	FHWT	None
TARGET-50-PALEZR-01A	TARGET-50-PALEZR	Female	White	Not Hispanic or Latino	177	None	652	Alive	652	2001	2010	NWTS-5	II	8960-03-01	C649	FHWT	None
TARGET-50-PALFGK-01A	TARGET-50-PALFGK	Female	White	Hispanic or Latino	1333	None	1358	Alive	1358	2001	2013	NWTS-5	II	8960-03-01	C649	FHWT	None
TARGET-50-PALFJK-01A	TARGET-50-PALFJK	Male	White	Not Hispanic or Latino	2240	Relapse	257	Dead	681	2001	2003	NWTS-5	IIIB	8960-03-01	C649	FHWT	Tumor
TARGET-50-PALFJZ-01A	TARGET-50-PALFJZ	Male	White	Not Hispanic or Latino	386	None	2878	Alive	2878	2001	2011	NWTS-5	II	8960-03-01	C649	FHWT	None
TARGET-50-PALFYP-01A	TARGET-50-PALFYP	Male	White	Hispanic or Latino	1320	None	818	Alive	818	2001	2004	NWTS-5	II	8960-03-01	C649	FHWT	None
TARGET-50-PALGMA-01A	TARGET-50-PALGMA	Male	White	Not Hispanic or Latino	105	Relapse	48	Alive	2476	2001	2014	NWTS-5	I	8960-03-01	C649	FHWT	None
TARGET-50-PALGWU-01A	TARGET-50-PALGWU	Female	White	Not Hispanic or Latino	1190	Relapse	250	Dead	596	2001	2003	NWTS-5	IIIB/V	8960-03-01	C649	FHWT	Tumor
TARGET-50-PALHNG-01A	TARGET-50-PALHNG	Male	White	Not Hispanic or Latino	1193	None	2235	Alive	2235	2002	2008	NWTS-5	III	8960-03-01	C649	FHWT	None
TARGET-50-PALIMN-01A	TARGET-50-PALIMN	Female	White	Not Hispanic or Latino	1716	None	2694	Alive	2694	2002	2013	NWTS-5	III	8960-03-01	C649	FHWT	None
TARGET-50-PALJDK-01A	TARGET-50-PALJDK	Male	White	Not Hispanic or Latino	3148	None	2200	Alive	2200	2002	2012	NWTS-5	III	8960-03-01	C649	FHWT	None
TARGET-50-PALJHR-01A	TARGET-50-PALJHR	Female	White	Not Hispanic or Latino	1769	Relapse	152	Dead	617	2002	2003	NWTS-5	III	8960-03-01	C649	FHWT	Tumor
TARGET-50-PALJHR-01B	TARGET-50-PALJHR	Female	White	Not Hispanic or Latino	1769	Relapse	152	Dead	617	2002	2003	NWTS-5	III	8960-03-01	C649	FHWT	Tumor
TARGET-50-PALKAW-01A	TARGET-50-PALKAW	Female	White	Hispanic or Latino	368	None	2658	Alive	2658	2002	2011	NWTS-5	I	8960-03-01	C649	FHWT	None
TARGET-50-PALKJY-01A	TARGET-50-PALKJY	Female	Black or African American	Not Hispanic or Latino	2471	None	1286	Alive	1286	2002	2005	NWTS-5	III	8960-03-01	C649	FHWT	None
TARGET-50-PALKNP-01A	TARGET-50-PALKNP	Female	White	Hispanic or Latino	1559	None	854	Alive	854	2002	2004	NWTS-5	II	8960-03-01	C649	FHWT	None
TARGET-50-PALKUD-01A	TARGET-50-PALKUD	Male	Other	Hispanic or Latino	1189	None	1238	Alive	1238	2002	2005	NWTS-5	III	8960-03-01	C649	DAWT	None
TARGET-50-PALKWP-01A	TARGET-50-PALKWP	Male	White	Not Hispanic or Latino	2164	Relapse	258	Dead	435	2002	2003	NWTS-5	IIIB/V	8960-03-01	C649	FHWT	Tumor
TARGET-50-PALLCW-01A	TARGET-50-PALLCW	Female	White	Hispanic or Latino	1860	Relapse	419	Alive	1258	2002	2013	NWTS-5	III	8960-03-01	C649	FHWT	None
TARGET-50-PALLFV-01A	TARGET-50-PALLFV	Male	White	Not Hispanic or Latino	659	None	1268	Alive	1268	2002	2013	NWTS-5	II	8960-03-01	C649	FHWT	None
TARGET-50-PALLMF-01A	TARGET-50-PALLMF	Unknown	White	Not Hispanic or Latino	227	None	1176	Alive	1176	2002	2013	NWTS-5	II	8960-03-01	C649	FHWT	None
TARGET-50-PALMAM-01B	TARGET-50-PALMAM	Male	White	Not Hispanic or Latino	1141	Relapse	290	Dead	678	2002	2004	NWTS-5	IIIB	8960-03-01	C649	FHWT	Tumor
TARGET-50-PALMAM-01A	TARGET-50-PALMAM	Male	White	Not Hispanic or Latino	1141	Relapse	290	Dead	678	2002	2004	NWTS-5	IIIB	8960-03-01	C649	FHWT	Tumor
TARGET-50-PALMHS-01A	TARGET-50-PALMHS	Male	White	Not Hispanic or Latino	1390	None	1141	Alive	1141	2002	2005	NWTS-5	IIIB	8960-03-01	C649	FHWT	None
TARGET-50-PALMII-01A	TARGET-50-PALMII	Male	White	Not Hispanic or Latino	1137	None	2312	Alive	2312	2002	2010	NWTS-5	III	8960-03-01	C649	DAWT	None
TARGET-50-PALMPF-01A	TARGET-50-PALMPF	Male	Black or African American	Not Hispanic or Latino	1080	None	2766	Alive	2766	2002	2011	NWTS-5	III	8960-03-01	C649	FHWT	None
TARGET-50-PALMSA-01A	TARGET-50-PALMSA	Male	White	Not Hispanic or Latino	1223	None	1438	Alive	1438	2002	2013	NWTS-5	II	8960-03-01	C649	FHWT	None
TARGET-50-PALNDB-01A	TARGET-50-PALNDB	Male	Black or African American	Not Hispanic or Latino	1086	None	713	Alive	713	2002	2004	NWTS-5	II	8960-03-01	C649	DAWT	None
TARGET-50-CAAAAA-10A	TARGET-50-CAAAAA	Female	White	Not Reported	2068	Relapse	475	Dead	475	1993	1994	NWTS-4	IV	8960-03-01	C649	DAWT	Tumor	PAHYBE
TARGET-50-CAAAAA-01A	TARGET-50-CAAAAA	Female	White	Not Reported	2068	Relapse	475	Dead	475	1993	1994	NWTS-4	IV	8960-03-01	C649	DAWT	Tumor	PAHYBE
TARGET-50-CAAAAB-11A	TARGET-50-CAAAAB	Female	White	Not Reported	1757	Relapse	635	Dead	936	1995	1997	NTWS-4	III	8960-03-01	C649	DAWT	Tumor	PAIMXD
TARGET-50-CAAAAB-01A	TARGET-50-CAAAAB	Female	White	Not Reported	1757	Relapse	635	Dead	936	1995	1997	NTWS-4	III	8960-03-01	C649	DAWT	Tumor	PAIMXD
TARGET-50-CAAAAC-01B	TARGET-50-CAAAAC	Female	White	Not Hispanic or Latino	2244	Relapse	1184	Dead	2615	1996	2003	NWTS-5	III	8960-03-01	C649	FHWT	Tumor	PADWYI
TARGET-50-CAAAAC-01A	TARGET-50-CAAAAC	Female	White	Not Hispanic or Latino	2244	Relapse	1184	Dead	2615	1996	2003	NWTS-5	III	8960-03-01	C649	FHWT	Tumor	PADWYI
TARGET-50-CAAAAC-10A	TARGET-50-CAAAAC	Female	White	Not Hispanic or Latino	2244	Relapse	1184	Dead	2615	1996	2003	NWTS-5	III	8960-03-01	C649	FHWT	Tumor	PADWYI
TARGET-50-CAAAAH-01A	TARGET-50-CAAAAH	Female	White	Not Reported	1710	Relapse	165	Dead	311	1993	1994	NWTS-4	III	8960-03-01	C649	DAWT	Tumor	PAHZZL
TARGET-50-CAAAAH-10A	TARGET-50-CAAAAH	Female	White	Not Reported	1710	Relapse	165	Dead	311	1993	1994	NWTS-4	III	8960-03-01	C649	DAWT	Tumor	PAHZZL
TARGET-50-CAAAAL-01B	TARGET-50-CAAAAL	Female	Black or African American	Not Hispanic or Latino	1599	Relapse	221	Alive	3289	1996	2011	NWTS-5	III	8960-03-01	C649	FHWT	None	PADXUJ
TARGET-50-CAAAAL-10A	TARGET-50-CAAAAL	Female	Black or African American	Not Hispanic or Latino	1599	Relapse	221	Alive	3289	1996	2011	NWTS-5	III	8960-03-01	C649	FHWT	None	PADXUJ
TARGET-50-CAAAAL-01A	TARGET-50-CAAAAL	Female	Black or African American	Not Hispanic or Latino	1599	Relapse	221	Alive	3289	1996	2011	NWTS-5	III	8960-03-01	C649	FHWT	None	PADXUJ
TARGET-50-CAAAAM-11A	TARGET-50-CAAAAM	Female	White	Not Hispanic or Latino	2750	None	3260	Alive	3260	1996	2009	NWTS-5	III	8960-03-01	C649	DAWT	None	PADYGU
TARGET-50-CAAAAM-01A	TARGET-50-CAAAAM	Female	White	Not Hispanic or Latino	2750	None	3260	Alive	3260	1996	2009	NWTS-5	III	8960-03-01	C649	DAWT	None	PADYGU
TARGET-50-CAAAAO-01A	TARGET-50-CAAAAO	Female	Not reported	Not Reported	1326	Relapse	330	Dead	672	1997	1999	NWTS-5	III	8960-03-01	C649	FHWT	Tumor	PACDYF
TARGET-50-CAAAAO-01B	TARGET-50-CAAAAO	Female	Not reported	Not Reported	1326	Relapse	330	Dead	672	1997	1999	NWTS-5	III	8960-03-01	C649	FHWT	Tumor	PACDYF
TARGET-50-CAAAAO-11A	TARGET-50-CAAAAO	Female	Not reported	Not Reported	1326	Relapse	330	Dead	672	1997	1999	NWTS-5	III	8960-03-01	C649	FHWT	Tumor	PACDYF
TARGET-50-CAAAAP-10A	TARGET-50-CAAAAP	Male	White	Not Hispanic or Latino	824	None	2661	Alive	2661	1998	2006	NWTS-5	II	8960-03-01	C649	DAWT	None	PAEHHM
TARGET-50-CAAAAP-01A	TARGET-50-CAAAAP	Male	White	Not Hispanic or Latino	824	None	2661	Alive	2661	1998	2006	NWTS-5	II	8960-03-01	C649	DAWT	None	PAEHHM
TARGET-50-CAAAAQ-01B	TARGET-50-CAAAAQ	Female	Not reported	Not Reported	1287	Relapse	1940	Alive	2501	1998	2012	NWTS-5	IV/V	8960-03-01	C649	FHWT	None	PAERTC
TARGET-50-CAAAAQ-01A	TARGET-50-CAAAAQ	Female	Not reported	Not Reported	1287	Relapse	1940	Alive	2501	1998	2012	NWTS-5	IV/V	8960-03-01	C649	FHWT	None	PAERTC
TARGET-50-CAAAAQ-11A	TARGET-50-CAAAAQ	Female	Not reported	Not Reported	1287	Relapse	1940	Alive	2501	1998	2012	NWTS-5	IV/V	8960-03-01	C649	FHWT	None	PAERTC
TARGET-50-CAAAAR-01B	TARGET-50-CAAAAR	Female	Not reported	Not Reported	314	Relapse	146	Alive	3542	1999	2014	NWTS-5	IV	8960-03-01	C649	FHWT	None	PAJNPS
TARGET-50-CAAAAR-11A	TARGET-50-CAAAAR	Female	Not reported	Not Reported	314	Relapse	146	Alive	3542	1999	2014	NWTS-5	IV	8960-03-01	C649	FHWT	None	PAJNPS
TARGET-50-CAAAAR-10A	TARGET-50-CAAAAR	Female	Not reported	Not Reported	314	Relapse	146	Alive	3542	1999	2014	NWTS-5	IV	8960-03-01	C649	FHWT	None	PAJNPS
TARGET-50-CAAAAR-01A	TARGET-50-CAAAAR	Female	Not reported	Not Reported	314	Relapse	146	Alive	3542	1999	2014	NWTS-5	IV	8960-03-01	C649	FHWT	None	PAJNPS
TARGET-50-CAAAAS-01A	TARGET-50-CAAAAS	Female	White	Not Hispanic or Latino	2476	Relapse	362	Alive	639	2000	2002	NWTS-5	III	8960-03-01	C649	FHWT	None	PAKGHT
TARGET-50-CAAAAS-01B	TARGET-50-CAAAAS	Female	White	Not Hispanic or Latino	2476	Relapse	362	Alive	639	2000	2002	NWTS-5	III	8960-03-01	C649	FHWT	None	PAKGHT
TARGET-50-CAAAAS-10A	TARGET-50-CAAAAS	Female	White	Not Hispanic or Latino	2476	Relapse	362	Alive	639	2000	2002	NWTS-5	III	8960-03-01	C649	FHWT	None	PAKGHT
TARGET-50-PADXAY-10A	TARGET-50-PADXAY	Male	White	Not Hispanic or Latino	1958	None	4795	Alive	4795	1996	2014	NWTS-5	II	8960-03-01	C649	DAWT	None
TARGET-50-PADXAY-01A	TARGET-50-PADXAY	Male	White	Not Hispanic or Latino	1958	None	4795	Alive	4795	1996	2014	NWTS-5	II	8960-03-01	C649	DAWT	None
TARGET-50-PADZUB-10A	TARGET-50-PADZUB	Female	White	Not Hispanic or Latino	5557	Relapse	197	Dead	1271	1997	2000	NWTS-5	IV	8960-03-01	C649	FHWT	Tumor
TARGET-50-PADZUB-01A	TARGET-50-PADZUB	Female	White	Not Hispanic or Latino	5557	Relapse	197	Dead	1271	1997	2000	NWTS-5	IV	8960-03-01	C649	FHWT	Tumor
TARGET-50-PADZUB-01B	TARGET-50-PADZUB	Female	White	Not Hispanic or Latino	5557	Relapse	197	Dead	1271	1997	2000	NWTS-5	IV	8960-03-01	C649	FHWT	Tumor
TARGET-50-PAEAFB-01B	TARGET-50-PAEAFB	Male	White	Not Hispanic or Latino	490	Relapse	174	Dead	2145	1997	2003	NWTS-5	III	8960-03-01	C649	FHWT	Tumor
TARGET-50-PAEAFB-01A	TARGET-50-PAEAFB	Male	White	Not Hispanic or Latino	490	Relapse	174	Dead	2145	1997	2003	NWTS-5	III	8960-03-01	C649	FHWT	Tumor
TARGET-50-PAEAFB-10A	TARGET-50-PAEAFB	Male	White	Not Hispanic or Latino	490	Relapse	174	Dead	2145	1997	2003	NWTS-5	III	8960-03-01	C649	FHWT	Tumor
TARGET-50-PAEBXA-01B	TARGET-50-PAEBXA	Female	Black or African American	Not Hispanic or Latino	1192	Relapse	528	Dead	1114	1998	2001	NWTS-5	III	8960-03-01	C649	FHWT	Tumor
TARGET-50-PAEBXA-10A	TARGET-50-PAEBXA	Female	Black or African American	Not Hispanic or Latino	1192	Relapse	528	Dead	1114	1998	2001	NWTS-5	III	8960-03-01	C649	FHWT	Tumor
TARGET-50-PAEBXA-01A	TARGET-50-PAEBXA	Female	Black or African American	Not Hispanic or Latino	1192	Relapse	528	Dead	1114	1998	2001	NWTS-5	III	8960-03-01	C649	FHWT	Tumor
TARGET-50-PAECJB-01A	TARGET-50-PAECJB	Female	White	Not Hispanic or Latino	807	Relapse	76	Dead	282	1997	1998	NWTS-5	III	8960-03-01	C649	FHWT	Infection
TARGET-50-PAECJB-01B	TARGET-50-PAECJB	Female	White	Not Hispanic or Latino	807	Relapse	76	Dead	282	1997	1998	NWTS-5	III	8960-03-01	C649	FHWT	Infection
TARGET-50-PAECJB-11A	TARGET-50-PAECJB	Female	White	Not Hispanic or Latino	807	Relapse	76	Dead	282	1997	1998	NWTS-5	III	8960-03-01	C649	FHWT	Infection
TARGET-50-PAJLIP-10A	TARGET-50-PAJLIP	Female	White	Not Reported	3037	None	2733	Alive	2733	1995	2003	NWTS-5	III	8960-03-01	C649	DAWT	None
TARGET-50-PAJLIP-01A	TARGET-50-PAJLIP	Female	White	Not Reported	3037	None	2733	Alive	2733	1995	2003	NWTS-5	III	8960-03-01	C649	DAWT	None
TARGET-50-PAJLKC-01A	TARGET-50-PAJLKC	Female	White	Not Reported	2464	None	2930	Alive	2930	1996	2006	NWTS-5	II	8960-03-01	C649	DAWT	None
TARGET-50-PAJLKC-10A	TARGET-50-PAJLKC	Female	White	Not Reported	2464	None	2930	Alive	2930	1996	2006	NWTS-5	II	8960-03-01	C649	DAWT	None
TARGET-50-PAJLKR-01A	TARGET-50-PAJLKR	Female	White	Not Reported	2247	Relapse	150	Alive	2589	1996	2003	NWTS-5	IV	8960-03-01	C649	FHWT	None
TARGET-50-PAJLKR-01B	TARGET-50-PAJLKR	Female	White	Not Reported	2247	Relapse	150	Alive	2589	1996	2003	NWTS-5	IV	8960-03-01	C649	FHWT	None
TARGET-50-PAJLKR-11A	TARGET-50-PAJLKR	Female	White	Not Reported	2247	Relapse	150	Alive	2589	1996	2003	NWTS-5	IV	8960-03-01	C649	FHWT	None
TARGET-50-PAJLLF-01A	TARGET-50-PAJLLF	Female	Not reported	Not Reported	2423	None	2536	Alive	2536	1996	2003	NWTS-5	II	8960-03-01	C649	DAWT	None
TARGET-50-PAJLLF-11A	TARGET-50-PAJLLF	Female	Not reported	Not Reported	2423	None	2536	Alive	2536	1996	2003	NWTS-5	II	8960-03-01	C649	DAWT	None
TARGET-50-PAJLNJ-01B	TARGET-50-PAJLNJ	Female	White	Not Reported	325	Relapse	250	Dead	858	1996	1998	NWTS-5	II	8960-03-01	C649	FHWT	Tumor
TARGET-50-PAJLNJ-01A	TARGET-50-PAJLNJ	Female	White	Not Reported	325	Relapse	250	Dead	858	1996	1998	NWTS-5	II	8960-03-01	C649	FHWT	Tumor
TARGET-50-PAJLNJ-11A	TARGET-50-PAJLNJ	Female	White	Not Reported	325	Relapse	250	Dead	858	1996	1998	NWTS-5	II	8960-03-01	C649	FHWT	Tumor
TARGET-50-PAJLPX-11A	TARGET-50-PAJLPX	Male	Black or African American	Not Hispanic or Latino	2702	None	2572	Alive	2572	1996	2003	NWTS-5	IIIB/V	8960-03-01	C649	DAWT	None
TARGET-50-PAJLPX-01A	TARGET-50-PAJLPX	Male	Black or African American	Not Hispanic or Latino	2702	None	2572	Alive	2572	1996	2003	NWTS-5	IIIB/V	8960-03-01	C649	DAWT	None
TARGET-50-PAJLSP-11A	TARGET-50-PAJLSP	Male	White	Not Reported	706	Relapse	357	Alive	2789	1996	2012	NWTS-5	II	8960-03-01	C649	FHWT	None
TARGET-50-PAJLSP-01A	TARGET-50-PAJLSP	Male	White	Not Reported	706	Relapse	357	Alive	2789	1996	2012	NWTS-5	II	8960-03-01	C649	FHWT	None
TARGET-50-PAJLTH-11A	TARGET-50-PAJLTH	Male	White	Not Reported	2819	Relapse	258	Alive	3059	1996	2012	NWTS-5	II	8960-03-01	C649	FHWT	None
TARGET-50-PAJLTH-01A	TARGET-50-PAJLTH	Male	White	Not Reported	2819	Relapse	258	Alive	3059	1996	2012	NWTS-5	II	8960-03-01	C649	FHWT	None
TARGET-50-PAJLTI-01A	TARGET-50-PAJLTI	Male	Black or African American	Not Hispanic or Latino	961	Relapse	180	Alive	3295	1996	2013	NWTS-5	I	8960-03-01	C649	FHWT	None
TARGET-50-PAJLTI-01B	TARGET-50-PAJLTI	Male	Black or African American	Not Hispanic or Latino	961	Relapse	180	Alive	3295	1996	2013	NWTS-5	I	8960-03-01	C649	FHWT	None
TARGET-50-PAJLTI-11A	TARGET-50-PAJLTI	Male	Black or African American	Not Hispanic or Latino	961	Relapse	180	Alive	3295	1996	2013	NWTS-5	I	8960-03-01	C649	FHWT	None
TARGET-50-PAJLUJ-06A	TARGET-50-PAJLUJ	Female	Not reported	Not Reported	2326	Relapse	250	Alive	4449	1996	2013	NWTS-5	IV	8960-03-01	C649	FHWT	None
TARGET-50-PAJLUJ-10A	TARGET-50-PAJLUJ	Female	Not reported	Not Reported	2326	Relapse	250	Alive	4449	1996	2013	NWTS-5	IV	8960-03-01	C649	FHWT	None
TARGET-50-PAJLWT-10A	TARGET-50-PAJLWT	Male	White	Not Reported	1262	Relapse	253	Dead	994	1997	1999	NWTS-5	II	8960-03-01	C649	FHWT	Tumor
TARGET-50-PAJLWT-01A	TARGET-50-PAJLWT	Male	White	Not Reported	1262	Relapse	253	Dead	994	1997	1999	NWTS-5	II	8960-03-01	C649	FHWT	Tumor
TARGET-50-PAJMEL-10A	TARGET-50-PAJMEL	Female	White	Not Hispanic or Latino	1336	Relapse	373	Alive	4002	1997	2014	NWTS-5	IV	8960-03-01	C649	FHWT	None
TARGET-50-PAJMEL-01A	TARGET-50-PAJMEL	Female	White	Not Hispanic or Latino	1336	Relapse	373	Alive	4002	1997	2014	NWTS-5	IV	8960-03-01	C649	FHWT	None
TARGET-50-PAJMEN-10A	TARGET-50-PAJMEN	Female	White	Not Hispanic or Latino	1508	Relapse	509	Dead	1732	1997	2002	NWTS-5	II	8960-03-01	C649	FHWT	Tumor
TARGET-50-PAJMEN-01A	TARGET-50-PAJMEN	Female	White	Not Hispanic or Latino	1508	Relapse	509	Dead	1732	1997	2002	NWTS-5	II	8960-03-01	C649	FHWT	Tumor
TARGET-50-PAJMEN-01B	TARGET-50-PAJMEN	Female	White	Not Hispanic or Latino	1508	Relapse	509	Dead	1732	1997	2002	NWTS-5	II	8960-03-01	C649	FHWT	Tumor
TARGET-50-PAJMEP-01B	TARGET-50-PAJMEP	Male	White	Not Hispanic or Latino	670	Relapse	154	Dead	1563	1997	2002	NWTS-5	I	8960-03-01	C649	FHWT	Tumor
TARGET-50-PAJMEP-11A	TARGET-50-PAJMEP	Male	White	Not Hispanic or Latino	670	Relapse	154	Dead	1563	1997	2002	NWTS-5	I	8960-03-01	C649	FHWT	Tumor
TARGET-50-PAJMEP-01A	TARGET-50-PAJMEP	Male	White	Not Hispanic or Latino	670	Relapse	154	Dead	1563	1997	2002	NWTS-5	I	8960-03-01	C649	FHWT	Tumor
TARGET-50-PAJMFU-11A	TARGET-50-PAJMFU	Female	Not reported	Hispanic or Latino	1348	None	2894	Alive	2894	1997	2005	NWTS-5	II	8960-03-01	C649	DAWT	None
TARGET-50-PAJMFU-01A	TARGET-50-PAJMFU	Female	Not reported	Hispanic or Latino	1348	None	2894	Alive	2894	1997	2005	NWTS-5	II	8960-03-01	C649	DAWT	None
TARGET-50-PAJMFY-01A	TARGET-50-PAJMFY	Female	White	Not Reported	1868	Relapse	258	Alive	748	1997	1999	NWTS-5	II	8960-03-01	C649	FHWT	None
TARGET-50-PAJMFY-11A	TARGET-50-PAJMFY	Female	White	Not Reported	1868	Relapse	258	Alive	748	1997	1999	NWTS-5	II	8960-03-01	C649	FHWT	None
TARGET-50-PAJMFY-01B	TARGET-50-PAJMFY	Female	White	Not Reported	1868	Relapse	258	Alive	748	1997	1999	NWTS-5	II	8960-03-01	C649	FHWT	None
TARGET-50-PAJMIZ-01A	TARGET-50-PAJMIZ	Female	White	Not Reported	2488	Progression	180	Dead	180	1998	1998	NWTS-5	IIIB	8960-03-01	C649	FHWT	Tumor
TARGET-50-PAJMIZ-10A	TARGET-50-PAJMIZ	Female	White	Not Reported	2488	Progression	180	Dead	180	1998	1998	NWTS-5	IIIB	8960-03-01	C649	FHWT	Tumor
TARGET-50-PAJMJK-01A	TARGET-50-PAJMJK	Female	White	Not Reported	466	Relapse	423	Alive	1732	1998	2002	NWTS-5	I	8960-03-01	C649	FHWT	None
TARGET-50-PAJMJK-01B	TARGET-50-PAJMJK	Female	White	Not Reported	466	Relapse	423	Alive	1732	1998	2002	NWTS-5	I	8960-03-01	C649	FHWT	None
TARGET-50-PAJMJK-10A	TARGET-50-PAJMJK	Female	White	Not Reported	466	Relapse	423	Alive	1732	1998	2002	NWTS-5	I	8960-03-01	C649	FHWT	None
TARGET-50-PAJMJT-01A	TARGET-50-PAJMJT	Female	White	Not Hispanic or Latino	1921	Relapse	115	Alive	4042	1998	2014	NWTS-5	II	8960-03-01	C649	FHWT	None
TARGET-50-PAJMJT-10A	TARGET-50-PAJMJT	Female	White	Not Hispanic or Latino	1921	Relapse	115	Alive	4042	1998	2014	NWTS-5	II	8960-03-01	C649	FHWT	None
TARGET-50-PAJMJT-01B	TARGET-50-PAJMJT	Female	White	Not Hispanic or Latino	1921	Relapse	115	Alive	4042	1998	2014	NWTS-5	II	8960-03-01	C649	FHWT	None
TARGET-50-PAJMKI-11A	TARGET-50-PAJMKI	Male	White	Not Hispanic or Latino	2168	Relapse	268	Dead	630	1998	1999	NWTS-5	III	8960-03-01	C649	DAWT	Tumor
TARGET-50-PAJMKI-01A	TARGET-50-PAJMKI	Male	White	Not Hispanic or Latino	2168	Relapse	268	Dead	630	1998	1999	NWTS-5	III	8960-03-01	C649	DAWT	Tumor
TARGET-50-PAJMKJ-01A	TARGET-50-PAJMKJ	Female	White	Not Reported	276	Relapse	623	Alive	3830	1998	2013	NWTS-5	II	8960-03-01	C649	FHWT	None
TARGET-50-PAJMKJ-01B	TARGET-50-PAJMKJ	Female	White	Not Reported	276	Relapse	623	Alive	3830	1998	2013	NWTS-5	II	8960-03-01	C649	FHWT	None
TARGET-50-PAJMKJ-11A	TARGET-50-PAJMKJ	Female	White	Not Reported	276	Relapse	623	Alive	3830	1998	2013	NWTS-5	II	8960-03-01	C649	FHWT	None
TARGET-50-PAJMKN-10A	TARGET-50-PAJMKN	Female	White	Not Reported	521	None	1761	Alive	1761	1998	2002	NWTS-5	I	8960-03-01	C649	FHWT	None
TARGET-50-PAJMKN-01A	TARGET-50-PAJMKN	Female	White	Not Reported	521	None	1761	Alive	1761	1998	2002	NWTS-5	I	8960-03-01	C649	FHWT	None
TARGET-50-PAJMKN-01B	TARGET-50-PAJMKN	Female	White	Not Reported	521	None	1761	Alive	1761	1998	2002	NWTS-5	I	8960-03-01	C649	FHWT	None
TARGET-50-PAJMLI-01A	TARGET-50-PAJMLI	Male	Black or African American	Not Hispanic or Latino	1342	Relapse	251	Dead	265	1998	1998	NWTS-5	I	8960-03-01	C649	DAWT	Tumor and Toxicity
TARGET-50-PAJMLI-11A	TARGET-50-PAJMLI	Male	Black or African American	Not Hispanic or Latino	1342	Relapse	251	Dead	265	1998	1998	NWTS-5	I	8960-03-01	C649	DAWT	Tumor and Toxicity
TARGET-50-PAJMLZ-10A	TARGET-50-PAJMLZ	Male	Not reported	Hispanic or Latino	1324	Relapse	203	Dead	358	1998	1999	NWTS-5	II	8960-03-01	C649	DAWT	Tumor
TARGET-50-PAJMLZ-01A	TARGET-50-PAJMLZ	Male	Not reported	Hispanic or Latino	1324	Relapse	203	Dead	358	1998	1999	NWTS-5	II	8960-03-01	C649	DAWT	Tumor
TARGET-50-PAJMMY-11A	TARGET-50-PAJMMY	Male	White	Hispanic or Latino	1953	Relapse	801	Alive	4163	1998	2010	NWTS-5	III	8960-03-01	C649	FHWT	None
TARGET-50-PAJMMY-01A	TARGET-50-PAJMMY	Male	White	Hispanic or Latino	1953	Relapse	801	Alive	4163	1998	2010	NWTS-5	III	8960-03-01	C649	FHWT	None
TARGET-50-PAJMMY-01B	TARGET-50-PAJMMY	Male	White	Hispanic or Latino	1953	Relapse	801	Alive	4163	1998	2010	NWTS-5	III	8960-03-01	C649	FHWT	None
TARGET-50-PAJMRL-10A	TARGET-50-PAJMRL	Male	Black or African American	Not Hispanic or Latino	1685	Relapse	334	Dead	686	1998	2000	NWTS-5	II	8960-03-01	C649	DAWT	Tumor
TARGET-50-PAJMRL-01A	TARGET-50-PAJMRL	Male	Black or African American	Not Hispanic or Latino	1685	Relapse	334	Dead	686	1998	2000	NWTS-5	II	8960-03-01	C649	DAWT	Tumor
TARGET-50-PAJMSE-10A	TARGET-50-PAJMSE	Female	White	Not Reported	1681	Relapse	169	Dead	528	1998	1999	NWTS-5	III	8960-03-01	C649	FHWT	Tumor
TARGET-50-PAJMSE-01B	TARGET-50-PAJMSE	Female	White	Not Reported	1681	Relapse	169	Dead	528	1998	1999	NWTS-5	III	8960-03-01	C649	FHWT	Tumor
TARGET-50-PAJMSE-01A	TARGET-50-PAJMSE	Female	White	Not Reported	1681	Relapse	169	Dead	528	1998	1999	NWTS-5	III	8960-03-01	C649	FHWT	Tumor
TARGET-50-PAJMUF-01B	TARGET-50-PAJMUF	Male	White	Not Hispanic or Latino	829	Relapse	215	Alive	3547	1998	2011	NWTS-5	III	8960-03-01	C649	FHWT	None
TARGET-50-PAJMUF-10A	TARGET-50-PAJMUF	Male	White	Not Hispanic or Latino	829	Relapse	215	Alive	3547	1998	2011	NWTS-5	III	8960-03-01	C649	FHWT	None
TARGET-50-PAJMUF-01A	TARGET-50-PAJMUF	Male	White	Not Hispanic or Latino	829	Relapse	215	Alive	3547	1998	2011	NWTS-5	III	8960-03-01	C649	FHWT	None
TARGET-50-PAJMVC-11A	TARGET-50-PAJMVC	Male	Black or African American	Not Hispanic or Latino	1548	None	727	Alive	727	1998	2013	NWTS-5	III	8960-03-01	C649	DAWT	None
TARGET-50-PAJMVC-01A	TARGET-50-PAJMVC	Male	Black or African American	Not Hispanic or Latino	1548	None	727	Alive	727	1998	2013	NWTS-5	III	8960-03-01	C649	DAWT	None
TARGET-50-PAJMVC-10A	TARGET-50-PAJMVC	Male	Black or African American	Not Hispanic or Latino	1548	None	727	Alive	727	1998	2013	NWTS-5	III	8960-03-01	C649	DAWT	None
TARGET-50-PAJMVU-10A	TARGET-50-PAJMVU	Female	Black or African American	Not Hispanic or Latino	1638	None	2092	Alive	2092	1998	2004	NWTS-5	IV	8960-03-01	C649	DAWT	None
TARGET-50-PAJMVU-01A	TARGET-50-PAJMVU	Female	Black or African American	Not Hispanic or Latino	1638	None	2092	Alive	2092	1998	2004	NWTS-5	IV	8960-03-01	C649	DAWT	None
TARGET-50-PAJMXF-10A	TARGET-50-PAJMXF	Male	White	Not Hispanic or Latino	1650	Relapse	1278	Dead	2099	1998	2004	NWTS-5	I	8960-03-01	C649	FHWT	Tumor
TARGET-50-PAJMXF-01A	TARGET-50-PAJMXF	Male	White	Not Hispanic or Latino	1650	Relapse	1278	Dead	2099	1998	2004	NWTS-5	I	8960-03-01	C649	FHWT	Tumor
TARGET-50-PAJMXF-01B	TARGET-50-PAJMXF	Male	White	Not Hispanic or Latino	1650	Relapse	1278	Dead	2099	1998	2004	NWTS-5	I	8960-03-01	C649	FHWT	Tumor
TARGET-50-PAJNAA-01A	TARGET-50-PAJNAA	Female	White	Not Hispanic or Latino	3327	None	2848	Alive	2848	1998	2006	NWTS-5	II	8960-03-01	C649	DAWT	None
TARGET-50-PAJNAA-10A	TARGET-50-PAJNAA	Female	White	Not Hispanic or Latino	3327	None	2848	Alive	2848	1998	2006	NWTS-5	II	8960-03-01	C649	DAWT	None
TARGET-50-PAJNAV-01A	TARGET-50-PAJNAV	Male	Black or African American	Not Hispanic or Latino	1449	Relapse	350	Dead	905	1998	2001	NWTS-5	IV	8960-03-01	C649	FHWT	Tumor
TARGET-50-PAJNAV-01B	TARGET-50-PAJNAV	Male	Black or African American	Not Hispanic or Latino	1449	Relapse	350	Dead	905	1998	2001	NWTS-5	IV	8960-03-01	C649	FHWT	Tumor
TARGET-50-PAJNAV-11A	TARGET-50-PAJNAV	Male	Black or African American	Not Hispanic or Latino	1449	Relapse	350	Dead	905	1998	2001	NWTS-5	IV	8960-03-01	C649	FHWT	Tumor
TARGET-50-PAJNBN-01A	TARGET-50-PAJNBN	Male	White	Not Reported	1509	Relapse	192	Dead	759	1998	2001	NWTS-5	IV	8960-03-01	C649	FHWT	Tumor
TARGET-50-PAJNBN-01B	TARGET-50-PAJNBN	Male	White	Not Reported	1509	Relapse	192	Dead	759	1998	2001	NWTS-5	IV	8960-03-01	C649	FHWT	Tumor
TARGET-50-PAJNBN-10A	TARGET-50-PAJNBN	Male	White	Not Reported	1509	Relapse	192	Dead	759	1998	2001	NWTS-5	IV	8960-03-01	C649	FHWT	Tumor
TARGET-50-PAJNCC-01B	TARGET-50-PAJNCC	Male	Black or African American	Not Hispanic or Latino	797	Relapse	427	Alive	2845	1998	2014	NWTS-5	II	8960-03-01	C649	FHWT	None
TARGET-50-PAJNCC-01A	TARGET-50-PAJNCC	Male	Black or African American	Not Hispanic or Latino	797	Relapse	427	Alive	2845	1998	2014	NWTS-5	II	8960-03-01	C649	FHWT	None
TARGET-50-PAJNCC-11A	TARGET-50-PAJNCC	Male	Black or African American	Not Hispanic or Latino	797	Relapse	427	Alive	2845	1998	2014	NWTS-5	II	8960-03-01	C649	FHWT	None
TARGET-50-PAJNCJ-11A	TARGET-50-PAJNCJ	Female	Not reported	Not Reported	1762	Relapse	1085	Alive	3689	1998	2013	NWTS-5	II	8960-03-01	C649	FHWT	None
TARGET-50-PAJNCJ-01A	TARGET-50-PAJNCJ	Female	Not reported	Not Reported	1762	Relapse	1085	Alive	3689	1998	2013	NWTS-5	II	8960-03-01	C649	FHWT	None
TARGET-50-PAJNCZ-01A	TARGET-50-PAJNCZ	Male	White	Not Hispanic or Latino	581	Relapse	155	Alive	3579	1999	2008	NWTS-5	I	8960-03-01	C649	FHWT	None
TARGET-50-PAJNCZ-11A	TARGET-50-PAJNCZ	Male	White	Not Hispanic or Latino	581	Relapse	155	Alive	3579	1999	2008	NWTS-5	I	8960-03-01	C649	FHWT	None
TARGET-50-PAJNCZ-01B	TARGET-50-PAJNCZ	Male	White	Not Hispanic or Latino	581	Relapse	155	Alive	3579	1999	2008	NWTS-5	I	8960-03-01	C649	FHWT	None
TARGET-50-PAJNDU-11A	TARGET-50-PAJNDU	Male	White	Not Hispanic or Latino	2360	Relapse	282	Alive	2948	1999	2013	NWTS-5	III	8960-03-01	C649	FHWT	None
TARGET-50-PAJNDU-01B	TARGET-50-PAJNDU	Male	White	Not Hispanic or Latino	2360	Relapse	282	Alive	2948	1999	2013	NWTS-5	III	8960-03-01	C649	FHWT	None
TARGET-50-PAJNDU-01A	TARGET-50-PAJNDU	Male	White	Not Hispanic or Latino	2360	Relapse	282	Alive	2948	1999	2013	NWTS-5	III	8960-03-01	C649	FHWT	None
TARGET-50-PAJNEC-01A	TARGET-50-PAJNEC	Female	White	Not Hispanic or Latino	1474	Relapse	394	Dead	1066	1999	2002	NWTS-5	III	8960-03-01	C649	FHWT	Tumor
TARGET-50-PAJNEC-01B	TARGET-50-PAJNEC	Female	White	Not Hispanic or Latino	1474	Relapse	394	Dead	1066	1999	2002	NWTS-5	III	8960-03-01	C649	FHWT	Tumor
TARGET-50-PAJNEC-11A	TARGET-50-PAJNEC	Female	White	Not Hispanic or Latino	1474	Relapse	394	Dead	1066	1999	2002	NWTS-5	III	8960-03-01	C649	FHWT	Tumor
TARGET-50-PAJNGH-01B	TARGET-50-PAJNGH	Male	White	Not Reported	851	Relapse	357	Dead	1229	1999	2002	NWTS-5	I	8960-03-01	C649	FHWT	Tumor
TARGET-50-PAJNGH-02A	TARGET-50-PAJNGH	Male	White	Not Reported	851	Relapse	357	Dead	1229	1999	2002	NWTS-5	I	8960-03-01	C649	FHWT	Tumor
TARGET-50-PAJNGH-01A	TARGET-50-PAJNGH	Male	White	Not Reported	851	Relapse	357	Dead	1229	1999	2002	NWTS-5	I	8960-03-01	C649	FHWT	Tumor
TARGET-50-PAJNGH-10A	TARGET-50-PAJNGH	Male	White	Not Reported	851	Relapse	357	Dead	1229	1999	2002	NWTS-5	I	8960-03-01	C649	FHWT	Tumor
TARGET-50-PAJNJJ-01A	TARGET-50-PAJNJJ	Female	White	Not Hispanic or Latino	5698	Relapse	615	Alive	3085	1999	2012	NWTS-5	II	8960-03-01	C649	FHWT	None
TARGET-50-PAJNJJ-11A	TARGET-50-PAJNJJ	Female	White	Not Hispanic or Latino	5698	Relapse	615	Alive	3085	1999	2012	NWTS-5	II	8960-03-01	C649	FHWT	None
TARGET-50-PAJNLT-01B	TARGET-50-PAJNLT	Female	Black or African American	Not Hispanic or Latino	1546	Progression	440	Dead	440	1999	2000	NWTS-5	IV	8960-03-01	C649	FHWT	Tumor
TARGET-50-PAJNLT-10A	TARGET-50-PAJNLT	Female	Black or African American	Not Hispanic or Latino	1546	Progression	440	Dead	440	1999	2000	NWTS-5	IV	8960-03-01	C649	FHWT	Tumor
TARGET-50-PAJNLT-01A	TARGET-50-PAJNLT	Female	Black or African American	Not Hispanic or Latino	1546	Progression	440	Dead	440	1999	2000	NWTS-5	IV	8960-03-01	C649	FHWT	Tumor
TARGET-50-PAJNNC-01A	TARGET-50-PAJNNC	Male	Not reported	Not Reported	281	Relapse	228	Alive	1732	1999	2013	NWTS-5	II	8960-03-01	C649	FHWT	None
TARGET-50-PAJNNC-11A	TARGET-50-PAJNNC	Male	Not reported	Not Reported	281	Relapse	228	Alive	1732	1999	2013	NWTS-5	II	8960-03-01	C649	FHWT	None
TARGET-50-PAJNNR-01A	TARGET-50-PAJNNR	Male	White	Not Reported	2265	Progression	217	Dead	217	1999	2000	NWTS-5	III	8960-03-01	C649	DAWT	Tumor
TARGET-50-PAJNNR-10A	TARGET-50-PAJNNR	Male	White	Not Reported	2265	Progression	217	Dead	217	1999	2000	NWTS-5	III	8960-03-01	C649	DAWT	Tumor
TARGET-50-PAJNRH-10A	TARGET-50-PAJNRH	Female	Other	Hispanic or Latino	1340	None	1703	Alive	1703	1999	2012	NWTS-5	I	8960-03-01	C649	DAWT	None
TARGET-50-PAJNRH-01A	TARGET-50-PAJNRH	Female	Other	Hispanic or Latino	1340	None	1703	Alive	1703	1999	2012	NWTS-5	I	8960-03-01	C649	DAWT	None
TARGET-50-PAJNRL-01B	TARGET-50-PAJNRL	Male	Black or African American	Not Hispanic or Latino	1476	Relapse	204	Dead	256	1999	2000	NWTS-5	IV	8960-03-01	C649	FHWT	Tumor
TARGET-50-PAJNRL-01A	TARGET-50-PAJNRL	Male	Black or African American	Not Hispanic or Latino	1476	Relapse	204	Dead	256	1999	2000	NWTS-5	IV	8960-03-01	C649	FHWT	Tumor
TARGET-50-PAJNRL-11A	TARGET-50-PAJNRL	Male	Black or African American	Not Hispanic or Latino	1476	Relapse	204	Dead	256	1999	2000	NWTS-5	IV	8960-03-01	C649	FHWT	Tumor
TARGET-50-PAJNSL-11A	TARGET-50-PAJNSL	Female	White	Not Reported	160	Relapse	372	Alive	1990	1999	2005	NWTS-5	II	8960-03-01	C649	FHWT	None
TARGET-50-PAJNSL-01A	TARGET-50-PAJNSL	Female	White	Not Reported	160	Relapse	372	Alive	1990	1999	2005	NWTS-5	II	8960-03-01	C649	FHWT	None
TARGET-50-PAJNTJ-01A	TARGET-50-PAJNTJ	Male	Other	Not Hispanic or Latino	707	Relapse	152	Dead	1013	1999	2002	NWTS-5	II	8960-03-01	C649	FHWT	Toxicity
TARGET-50-PAJNTJ-02A	TARGET-50-PAJNTJ	Male	Other	Not Hispanic or Latino	707	Relapse	152	Dead	1013	1999	2002	NWTS-5	II	8960-03-01	C649	FHWT	Toxicity
TARGET-50-PAJNTJ-10A	TARGET-50-PAJNTJ	Male	Other	Not Hispanic or Latino	707	Relapse	152	Dead	1013	1999	2002	NWTS-5	II	8960-03-01	C649	FHWT	Toxicity
TARGET-50-PAJNUP-10A	TARGET-50-PAJNUP	Female	White	Not Reported	2201	Relapse	357	Dead	752	1999	2001	NWTS-5	III	8960-03-01	C649	DAWT	Tumor
TARGET-50-PAJNUP-01A	TARGET-50-PAJNUP	Female	White	Not Reported	2201	Relapse	357	Dead	752	1999	2001	NWTS-5	III	8960-03-01	C649	DAWT	Tumor
TARGET-50-PAJNUS-10A	TARGET-50-PAJNUS	Male	Black or African American	Not Hispanic or Latino	887	Relapse	203	Dead	647	1999	2001	NWTS-5	IV	8960-03-01	C649	FHWT	Tumor
TARGET-50-PAJNUS-01A	TARGET-50-PAJNUS	Male	Black or African American	Not Hispanic or Latino	887	Relapse	203	Dead	647	1999	2001	NWTS-5	IV	8960-03-01	C649	FHWT	Tumor
TARGET-50-PAJNUS-01B	TARGET-50-PAJNUS	Male	Black or African American	Not Hispanic or Latino	887	Relapse	203	Dead	647	1999	2001	NWTS-5	IV	8960-03-01	C649	FHWT	Tumor
TARGET-50-PAJNVE-01A	TARGET-50-PAJNVE	Female	White	Not Hispanic or Latino	800	None	3382	Alive	3382	1999	2014	NWTS-5	III	8960-03-01	C649	DAWT	None
TARGET-50-PAJNVE-10A	TARGET-50-PAJNVE	Female	White	Not Hispanic or Latino	800	None	3382	Alive	3382	1999	2014	NWTS-5	III	8960-03-01	C649	DAWT	None
TARGET-50-PAJNVX-10A	TARGET-50-PAJNVX	Male	White	Not Reported	1365	Relapse	168	Dead	427	1999	2001	NWTS-5	I	8960-03-01	C649	DAWT	Tumor
TARGET-50-PAJNVX-01A	TARGET-50-PAJNVX	Male	White	Not Reported	1365	Relapse	168	Dead	427	1999	2001	NWTS-5	I	8960-03-01	C649	DAWT	Tumor
TARGET-50-PAJNYT-11A	TARGET-50-PAJNYT	Male	White	Not Hispanic or Latino	768	Relapse	338	Dead	354	2000	2001	NWTS-5	III	8960-03-01	C649	FHWT	Tumor
TARGET-50-PAJNYT-01B	TARGET-50-PAJNYT	Male	White	Not Hispanic or Latino	768	Relapse	338	Dead	354	2000	2001	NWTS-5	III	8960-03-01	C649	FHWT	Tumor
TARGET-50-PAJNYT-01A	TARGET-50-PAJNYT	Male	White	Not Hispanic or Latino	768	Relapse	338	Dead	354	2000	2001	NWTS-5	III	8960-03-01	C649	FHWT	Tumor
TARGET-50-PAJNZI-11A	TARGET-50-PAJNZI	Female	White	Not Hispanic or Latino	2842	None	929	Alive	929	2000	2002	NWTS-5	II	8960-03-01	C649	DAWT	None
TARGET-50-PAJNZI-01A	TARGET-50-PAJNZI	Female	White	Not Hispanic or Latino	2842	None	929	Alive	929	2000	2002	NWTS-5	II	8960-03-01	C649	DAWT	None
TARGET-50-PAJNZK-11A	TARGET-50-PAJNZK	Female	White	Not Hispanic or Latino	1532	Relapse	149	Alive	1040	2000	2002	NWTS-5	II	8960-03-01	C649	FHWT	None
TARGET-50-PAJNZK-01A	TARGET-50-PAJNZK	Female	White	Not Hispanic or Latino	1532	Relapse	149	Alive	1040	2000	2002	NWTS-5	II	8960-03-01	C649	FHWT	None
TARGET-50-PAJNZS-11A	TARGET-50-PAJNZS	Female	White	Not Reported	1789	None	1668	Alive	1668	2000	2010	NWTS-5	III	8960-03-01	C649	DAWT	None
TARGET-50-PAJNZS-01A	TARGET-50-PAJNZS	Female	White	Not Reported	1789	None	1668	Alive	1668	2000	2010	NWTS-5	III	8960-03-01	C649	DAWT	None
TARGET-50-PAJNZU-01A	TARGET-50-PAJNZU	Female	White	Not Hispanic or Latino	970	Relapse	246	Alive	3451	2000	2010	NWTS-5	I	8960-03-01	C649	FHWT	None
TARGET-50-PAJNZU-11A	TARGET-50-PAJNZU	Female	White	Not Hispanic or Latino	970	Relapse	246	Alive	3451	2000	2010	NWTS-5	I	8960-03-01	C649	FHWT	None
TARGET-50-PAJPAR-11A	TARGET-50-PAJPAR	Female	Black or African American	Not Hispanic or Latino	1950	Relapse	410	Dead	542	2000	2001	NWTS-5	III	8960-03-01	C649	DAWT	Tumor
TARGET-50-PAJPAR-01A	TARGET-50-PAJPAR	Female	Black or African American	Not Hispanic or Latino	1950	Relapse	410	Dead	542	2000	2001	NWTS-5	III	8960-03-01	C649	DAWT	Tumor
TARGET-50-PAJPAU-01A	TARGET-50-PAJPAU	Male	White	Not Reported	1389	Relapse	273	Alive	2350	2000	2010	NWTS-5	I	8960-03-01	C649	FHWT	None
TARGET-50-PAJPAU-10A	TARGET-50-PAJPAU	Male	White	Not Reported	1389	Relapse	273	Alive	2350	2000	2010	NWTS-5	I	8960-03-01	C649	FHWT	None
TARGET-50-PAJPCM-10A	TARGET-50-PAJPCM	Female	White	Not Reported	1754	None	3121	Alive	3121	2000	2012	NWTS-5	II	8960-03-01	C649	DAWT	None
TARGET-50-PAJPCM-01A	TARGET-50-PAJPCM	Female	White	Not Reported	1754	None	3121	Alive	3121	2000	2012	NWTS-5	II	8960-03-01	C649	DAWT	None
TARGET-50-PAJPDC-02A	TARGET-50-PAJPDC	Female	Other	Not Hispanic or Latino	2904	Relapse	146	Alive	2365	2000	2013	NWTS-5	II	8960-03-01	C649	FHWT	None	PAKDWM
TARGET-50-PAJPDC-01A	TARGET-50-PAJPDC	Female	Other	Not Hispanic or Latino	2904	Relapse	146	Alive	2365	2000	2013	NWTS-5	II	8960-03-01	C649	FHWT	None	PAKDWM
TARGET-50-PAJPDC-10A	TARGET-50-PAJPDC	Female	Other	Not Hispanic or Latino	2904	Relapse	146	Alive	2365	2000	2013	NWTS-5	II	8960-03-01	C649	FHWT	None	PAKDWM
TARGET-50-PAJPDN-10A	TARGET-50-PAJPDN	Female	Black or African American	Not Hispanic or Latino	1112	None	1987	Alive	1987	2000	2005	NWTS-5	II	8960-03-01	C649	DAWT	None
TARGET-50-PAJPDN-01A	TARGET-50-PAJPDN	Female	Black or African American	Not Hispanic or Latino	1112	None	1987	Alive	1987	2000	2005	NWTS-5	II	8960-03-01	C649	DAWT	None
TARGET-50-PAJPEW-11A	TARGET-50-PAJPEW	Male	White	Not Hispanic or Latino	5082	Relapse	238	Alive	3241	2000	2011	NWTS-5	II	8960-03-01	C649	FHWT	None
TARGET-50-PAJPEW-01A	TARGET-50-PAJPEW	Male	White	Not Hispanic or Latino	5082	Relapse	238	Alive	3241	2000	2011	NWTS-5	II	8960-03-01	C649	FHWT	None
TARGET-50-PAJPGY-01B	TARGET-50-PAJPGY	Female	White	Not Hispanic or Latino	2122	Relapse	432	Alive	2910	2000	2010	NWTS-5	II	8960-03-01	C649	FHWT	None
TARGET-50-PAJPGY-11A	TARGET-50-PAJPGY	Female	White	Not Hispanic or Latino	2122	Relapse	432	Alive	2910	2000	2010	NWTS-5	II	8960-03-01	C649	FHWT	None
TARGET-50-PAJPGY-01A	TARGET-50-PAJPGY	Female	White	Not Hispanic or Latino	2122	Relapse	432	Alive	2910	2000	2010	NWTS-5	II	8960-03-01	C649	FHWT	None
TARGET-50-PAJPHA-11A	TARGET-50-PAJPHA	Male	White	Not Hispanic or Latino	1124	Relapse	302	Alive	1895	2000	2005	NWTS-5	II	8960-03-01	C649	FHWT	None
TARGET-50-PAJPHA-01A	TARGET-50-PAJPHA	Male	White	Not Hispanic or Latino	1124	Relapse	302	Alive	1895	2000	2005	NWTS-5	II	8960-03-01	C649	FHWT	None
TARGET-50-PAKECR-11A	TARGET-50-PAKECR	Female	White	Not Hispanic or Latino	1102	None	3458	Alive	3458	2000	2014	NWTS-5	II	8960-03-01	C649	DAWT	None
TARGET-50-PAKECR-10A	TARGET-50-PAKECR	Female	White	Not Hispanic or Latino	1102	None	3458	Alive	3458	2000	2014	NWTS-5	II	8960-03-01	C649	DAWT	None
TARGET-50-PAKECR-01A	TARGET-50-PAKECR	Female	White	Not Hispanic or Latino	1102	None	3458	Alive	3458	2000	2014	NWTS-5	II	8960-03-01	C649	DAWT	None
TARGET-50-PAKFME-01A	TARGET-50-PAKFME	Female	White	Not Hispanic or Latino	1713	Relapse	281	Alive	3110	2000	2009	NWTS-5	III	8960-03-01	C649	FHWT	None
TARGET-50-PAKFME-10A	TARGET-50-PAKFME	Female	White	Not Hispanic or Latino	1713	Relapse	281	Alive	3110	2000	2009	NWTS-5	III	8960-03-01	C649	FHWT	None
TARGET-50-PAKFME-01B	TARGET-50-PAKFME	Female	White	Not Hispanic or Latino	1713	Relapse	281	Alive	3110	2000	2009	NWTS-5	III	8960-03-01	C649	FHWT	None
TARGET-50-PAKFYV-10A	TARGET-50-PAKFYV	Female	Black or African American	Not Hispanic or Latino	1246	Progression	680	Dead	680	2000	2002	NWTS-5	IIIB	8960-03-01	C649	DAWT	Tumor
TARGET-50-PAKFYV-01A	TARGET-50-PAKFYV	Female	Black or African American	Not Hispanic or Latino	1246	Progression	680	Dead	680	2000	2002	NWTS-5	IIIB	8960-03-01	C649	DAWT	Tumor
TARGET-50-PAKGED-01A	TARGET-50-PAKGED	Female	White	Not Hispanic or Latino	2809	None	1791	Alive	1791	2000	2013	NWTS-5	III	8960-03-01	C649	DAWT	None
TARGET-50-PAKGED-10A	TARGET-50-PAKGED	Female	White	Not Hispanic or Latino	2809	None	1791	Alive	1791	2000	2013	NWTS-5	III	8960-03-01	C649	DAWT	None
TARGET-50-PAKGZX-01A	TARGET-50-PAKGZX	Male	White	Hispanic or Latino	2201	Relapse	158	Alive	1963	2000	2011	NWTS-5	IIIB	8960-03-01	C649	FHWT	None
TARGET-50-PAKGZX-10A	TARGET-50-PAKGZX	Male	White	Hispanic or Latino	2201	Relapse	158	Alive	1963	2000	2011	NWTS-5	IIIB	8960-03-01	C649	FHWT	None
TARGET-50-PAKJGM-01B	TARGET-50-PAKJGM	Male	White	Not Hispanic or Latino	1007	Relapse	201	Dead	409	2000	2001	NWTS-5	III	8960-03-01	C649	FHWT	Tumor
TARGET-50-PAKJGM-01A	TARGET-50-PAKJGM	Male	White	Not Hispanic or Latino	1007	Relapse	201	Dead	409	2000	2001	NWTS-5	III	8960-03-01	C649	FHWT	Tumor
TARGET-50-PAKJGM-11A	TARGET-50-PAKJGM	Male	White	Not Hispanic or Latino	1007	Relapse	201	Dead	409	2000	2001	NWTS-5	III	8960-03-01	C649	FHWT	Tumor
TARGET-50-PAKKNS-10A	TARGET-50-PAKKNS	Male	White	Not Hispanic or Latino	547	None	1795	Alive	1795	2000	2007	NWTS-5	I	8960-03-01	C649	DAWT	None
TARGET-50-PAKKNS-01A	TARGET-50-PAKKNS	Male	White	Not Hispanic or Latino	547	None	1795	Alive	1795	2000	2007	NWTS-5	I	8960-03-01	C649	DAWT	None
TARGET-50-PAKKSE-11A	TARGET-50-PAKKSE	Female	White	Not Hispanic or Latino	847	Relapse	367	Alive	1925	2000	2006	NWTS-5	II	8960-03-01	C649	FHWT	None
TARGET-50-PAKKSE-01B	TARGET-50-PAKKSE	Female	White	Not Hispanic or Latino	847	Relapse	367	Alive	1925	2000	2006	NWTS-5	II	8960-03-01	C649	FHWT	None
TARGET-50-PAKKSE-01A	TARGET-50-PAKKSE	Female	White	Not Hispanic or Latino	847	Relapse	367	Alive	1925	2000	2006	NWTS-5	II	8960-03-01	C649	FHWT	None
TARGET-50-PAKMSV-10A	TARGET-50-PAKMSV	Male	White	Not Hispanic or Latino	1968	Relapse	301	Dead	733	2000	2002	NWTS-5	III	8960-03-01	C649	FHWT	Tumor
TARGET-50-PAKMSV-01A	TARGET-50-PAKMSV	Male	White	Not Hispanic or Latino	1968	Relapse	301	Dead	733	2000	2002	NWTS-5	III	8960-03-01	C649	FHWT	Tumor
TARGET-50-PAKMSV-01B	TARGET-50-PAKMSV	Male	White	Not Hispanic or Latino	1968	Relapse	301	Dead	733	2000	2002	NWTS-5	III	8960-03-01	C649	FHWT	Tumor
TARGET-50-PAKMUB-10A	TARGET-50-PAKMUB	Male	Black or African American	Not Hispanic or Latino	2412	Relapse	408	Alive	477	2000	2002	NWTS-5	II	8960-03-01	C649	FHWT	None
TARGET-50-PAKMUB-01A	TARGET-50-PAKMUB	Male	Black or African American	Not Hispanic or Latino	2412	Relapse	408	Alive	477	2000	2002	NWTS-5	II	8960-03-01	C649	FHWT	None
TARGET-50-PAKNAL-10A	TARGET-50-PAKNAL	Female	White	Not Hispanic or Latino	2070	None	1492	Alive	1492	2000	2013	NWTS-5	III	8960-03-01	C649	DAWT	None
TARGET-50-PAKNAL-01A	TARGET-50-PAKNAL	Female	White	Not Hispanic or Latino	2070	None	1492	Alive	1492	2000	2013	NWTS-5	III	8960-03-01	C649	DAWT	None
TARGET-50-PAKNRX-01A	TARGET-50-PAKNRX	Male	White	Not Hispanic or Latino	1785	Relapse	256	Dead	586	2001	2002	NWTS-5	II	8960-03-01	C649	DAWT	Tumor
TARGET-50-PAKNRX-10A	TARGET-50-PAKNRX	Male	White	Not Hispanic or Latino	1785	Relapse	256	Dead	586	2001	2002	NWTS-5	II	8960-03-01	C649	DAWT	Tumor
TARGET-50-PAKNTW-10A	TARGET-50-PAKNTW	Male	White	Not Hispanic or Latino	4779	None	290	Alive	290	2001	2003	NWTS-5	III	8960-03-01	C649	FHWT	None
TARGET-50-PAKNTW-01A	TARGET-50-PAKNTW	Male	White	Not Hispanic or Latino	4779	None	290	Alive	290	2001	2003	NWTS-5	III	8960-03-01	C649	FHWT	None
TARGET-50-PAKNTW-01B	TARGET-50-PAKNTW	Male	White	Not Hispanic or Latino	4779	None	290	Alive	290	2001	2003	NWTS-5	III	8960-03-01	C649	FHWT	None
TARGET-50-PAKNXS-10A	TARGET-50-PAKNXS	Male	White	Not Hispanic or Latino	1245	Relapse	320	Dead	329	2001	2001	NWTS-5	III	8960-03-01	C649	DAWT	Tumor
TARGET-50-PAKNXS-01A	TARGET-50-PAKNXS	Male	White	Not Hispanic or Latino	1245	Relapse	320	Dead	329	2001	2001	NWTS-5	III	8960-03-01	C649	DAWT	Tumor
TARGET-50-PAKPDF-10A	TARGET-50-PAKPDF	Female	Black or African American	Not Hispanic or Latino	1912	Relapse	221	Dead	345	2001	2001	NWTS-5	III	8960-03-01	C649	DAWT	Tumor
TARGET-50-PAKPDF-01A	TARGET-50-PAKPDF	Female	Black or African American	Not Hispanic or Latino	1912	Relapse	221	Dead	345	2001	2001	NWTS-5	III	8960-03-01	C649	DAWT	Tumor
TARGET-50-PAKRVH-10A	TARGET-50-PAKRVH	Male	White	Not Hispanic or Latino	2728	Relapse	152	Alive	3059	2001	2011	NWTS-5	II	8960-03-01	C649	FHWT	None
TARGET-50-PAKRVH-01A	TARGET-50-PAKRVH	Male	White	Not Hispanic or Latino	2728	Relapse	152	Alive	3059	2001	2011	NWTS-5	II	8960-03-01	C649	FHWT	None
TARGET-50-PAKRZW-11A	TARGET-50-PAKRZW	Female	White	Not Reported	2238	Relapse	421	Alive	954	2001	2011	NWTS-5	II	8960-03-01	C649	FHWT	None
TARGET-50-PAKRZW-01B	TARGET-50-PAKRZW	Female	White	Not Reported	2238	Relapse	421	Alive	954	2001	2011	NWTS-5	II	8960-03-01	C649	FHWT	None
TARGET-50-PAKRZW-01A	TARGET-50-PAKRZW	Female	White	Not Reported	2238	Relapse	421	Alive	954	2001	2011	NWTS-5	II	8960-03-01	C649	FHWT	None
TARGET-50-PAKSCC-01A	TARGET-50-PAKSCC	Male	Other	Hispanic or Latino	691	Relapse	260	Alive	1628	2001	2011	NWTS-5	II	8960-03-01	C649	FHWT	None
TARGET-50-PAKSCC-11A	TARGET-50-PAKSCC	Male	Other	Hispanic or Latino	691	Relapse	260	Alive	1628	2001	2011	NWTS-5	II	8960-03-01	C649	FHWT	None
TARGET-50-PAKSCC-01B	TARGET-50-PAKSCC	Male	Other	Hispanic or Latino	691	Relapse	260	Alive	1628	2001	2011	NWTS-5	II	8960-03-01	C649	FHWT	None
TARGET-50-PAKSDG-10A	TARGET-50-PAKSDG	Male	White	Not Hispanic or Latino	1002	Relapse	245	Dead	702	2001	2003	NWTS-5	I	8960-03-01	C649	FHWT	Tumor
TARGET-50-PAKSDG-01A	TARGET-50-PAKSDG	Male	White	Not Hispanic or Latino	1002	Relapse	245	Dead	702	2001	2003	NWTS-5	I	8960-03-01	C649	FHWT	Tumor
TARGET-50-PAKUIT-01A	TARGET-50-PAKUIT	Female	White	Not Hispanic or Latino	1236	Relapse	157	Dead	228	2001	2001	NWTS-5	IV	8960-03-01	C649	DAWT	Tumor
TARGET-50-PAKUIT-10A	TARGET-50-PAKUIT	Female	White	Not Hispanic or Latino	1236	Relapse	157	Dead	228	2001	2001	NWTS-5	IV	8960-03-01	C649	DAWT	Tumor
TARGET-50-PAKULH-01A	TARGET-50-PAKULH	Female	White	Hispanic or Latino	1030	Progression	375	Dead	375	2001	2002	NWTS-5	IIIB	8960-03-01	C649	FHWT	Tumor
TARGET-50-PAKULH-01B	TARGET-50-PAKULH	Female	White	Hispanic or Latino	1030	Progression	375	Dead	375	2001	2002	NWTS-5	IIIB	8960-03-01	C649	FHWT	Tumor
TARGET-50-PAKULH-10A	TARGET-50-PAKULH	Female	White	Hispanic or Latino	1030	Progression	375	Dead	375	2001	2002	NWTS-5	IIIB	8960-03-01	C649	FHWT	Tumor
TARGET-50-PAKVET-11A	TARGET-50-PAKVET	Female	White	Not Hispanic or Latino	405	None	1475	Alive	1475	2001	2009	NWTS-5	I	8960-03-01	C649	FHWT	None
TARGET-50-PAKVET-01A	TARGET-50-PAKVET	Female	White	Not Hispanic or Latino	405	None	1475	Alive	1475	2001	2009	NWTS-5	I	8960-03-01	C649	FHWT	None
TARGET-50-PAKVET-01B	TARGET-50-PAKVET	Female	White	Not Hispanic or Latino	405	None	1475	Alive	1475	2001	2009	NWTS-5	I	8960-03-01	C649	FHWT	None
TARGET-50-PAKWPM-10A	TARGET-50-PAKWPM	Male	White	Not Hispanic or Latino	1914	Relapse	179	Alive	2888	2001	2009	NWTS-5	II	8960-03-01	C649	FHWT	None
TARGET-50-PAKWPM-01B	TARGET-50-PAKWPM	Male	White	Not Hispanic or Latino	1914	Relapse	179	Alive	2888	2001	2009	NWTS-5	II	8960-03-01	C649	FHWT	None
TARGET-50-PAKWPM-01A	TARGET-50-PAKWPM	Male	White	Not Hispanic or Latino	1914	Relapse	179	Alive	2888	2001	2009	NWTS-5	II	8960-03-01	C649	FHWT	None
TARGET-50-PAKXWB-01A	TARGET-50-PAKXWB	Female	White	Not Hispanic or Latino	2681	Progression	458	Dead	458	2001	2002	NWTS-5	III	8960-03-01	C649	FHWT	Tumor
TARGET-50-PAKXWB-10A	TARGET-50-PAKXWB	Female	White	Not Hispanic or Latino	2681	Progression	458	Dead	458	2001	2002	NWTS-5	III	8960-03-01	C649	FHWT	Tumor
TARGET-50-PAKXWB-01B	TARGET-50-PAKXWB	Female	White	Not Hispanic or Latino	2681	Progression	458	Dead	458	2001	2002	NWTS-5	III	8960-03-01	C649	FHWT	Tumor
TARGET-50-PAKXXF-10A	TARGET-50-PAKXXF	Male	White	Not Hispanic or Latino	1821	Relapse	333	Dead	416	2001	2002	NWTS-5	III	8960-03-01	C649	DAWT	Tumor
TARGET-50-PAKXXF-01A	TARGET-50-PAKXXF	Male	White	Not Hispanic or Latino	1821	Relapse	333	Dead	416	2001	2002	NWTS-5	III	8960-03-01	C649	DAWT	Tumor
TARGET-50-PAKYFC-11A	TARGET-50-PAKYFC	Female	Other	Not Hispanic or Latino	1069	Relapse	191	Alive	631	2001	2003	NWTS-5	II	8960-03-01	C649	FHWT	None
TARGET-50-PAKYFC-01B	TARGET-50-PAKYFC	Female	Other	Not Hispanic or Latino	1069	Relapse	191	Alive	631	2001	2003	NWTS-5	II	8960-03-01	C649	FHWT	None
TARGET-50-PAKYFC-01A	TARGET-50-PAKYFC	Female	Other	Not Hispanic or Latino	1069	Relapse	191	Alive	631	2001	2003	NWTS-5	II	8960-03-01	C649	FHWT	None
TARGET-50-PAKYLT-10A	TARGET-50-PAKYLT	Female	White	Not Hispanic or Latino	2307	None	2812	Alive	2812	2001	2011	NWTS-5	III	8960-03-01	C649	DAWT	None
TARGET-50-PAKYLT-01A	TARGET-50-PAKYLT	Female	White	Not Hispanic or Latino	2307	None	2812	Alive	2812	2001	2011	NWTS-5	III	8960-03-01	C649	DAWT	None
TARGET-50-PAKZER-01B	TARGET-50-PAKZER	Female	White	Not Hispanic or Latino	2271	Relapse	274	Alive	2829	2001	2011	NWTS-5	II	8960-03-01	C649	FHWT	None
TARGET-50-PAKZER-01A	TARGET-50-PAKZER	Female	White	Not Hispanic or Latino	2271	Relapse	274	Alive	2829	2001	2011	NWTS-5	II	8960-03-01	C649	FHWT	None
TARGET-50-PAKZER-10A	TARGET-50-PAKZER	Female	White	Not Hispanic or Latino	2271	Relapse	274	Alive	2829	2001	2011	NWTS-5	II	8960-03-01	C649	FHWT	None
TARGET-50-PAKZFK-01B	TARGET-50-PAKZFK	Female	White	Not Hispanic or Latino	1340	Relapse	426	Alive	2073	2001	2014	NWTS-5	II	8960-03-01	C649	FHWT	None
TARGET-50-PAKZFK-01A	TARGET-50-PAKZFK	Female	White	Not Hispanic or Latino	1340	Relapse	426	Alive	2073	2001	2014	NWTS-5	II	8960-03-01	C649	FHWT	None
TARGET-50-PAKZFK-11A	TARGET-50-PAKZFK	Female	White	Not Hispanic or Latino	1340	Relapse	426	Alive	2073	2001	2014	NWTS-5	II	8960-03-01	C649	FHWT	None
TARGET-50-PAKZHF-11A	TARGET-50-PAKZHF	Male	White	Not Hispanic or Latino	1309	Relapse	246	Alive	519	2001	2013	NWTS-5	II	8960-03-01	C649	FHWT	None
TARGET-50-PAKZHF-01A	TARGET-50-PAKZHF	Male	White	Not Hispanic or Latino	1309	Relapse	246	Alive	519	2001	2013	NWTS-5	II	8960-03-01	C649	FHWT	None
TARGET-50-PALDTE-10A	TARGET-50-PALDTE	Male	White	Not Hispanic or Latino	979	Relapse	56	Alive	2551	2001	2013	NWTS-5	II	8960-03-01	C649	FHWT	None
TARGET-50-PALDTE-01A	TARGET-50-PALDTE	Male	White	Not Hispanic or Latino	979	Relapse	56	Alive	2551	2001	2013	NWTS-5	II	8960-03-01	C649	FHWT	None
TARGET-50-PALDWP-01A	TARGET-50-PALDWP	Male	White	Not Hispanic or Latino	2104	Relapse	287	Dead	528	2001	2003	NWTS-5	III	8960-03-01	C649	FHWT	Tumor
TARGET-50-PALDWP-01B	TARGET-50-PALDWP	Male	White	Not Hispanic or Latino	2104	Relapse	287	Dead	528	2001	2003	NWTS-5	III	8960-03-01	C649	FHWT	Tumor
TARGET-50-PALDWP-11A	TARGET-50-PALDWP	Male	White	Not Hispanic or Latino	2104	Relapse	287	Dead	528	2001	2003	NWTS-5	III	8960-03-01	C649	FHWT	Tumor
TARGET-50-PALERC-01A	TARGET-50-PALERC	Female	White	Not Hispanic or Latino	156	Relapse	46	Alive	2790	2001	2009	NWTS-5	II	8960-03-01	C649	FHWT	None
TARGET-50-PALERC-11A	TARGET-50-PALERC	Female	White	Not Hispanic or Latino	156	Relapse	46	Alive	2790	2001	2009	NWTS-5	II	8960-03-01	C649	FHWT	None
TARGET-50-PALERC-01B	TARGET-50-PALERC	Female	White	Not Hispanic or Latino	156	Relapse	46	Alive	2790	2001	2009	NWTS-5	II	8960-03-01	C649	FHWT	None
TARGET-50-PALEZT-10A	TARGET-50-PALEZT	Female	White	Not Hispanic or Latino	4397	None	331	Alive	331	2001	2002	NWTS-5	II	8960-03-01	C649	DAWT	None
TARGET-50-PALEZT-01A	TARGET-50-PALEZT	Female	White	Not Hispanic or Latino	4397	None	331	Alive	331	2001	2002	NWTS-5	II	8960-03-01	C649	DAWT	None
TARGET-50-PALFME-11A	TARGET-50-PALFME	Male	White	Hispanic or Latino	3703	Relapse	154	Dead	267	2001	2002	NWTS-5	II	8960-03-01	C649	FHWT	Infection
TARGET-50-PALFME-02A	TARGET-50-PALFME	Male	White	Hispanic or Latino	3703	Relapse	154	Dead	267	2001	2002	NWTS-5	II	8960-03-01	C649	FHWT	Infection
TARGET-50-PALFME-01A	TARGET-50-PALFME	Male	White	Hispanic or Latino	3703	Relapse	154	Dead	267	2001	2002	NWTS-5	II	8960-03-01	C649	FHWT	Infection
TARGET-50-PALFRD-01B	TARGET-50-PALFRD	Female	White	Hispanic or Latino	1785	Relapse	429	Alive	1420	2001	2013	NWTS-5	III	8960-03-01	C649	FHWT	None
TARGET-50-PALFRD-01A	TARGET-50-PALFRD	Female	White	Hispanic or Latino	1785	Relapse	429	Alive	1420	2001	2013	NWTS-5	III	8960-03-01	C649	FHWT	None
TARGET-50-PALFRD-11A	TARGET-50-PALFRD	Female	White	Hispanic or Latino	1785	Relapse	429	Alive	1420	2001	2013	NWTS-5	III	8960-03-01	C649	FHWT	None
TARGET-50-PALGAZ-10A	TARGET-50-PALGAZ	Female	White	Hispanic or Latino	222	Relapse	152	Dead	422	2001	2003	NWTS-5	I	8960-03-01	C649	FHWT	Tumor
TARGET-50-PALGAZ-01A	TARGET-50-PALGAZ	Female	White	Hispanic or Latino	222	Relapse	152	Dead	422	2001	2003	NWTS-5	I	8960-03-01	C649	FHWT	Tumor
TARGET-50-PALGAZ-01B	TARGET-50-PALGAZ	Female	White	Hispanic or Latino	222	Relapse	152	Dead	422	2001	2003	NWTS-5	I	8960-03-01	C649	FHWT	Tumor
TARGET-50-PALGLU-01A	TARGET-50-PALGLU	Female	White	Hispanic or Latino	1275	Relapse	306	Dead	326	2001	2002	NWTS-5	III	8960-03-01	C649	FHWT	Tumor
TARGET-50-PALGLU-10A	TARGET-50-PALGLU	Female	White	Hispanic or Latino	1275	Relapse	306	Dead	326	2001	2002	NWTS-5	III	8960-03-01	C649	FHWT	Tumor
TARGET-50-PALGLU-01B	TARGET-50-PALGLU	Female	White	Hispanic or Latino	1275	Relapse	306	Dead	326	2001	2002	NWTS-5	III	8960-03-01	C649	FHWT	Tumor
TARGET-50-PALGVY-01A	TARGET-50-PALGVY	Female	White	Not Hispanic or Latino	1182	Relapse	370	Alive	1286	2001	2005	NWTS-5	III	8960-03-01	C649	FHWT	None
TARGET-50-PALGVY-10A	TARGET-50-PALGVY	Female	White	Not Hispanic or Latino	1182	Relapse	370	Alive	1286	2001	2005	NWTS-5	III	8960-03-01	C649	FHWT	None
TARGET-50-PALGVY-01B	TARGET-50-PALGVY	Female	White	Not Hispanic or Latino	1182	Relapse	370	Alive	1286	2001	2005	NWTS-5	III	8960-03-01	C649	FHWT	None
TARGET-50-PALJIP-02A	TARGET-50-PALJIP	Female	White	Not Hispanic or Latino	1789	Relapse	337	Dead	770	2002	2004	NWTS-5	II	8960-03-01	C649	FHWT	Tumor
TARGET-50-PALJIP-01B	TARGET-50-PALJIP	Female	White	Not Hispanic or Latino	1789	Relapse	337	Dead	770	2002	2004	NWTS-5	II	8960-03-01	C649	FHWT	Tumor
TARGET-50-PALJIP-01A	TARGET-50-PALJIP	Female	White	Not Hispanic or Latino	1789	Relapse	337	Dead	770	2002	2004	NWTS-5	II	8960-03-01	C649	FHWT	Tumor
TARGET-50-PALJIP-11A	TARGET-50-PALJIP	Female	White	Not Hispanic or Latino	1789	Relapse	337	Dead	770	2002	2004	NWTS-5	II	8960-03-01	C649	FHWT	Tumor
TARGET-50-PALKCW-11A	TARGET-50-PALKCW	Male	White	Not Hispanic or Latino	1895	Relapse	399	Alive	1110	2002	2014	NWTS-5	II	8960-03-01	C649	FHWT	None
TARGET-50-PALKCW-01A	TARGET-50-PALKCW	Male	White	Not Hispanic or Latino	1895	Relapse	399	Alive	1110	2002	2014	NWTS-5	II	8960-03-01	C649	FHWT	None
TARGET-50-PALKCW-10A	TARGET-50-PALKCW	Male	White	Not Hispanic or Latino	1895	Relapse	399	Alive	1110	2002	2014	NWTS-5	II	8960-03-01	C649	FHWT	None
TARGET-50-PALKCW-01B	TARGET-50-PALKCW	Male	White	Not Hispanic or Latino	1895	Relapse	399	Alive	1110	2002	2014	NWTS-5	II	8960-03-01	C649	FHWT	None
TARGET-50-PALKRS-10A	TARGET-50-PALKRS	Male	Black or African American	Not Hispanic or Latino	2003	Relapse	134	Dead	384	2002	2003	NWTS-5	III	8960-03-01	C649	FHWT	Tumor
TARGET-50-PALKRS-01B	TARGET-50-PALKRS	Male	Black or African American	Not Hispanic or Latino	2003	Relapse	134	Dead	384	2002	2003	NWTS-5	III	8960-03-01	C649	FHWT	Tumor
TARGET-50-PALKRS-01A	TARGET-50-PALKRS	Male	Black or African American	Not Hispanic or Latino	2003	Relapse	134	Dead	384	2002	2003	NWTS-5	III	8960-03-01	C649	FHWT	Tumor
TARGET-50-PALLCK-10A	TARGET-50-PALLCK	Female	White	Hispanic or Latino	994	Relapse	278	Dead	534	2002	2003	NWTS-5	III	8960-03-01	C649	DAWT	Tumor
TARGET-50-PALLCK-01A	TARGET-50-PALLCK	Female	White	Hispanic or Latino	994	Relapse	278	Dead	534	2002	2003	NWTS-5	III	8960-03-01	C649	DAWT	Tumor
TARGET-50-PALLFB-11A	TARGET-50-PALLFB	Male	White	Not Hispanic or Latino	2879	Progression	343	Dead	343	2002	2003	NWTS-5	III	8960-03-01	C649	DAWT	Tumor
TARGET-50-PALLFB-01A	TARGET-50-PALLFB	Male	White	Not Hispanic or Latino	2879	Progression	343	Dead	343	2002	2003	NWTS-5	III	8960-03-01	C649	DAWT	Tumor
