# Supplementary material for: Identification of the expression patterns and potential prognostic role of m6A-RNA methylation regulators in Wilms Tumor
Source: BMC Med Genomics. 2023 Sep 21;16:222. doi: 10.1186/s12920-023-01660-2 (PMC10514975; doi:10.1186/s12920-023-01660-2)
Supplement: Supplementary file 2 — Supplementary Material 2 [file 12920_2023_1660_MOESM2_ESM.xlsx]

## Sheet: Sheet1
id	TARGET.50.PAKULH.01A	TARGET.50.PAKKSE.01A	TARGET.50.PAKNTW.01A	TARGET.50.PALLFB.01A	TARGET.50.CAAAAL.01A	TARGET.50.PALGVY.01A	TARGET.50.PALDTE.01A	TARGET.50.PAJMXF.01A	TARGET.50.PAKGED.01A	TARGET.50.CAAAAJ.01A	TARGET.50.CAAAAQ.11A	TARGET.50.CAAAAS.01A	TARGET.50.PAKMUB.01A	TARGET.50.PAJMLZ.01A	TARGET.50.PAJLNJ.01A	TARGET.50.PAKKNS.01A	TARGET.50.PAKMSV.01A	TARGET.50.PAJLKC.01A	TARGET.50.CAAAAC.01A	TARGET.50.PALFME.02A	TARGET.50.CAAAAH.01A	TARGET.50.PALJIP.02A	TARGET.50.PAJNNR.01A	TARGET.50.PAKSDG.01A	TARGET.50.PAKZHF.01A	TARGET.50.PAJNZK.01A	TARGET.50.PAJNSL.01A	TARGET.50.PAKNAL.01A	TARGET.50.PALKCW.11A	TARGET.50.CAAAAO.01A	TARGET.50.PAJLUJ.06A	TARGET.50.PAKJGM.01A	TARGET.50.PALGAZ.01A	TARGET.50.CAAAAM.01A	TARGET.50.PAJMFU.01A	TARGET.50.PAJNAA.01A	TARGET.50.PAJNUS.01A	TARGET.50.PAJNRL.01A	TARGET.50.PAEBXA.01A	TARGET.50.PAJNNC.01A	TARGET.50.PALJIP.01A	TARGET.50.PAJNLT.01A	TARGET.50.PADZUB.01A	TARGET.50.PAKXWB.01A	TARGET.50.PAJNZI.01A	TARGET.50.PAJNSL.11A	TARGET.50.PALERC.01A	TARGET.50.PAJPDC.02A	TARGET.50.PAKFME.01A
TNFRSF4	4.10239	3.497	4.20115	3.76605	3.70475	5.04273	4.29022	5.43548	1.64273	2.53628	2.36566	4.78166	5.53883	6.02453	5.80858	3.69829	5.59239	4.51023	4.94784	4.70975	2.39472	3.68494	4.02467	3.95287	4.33692	4.44544	4.2289	2.46985	1.94869	4.81878	3.65793	6.29364	5.82078	3.70929	4.75732	4.39196	2.84589	3.50715	5.48572	4.83001	4.97538	3.96798	4.51531	5.93715	2.35031	3.19576	5.02533	5.3781	4.982
TNFRSF18	0.784289	1.30985	0.254347	1.47946	0.629125	4.12085	0.493699	1.81985	0	1.92213	0.37563	3.1933	1.45662	2.46755	1.32254	1.46083	1.4244	4.39515	3.63584	1.66395	0.445543	3.67391	1.82216	2.1348	1.11913	1.88362	3.12817	1.24215	0.338589	0.50288	1.77126	0.559456	1.75886	2.64769	1.00955	0.968806	0.622883	1.28536	1.75603	2.4366	3.60404	2.36971	5.29143	2.4893	0.5683	0.83896	3.38175	1.21828	1.51956
ATAD3B	2.49191	3.15974	3.69275	3.23052	3.27685	2.85548	2.8406	2.69576	1.15356	3.22244	2.10854	2.85648	2.67146	3.04383	3.18262	2.44465	3.54741	2.96598	2.84908	2.0842	2.75536	2.86199	3.172	3.18185	2.76611	3.26941	2.94785	2.10737	2.12601	2.67694	3.57531	2.82429	2.8428	1.48485	2.49726	2.38968	3.15213	3.17552	2.48948	2.11059	3.1112	3.70979	3.27909	3.39651	3.37505	2.11736	3.32687	2.56434	3.29254
PRDM16	0.108736	0.987881	0.051104	0.0262417	0.0273927	0.0109826	0.11003	0	0.00737258	0.618417	4.34257	0.0258332	0.375655	0.144375	0.187478	1.72398	0.0881293	0.0283807	0.126739	0.0943763	0.0104224	0.0434221	0.0504297	0.0108539	0.0639947	1.73456	0.0750759	1.0655	3.30182	0.0129256	0.253695	0.104005	0.0567681	0.759435	0.0160983	0.0606916	1.08125	0.130288	0.0685156	0.145313	0.942942	0.0102505	0.43733	0.083272	0.0532798	3.32354	0.308115	0.225491	0.410712
ACAP3	3.34332	3.7626	4.32444	4.13643	3.47831	4.20418	3.7277	3.30228	0.529154	3.96866	2.56859	3.29046	3.55087	2.94171	3.99656	3.56392	4.01604	3.56058	3.43153	4.01133	2.86282	3.17351	4.48483	3.77893	3.60158	3.28779	3.35232	2.79364	2.76856	3.01873	4.19879	2.98478	3.52622	3.21464	3.57422	3.05217	3.56539	3.69678	3.62617	2.78391	3.9302	2.899	4.45744	3.65357	3.54268	2.69199	3.64821	3.13338	3.70211
PUSL1	2.66646	3.56245	4.44269	3.70895	3.01714	3.80106	2.99011	3.77192	2.91725	3.70445	2.51538	3.777	2.98712	3.216	3.9884	3.55565	5.04663	4.03191	4.20429	3.74294	4.17216	2.85497	4.07015	4.50973	3.85619	3.94665	3.34713	2.39885	3.08923	3.90712	3.40746	4.69311	3.77466	2.98393	3.53933	3.53876	3.16748	3.84808	3.57857	1.87582	4.00444	2.76974	4.51243	4.19787	4.03801	3.74128	3.79729	3.52217	3.78649
PEX10	2.21541	3.93662	2.80633	3.83274	4.09243	3.72386	3.82427	3.91306	0.820472	3.7169	3.53081	3.17534	2.98543	4.06758	3.58233	3.01456	2.46451	3.52174	3.41276	3.63393	1.80917	2.69643	3.5725	4.15375	3.65245	3.73173	3.95454	2.85683	2.64257	3.61212	2.67266	3.3514	3.39945	2.68309	3.6673	4.02783	3.78053	3.4728	2.94458	2.52216	3.94453	3.62534	3.93579	3.45678	3.44643	3.59067	4.28514	2.31909	3.59789
CPTP	4.412	5.52306	4.35486	4.81119	4.79237	4.49036	5.0003	4.84733	1.89579	5.10814	5.85318	4.48224	5.20926	5.07869	5.50568	4.5309	4.49331	5.03683	4.77734	4.58909	3.29633	3.80807	5.76491	4.57967	4.76742	4.27219	4.92241	4.28847	6.76852	5.066	4.64777	4.60453	4.806	4.5181	5.26639	4.87286	5.17991	4.4857	4.75805	3.42489	5.15671	4.26105	5.02813	5.38904	4.60137	5.60241	5.32684	3.81832	4.96924
SKI	5.18338	7.02205	5.96177	7.27577	6.71519	5.88869	6.85626	6.72794	2.71991	6.70136	5.58409	6.97644	6.94281	6.73794	6.70351	6.12753	5.04555	6.30681	6.16208	6.38545	3.53592	5.91958	6.68697	6.60342	6.82385	6.52289	7.0975	5.99368	5.13231	6.15958	6.55432	4.71906	6.61449	5.9922	6.68743	6.06332	7.07486	6.39228	6.24125	5.51919	7.15073	6.1721	6.29094	6.20443	5.54202	6.09518	7.039	5.7531	6.7563
MEGF6	1.55073	3.48478	2.56147	3.23343	3.43843	3.82306	3.23735	3.32431	0.344988	3.3218	1.99219	2.20478	4.04847	3.03778	2.79547	1.7413	1.72318	2.9159	2.77632	3.22764	1.35861	3.14738	1.81111	2.97706	3.61928	2.68637	3.03956	1.83556	0.990421	3.62656	3.75648	1.58198	3.85191	1.0425	3.14944	3.5822	3.66198	3.04705	2.13383	2.74494	4.09495	3.27749	4.11033	3.72173	3.1088	2.23531	3.10692	1.69678	3.46284
TAS1R3	0.51837	0.496343	0.442595	0.589592	0.466493	0.148873	0.4203	0.361567	0	0.390751	0.691539	0.915863	0.514453	0.377896	0.331898	0.790644	0.219434	0.190683	0.357647	0.365695	0.550036	0.209736	1.42588	0.330923	0.732339	0.220519	0.490834	0.35367	0.406515	0.222096	0.26561	0.0988122	0.411267	1.9756	0.26566	0.715237	0.573775	0.259648	0.460048	0.251465	0.778832	0.139379	0.400541	0.682581	0.57759	0.271527	0.506335	0.379419	0.0945524
ERRFI1	3.70774	4.37088	3.67563	5.07619	4.56624	4.30624	4.33995	3.82865	3.80798	4.32962	6.39202	3.81655	3.2337	4.10106	4.48853	3.98884	4.70574	3.62993	4.52468	4.62321	4.52307	4.77948	4.47653	5.46093	5.25744	4.73476	4.78745	3.34816	3.6546	4.70791	6.55494	5.98911	4.49824	4.01717	3.44926	4.26457	5.4447	5.79207	4.47808	2.64558	3.97157	5.88581	4.42688	4.25519	4.23616	4.7526	4.37436	6.34216	4.34957
PEX14	4.19847	5.06575	4.67089	5.26426	5.44249	5.28136	5.18785	5.38216	2.67731	5.0451	4.53526	4.82696	5.1794	5.29151	4.99469	4.45267	4.80713	5.26237	5.17224	5.19396	3.47044	4.89614	5.32882	5.51094	5.06385	5.10168	5.36324	4.19519	4.35904	5.17572	5.29194	4.86506	5.18798	3.8253	5.30895	5.11385	5.48752	5.34031	5.05302	4.07245	5.32248	5.08926	5.46955	4.85821	5.25034	5.00898	5.30672	4.48402	4.94429
PLCH2	0.0356672	0.118772	0.0690135	0.144463	0.00832705	0.0296559	0.0228363	0.0753174	0	0.209646	0.622377	0.473781	0.37109	0.155347	0.0491864	0.114114	0.118492	0.205373	0.106734	0.412212	0.0374158	0.122449	0.0973765	0.0954711	0.206754	0.10954	0.0382741	0.335694	0.123848	0.0632852	0.0536174	0.0322052	0.112095	0.0949927	0.135229	0.00700251	0.0454709	0.0644215	0.13844	0.190905	0.313952	0.0458605	0.0691003	0.291389	0.140449	0.436641	0.093479	0.116757	0.0459362
SPSB1	2.69708	4.37356	2.1039	4.43407	4.19469	4.27807	3.73696	5.16949	1.44384	4.52772	3.54301	4.09931	6.05749	3.90805	4.56278	3.51096	3.83218	2.65926	3.34239	2.96899	1.25957	3.05858	3.95244	3.30545	5.03473	4.37224	5.58798	3.91432	3.38926	4.78887	5.22338	4.96255	4.51878	5.17911	3.63485	4.79972	4.86076	5.18406	4.72226	3.38026	3.50658	4.15395	4.36601	4.95403	3.65868	6.72277	5.40402	5.28519	4.04039
LZIC	4.00893	5.76896	5.00317	6.03926	6.01524	5.59978	6.02022	5.73356	4.81237	6.2193	4.32938	5.77057	4.27498	5.89243	5.80349	4.61046	4.65344	5.64674	5.98685	5.81868	5.08206	5.27126	5.75919	5.60826	5.49307	5.82998	6.52777	4.90061	3.68328	5.52859	5.06957	5.11846	5.31466	5.0857	5.74137	5.71574	6.06256	4.81659	5.45515	4.70449	6.02807	5.62442	5.40802	5.02409	5.34148	4.25752	6.2562	4.56287	5.96682
HES3	0	0	0	0	0	0.214898	0.0863711	0	0	0	0	0	0	0.0796019	0	0	0	0	0	0	0.139599	0	0	0	0	0.217464	0	0	0	0	0	0	0	0	0	0	0	0	0	0	0.108812	0	0.0818516	0	0	0	0	0	0
SLC2A5	0.129716	0.700696	0.520145	0.80737	2.63943	0.872451	1.815	0.517662	0.402163	0.674681	0.15862	1.51872	1.18563	0.81726	0.483397	0.806293	0.881756	0.148892	0.589821	0.52012	0.637352	0.643231	0.744033	0.423979	2.47044	0.871973	2.71949	0.374009	0.14245	1.93245	1.59689	1.74997	0.641201	3.58344	1.69017	2.15076	0.930767	0.471111	0.721521	0.352451	0.228139	1.07242	0.41614	1.10435	0.410775	0.173079	2.13243	1.62	0.252274
ENO1	7.38817	9.30002	10.0641	9.13339	9.78145	10.2095	9.11043	8.87981	7.19568	10.3204	9.90091	8.02034	8.47709	8.90068	10.2934	8.78235	9.49282	9.2675	8.21919	9.92391	9.55712	8.92268	9.08076	9.86575	10.4866	10.1266	10.4533	8.53207	9.26726	10.6213	9.55762	9.65728	8.76937	7.52684	9.7709	9.8477	9.6455	9.19928	10.2463	8.48809	8.6731	9.02201	8.91944	9.63963	9.7559	9.89738	10.5733	8.5533	8.98849
PLEKHM2	4.60779	6.66524	5.60666	6.58394	6.44961	5.78594	6.56598	6.27212	3.30896	6.21169	4.84409	6.1648	5.70269	6.50934	6.218	5.61344	4.84482	6.31558	6.21181	6.56445	3.94293	5.7259	6.20799	6.56652	6.37738	6.0451	6.62986	5.0752	4.49766	5.98509	5.29631	5.20622	6.4297	5.55779	5.98786	6.06161	6.57041	6.01347	5.72635	4.95171	6.60364	6.60216	6.2317	5.78593	6.05436	5.25205	6.25129	5.11903	6.40712
B3GALT6	5.04948	6.19149	5.06323	5.99293	5.19983	5.19209	5.81381	6.13085	3.00172	5.78349	4.46953	5.96496	5.6903	6.51248	6.20602	5.48109	5.55085	5.65387	5.66912	5.26843	3.58231	4.33121	6.43733	6.35114	5.42541	5.55266	5.79722	5.38323	4.10189	5.86755	5.82109	5.53503	5.70487	4.81088	5.7609	4.81379	6.19354	5.78556	5.40339	4.26333	6.46598	5.16829	5.8373	6.17165	4.83868	4.69339	6.45423	4.69576	5.833
DHRS3	5.27103	6.42239	3.70911	6.64825	4.13654	6.48105	3.21286	4.18247	4.36784	6.78798	5.663	5.0411	7.48467	4.44698	6.90224	5.35606	7.03544	1.90005	3.30188	3.92823	4.49669	3.70396	6.47335	5.10351	7.33723	5.57327	6.85753	5.7608	6.09553	6.47925	8.24377	7.78801	5.93465	4.30334	6.51417	2.94234	7.57055	5.59245	5.74435	5.28949	3.8729	6.2594	4.24272	6.7747	4.92246	7.04553	6.79535	6.49051	6.46311
CA6	0.0479448	0.0699039	0	0	0	0.0398928	0.0231192	0	0.0532444	0.0301445	0.0396004	0.0700017	0.0775911	0.0212706	0.144495	0	0	0.0260536	0.036912	0	0.0378771	0.0632872	0	0	0	0	0.309805	0	0.0323677	0.0236244	0.0858857	0.0853556	0.0914555	0	0.0196641	1.11278	0	0.0652082	0.0541396	0	0.0861535	0	0.106245	0.0647399	0.0197779	0.0153299	0.164131	0.389958	0
LRRC38	0.085535	3.48679	0.0284678	0	0.390405	0.225195	0	0.358035	0	0.518588	0.160115	0.998961	0.222142	0.259286	0.509091	0.0666204	0.0971091	0.480555	0.169823	0.377298	0.0455231	0	0.274667	0.451313	0.0357191	0.299827	0.0737984	1.1015	0.076811	0.188109	0.434146	0.243206	0.615737	3.36466	0.179258	2.27706	0.639805	0.503737	0.436473	0.0694556	0.199513	0.936798	0.546439	0.151361	0.396211	0.716912	0.57536	0.201132	0.144393
NMNAT1	2.11657	3.15116	2.75459	3.15293	3.11245	3.19403	3.14027	3.53908	3.27718	3.34085	3.17036	2.95535	2.28824	2.98731	3.37544	2.53629	3.15678	3.53429	2.67858	2.60517	3.15558	2.4643	3.48216	3.07446	2.86674	3.25327	3.77746	2.02833	3.05497	2.96652	3.1187	3.71806	2.94985	2.43628	3.43964	3.49505	3.12315	2.71222	3.34012	2.65394	3.6426	2.71355	2.92299	2.53529	2.93047	3.25823	3.68513	2.33889	3.15419
PRAMEF18	0	0	0	0	0	0	0	0	0	0.0380345	0	0	0	0	0	0	0	0	0	0	0	0	0	0	0	0	0	0	0	0.0590466	0.607717	0	0	0.0548474	0	0	0.0334249	0	0	0	0	0	0.0547464	0.041291	0	0	0	0.372393	0
CCDC27	0.661831	0.579302	0.105631	1.09381	0.596008	0.927177	1.31273	0.882563	0.404699	0.639417	0.451572	0.598238	0.892692	1.58288	0.446712	0.266243	0.288275	0.197226	0.850848	1.62266	0	1.17742	0.350269	0.792311	0.696982	0.892258	0.887739	0.464447	0.363586	0.919245	0.490613	0.0496268	0.679202	0.396758	0.17131	0.154646	0.854753	1.13402	0.742746	0.358406	1.65242	1.19655	0.643112	1.13691	0.431613	0.102466	0.91236	0.192277	0.159674
CHD5	0.0195495	0.0628722	0.140616	0.133143	0.0623572	0.289981	0.0674028	0.0129088	0	0.0874829	0.899295	0.0629603	0.0681001	0.282003	0.105157	0.172067	0.036918	0.179426	0.409088	0.111186	0.109377	0.269264	0.159762	0.0528177	0.203105	0.432636	0.0821759	0.0831695	0.720144	0.0503981	0.215335	0.26911	0.0863121	0.0809367	0.0211602	0.131551	0.0702023	0.145067	0.109575	0.150769	0.248189	0.198967	0.492918	0.144053	0.190529	0.45514	0.0796409	0.0648063	0.114089
VAMP3	6.10924	6.74296	6.59329	7.46664	8.32558	6.76843	7.81369	7.43004	5.977	7.1161	6.2567	7.2647	6.58488	7.65165	6.88445	6.45724	6.44058	7.3975	7.4283	7.51558	6.67497	7.27811	7.37262	7.60783	7.49076	7.46296	7.61063	5.75387	5.71041	7.50695	6.05445	6.94709	7.30491	6.20207	7.92754	7.03487	6.79875	7.08068	6.85688	6.71445	7.91937	7.77802	7.25868	7.06035	6.81291	6.61433	7.47095	6.3955	7.11896
DISP3	1.45565	2.18143	2.36855	2.75079	3.81836	2.47427	3.22104	3.10765	0.450615	3.13848	0.108891	3.84758	2.13377	3.8662	3.67919	2.06885	1.75659	4.84963	3.63363	2.09722	1.49064	3.59899	3.10576	1.68778	2.48026	3.75673	1.99023	1.5207	0.0692464	2.59053	0.627599	1.45599	3.86656	0.639236	3.22601	1.27365	1.53351	2.85243	3.48662	3.82213	4.49446	2.48634	5.75832	1.67944	4.07499	0.216668	2.0609	2.09377	3.0663
CLSTN1	6.28703	7.36286	6.66646	8.30124	8.40838	7.59801	7.86877	8.26741	3.38193	7.48351	7.50958	8.35593	7.61723	8.15882	7.30533	6.97696	6.28474	8.3499	8.14734	8.23127	4.90228	7.7746	7.71985	7.79412	7.76187	8.23414	8.41068	6.47827	6.1584	7.48595	7.04018	6.38513	7.91365	5.93036	7.88526	8.20537	7.84818	7.6618	7.6968	6.90186	8.33377	7.85721	7.98066	6.99043	7.88246	7.2498	8.00883	6.65987	7.8776
MMEL1	0.0497715	0.426327	0.0958735	0.284099	0.155287	0.852614	0.278045	1.06929	0.0186593	0.353679	1.51101	0.414486	0.395809	0.618105	0.256451	0.183701	0.128772	0.203433	0.123975	0.185761	0.0521992	0.440557	0.552865	0.0807436	0.561085	0.198487	0.47725	0.263505	0.823676	0.587907	0.252355	0.48643	0.796152	0.0152187	0.57936	0.819	0.17414	0.25352	0.287682	0.117732	0.595858	0.283811	0.44348	0.570171	0.436888	1.64641	0.285736	0.202194	0.252849
SCNN1D	1.93624	2.0231	0.793091	2.01037	1.73366	2.89242	1.92568	1.86795	1.08332	2.60479	0.968698	1.728	3.04986	2.2367	2.57207	1.60222	1.91717	2.11316	2.26967	1.83152	1.56213	3.06524	2.55512	1.66099	2.59998	1.33417	2.13241	1.69683	1.20977	2.08136	2.71766	1.80703	2.20605	0.964959	1.08777	2.03164	2.18298	2.18981	1.99432	2.32758	2.80656	2.42229	2.36589	2.49677	1.9646	0.823824	2.98785	1.03338	1.94849
TMEM51	2.34368	4.68487	3.85615	4.49717	3.9685	3.92386	4.41352	2.99715	2.61777	4.40252	6.34428	3.72794	3.70953	3.70855	4.52434	3.79563	4.09511	3.87431	3.29399	3.8668	2.6213	3.74312	4.82137	2.40069	4.59622	2.85835	3.82764	3.60309	5.69412	4.79606	3.06706	2.84657	4.27895	3.174	4.80184	4.81701	3.71729	3.72226	4.41881	3.59858	3.97707	3.31077	4.53132	4.51118	4.1642	6.80595	4.29518	4.1936	4.09218
C1orf127	0.105043	0.578387	0.13562	0.159731	0.0249808	0.129612	0.209715	0.0528573	0.0200648	0.0446903	0.0296064	0.0524736	0.167999	0.0927421	0.210349	0.214999	0.0999624	0.0762949	0.0812356	0.0778441	0.0142263	0	0.0460215	0.0294783	0.107674	0.151959	0.0685639	0.293791	0.0241837	0.119161	0.336595	0	0.0518157	0.640656	0.113427	0.102195	0.133058	0	0.0928519	0.0854039	0.0434345	0.0278495	0.269004	0.684323	0.0581583	0.0227835	0.153432	0.340173	0.0761943
TTLL10	0.484633	0.30407	0	0.989244	0.0669248	0.62243	0.0616019	0.183026	0.105872	0.764246	0.869218	1.4976	0.128635	0.311107	0.236093	0.0924677	0.0908713	2.7954	0.12099	0.571073	0.147642	1.16432	0.966873	1.35196	0.0595368	1.31095	0.795005	0.26863	0.568047	0.316397	0.233886	0.114095	0.448382	0.168719	0.013305	0.294147	0.0704282	0.869629	0.2913	0.486097	1.08522	0.168175	0.900563	0.639455	0.505233	0.819236	0.834269	0.0592243	0.586185
TPRG1L	4.76234	5.58799	4.26437	6.08249	6.35015	5.30802	5.84696	5.90088	3.84917	5.52524	5.77601	5.86796	5.55655	5.87454	5.48712	5.21882	4.85336	5.87857	5.94919	5.84093	4.95397	4.54698	5.8204	5.41431	5.78971	4.88097	5.82067	4.21457	5.45482	5.94845	5.19827	5.96651	5.48154	5.25936	6.46589	5.89473	5.79293	5.1751	5.39912	4.6062	5.77819	5.22416	6.00539	5.70265	4.91113	5.97156	5.89391	5.22486	5.36626
FBXO42	3.28331	4.43294	3.63879	4.54208	4.44379	3.9477	4.42471	4.48932	2.64698	4.40907	3.38483	4.65446	3.94019	4.5783	4.36837	3.68272	3.65425	4.78255	4.63788	4.70347	3.11857	3.59396	4.30803	4.54213	4.22512	4.64387	5.0783	3.50932	3.03862	4.42478	4.11106	3.90652	4.80224	3.25801	4.53441	4.14273	4.90714	4.24754	4.60599	3.30141	4.78451	4.41973	4.28946	3.94946	4.14963	3.26257	4.66435	3.6154	4.46758
C1QTNF12	0.701999	0.913808	0.502993	2.29202	2.5955	4.23631	1.08854	3.20555	3.63646	0.979101	0.713744	4.26653	3.09474	2.44092	1.61264	2.89343	2.25469	2.6113	3.79517	1.82357	1.94188	1.77768	1.52213	3.16607	2.77268	2.72112	3.55978	1.48507	0.827283	2.00478	3.30366	2.58961	2.84613	1.79774	1.98283	2.87676	0.992483	2.07878	2.64571	3.18704	1.60371	1.03431	3.23832	2.49339	1.44386	0.928664	4.39245	1.94681	1.70853
ALDH4A1	2.93674	4.53307	2.59924	3.73111	3.27224	3.5147	3.0847	3.37313	1.34844	5.22082	5.29372	2.97753	3.79376	3.72798	3.51436	3.1554	2.51384	3.30587	3.11869	3.50859	1.75306	2.55338	3.34586	4.08874	2.94949	3.18091	4.25687	3.33603	5.01622	3.52455	3.87332	2.28403	3.21353	2.63591	3.46228	3.84176	4.00834	2.89192	3.56614	2.76311	3.81301	3.10568	3.73909	3.46727	4.15167	3.95131	4.12284	2.74649	3.78506
RERE	5.27891	7.25418	6.24904	7.44419	7.39882	6.60663	7.84657	7.21442	3.52863	7.169	5.84572	7.62683	5.86102	7.31965	6.92295	6.32479	5.76766	8.10253	7.28569	7.52681	4.52428	6.77579	7.31074	7.87147	7.15462	7.8891	7.53307	5.65119	5.25207	6.72663	6.47265	6.31416	7.08061	4.99621	6.72125	6.98793	7.31292	7.35256	6.25438	6.26462	7.35837	7.35526	7.29802	6.33325	7.06963	5.98639	6.97763	6.03357	7.52587
CLCN6	2.60309	3.78866	3.5898	4.5159	4.11259	3.75606	4.27075	3.84364	1.22299	3.99373	2.84552	4.45835	3.0892	4.02591	3.96016	3.61091	3.37127	4.12589	4.00131	4.47397	2.6264	4.11935	3.78608	4.07292	4.05411	4.02154	4.61736	2.93566	3.06133	3.80394	3.67639	3.28309	4.03164	3.33477	3.71092	4.06142	4.50918	4.01187	3.51806	3.58687	4.25679	4.49192	3.69116	4.13076	4.27079	2.90384	4.54228	3.19673	4.06773
TTC34	0.85443	0.662113	0.0734488	1.14761	0.13119	0.516119	0.285291	0.934703	0.0599182	0.156161	1.08663	0.805487	0.726322	0.939673	0.621681	0.794377	0.529247	0.538249	0.530394	1.6393	0.430898	0.949133	1.0008	0.906958	0.752868	0.682939	0.614061	0.437631	0.788127	0.359594	0.787833	0.426258	1.03957	0.177949	0.111691	0.457766	0.649276	0.503064	0.396499	0.644514	1.60659	0.546313	0.499551	1.37546	0.458039	0.882421	0.527777	0.654541	0.451906
PRAMEF2	0	0.215336	0.075354	0	0.204173	0	0	0	0	0	0	0	0	0.16401	0.822542	0	0.0443574	0	0	0	0	0	0	0	0.182559	0.0489743	0	0	0	0	0.200585	0.428503	0.0745727	0	0	0	0	0.0530817	0	0	0	0	0.627743	0	0.0319286	0	0.0348036	0.96789	0
PRAMEF4	0	0.13277	0	0	0	0	0	0	0	0	0	0	0	0.119711	0.0364224	0	0	0	0	0	0	0	0	0	0	0.0440664	0	0	0	0	0.181403	0.122681	0	0	0	0	0	0	0	0	0	0	0.0932548	0	0	0	0	0.183436	0
CELA2A	0.0420966	0	0	0.394772	0.269536	0.102594	0.260829	0.121384	0	0.199134	0	0.081457	0.101144	0.303649	0.0437203	0.0487443	0	0.36448	0.125429	0.061387	0	0.258782	0.106005	0.422121	0.101528	0	0.15638	0	0.0562535	0.0411493	0.1473	0.14641	0.156642	0.147104	0.100506	0.500187	0.0460939	0.31392	0.209598	0	0.323805	0.0646727	0.146842	0	0.164722	0.0788316	0	0.283987	0.140196
CELA2B	0.207074	0.86105	0.347014	0.927785	0.824548	0.268916	0.468516	0.279211	0	0.429955	0.492376	0.41475	0.295304	0.599888	0.253949	0.14728	0.0498932	1.02299	0.733686	0.12517	0.256301	0.796915	1.10607	0.63863	0.340323	0.514044	0.601433	0.294645	0.500334	0.311869	0.506154	0.152322	0.563919	0.0398096	0.460584	0.588838	0.183186	0.464812	0.574401	0.15337	0.981404	0.193325	0.355306	0.587967	0.203284	0.10845	0.580453	0.511239	0.564415
RER1	3.43925	4.84903	4.20441	5.08005	4.99705	4.50159	4.60398	4.79918	4.87994	4.82667	4.95593	4.62676	4.61966	4.92675	4.69535	4.19946	4.65729	4.83064	4.63414	4.63205	4.89211	3.92905	5.00842	4.68165	4.79887	4.87301	4.93453	4.06688	4.2386	4.62919	4.55688	4.87121	4.63143	4.46283	4.8647	4.64927	4.8622	4.4896	4.28415	3.79635	4.81668	4.34241	4.61893	4.86783	4.42841	5.17023	5.0276	4.46696	4.73179
PANK4	2.73329	4.03905	3.47104	4.05021	3.9734	4.10874	4.26773	3.99673	2.48823	4.17154	3.46687	4.06515	3.6477	4.2058	3.951	3.24785	3.65633	4.47704	4.45848	4.08444	3.20682	3.48549	4.09293	4.44115	3.8159	3.96358	4.28549	3.23367	3.41844	3.8596	3.38679	3.52679	3.97407	3.3273	3.98995	3.5724	4.20921	3.73186	3.86015	2.94349	4.16536	3.57964	4.24066	3.51449	4.28853	3.26218	4.22909	3.00487	4.17181
WRAP73	2.68211	3.22023	3.25649	3.10824	3.37583	3.60698	3.33375	3.31788	1.53696	3.23899	2.35369	3.04477	2.98111	3.43245	3.31725	2.72731	3.18549	4.02606	3.50484	3.10108	3.15336	2.75901	3.56612	3.10186	2.93522	3.13859	3.29913	2.37629	2.33201	3.36857	3.05235	3.69949	2.97275	2.29516	2.8571	2.89323	3.25223	2.80674	2.68195	2.04135	3.58422	2.50824	3.75083	3.45705	3.46738	2.86152	3.3136	2.45321	2.78167
VPS13D	1.89188	3.00767	2.27919	3.12895	3.57808	2.45331	2.9361	2.98163	0.555654	2.91036	3.32456	3.95971	2.73195	3.60157	2.6951	2.46275	2.04667	3.27183	3.25364	3.0715	1.14951	2.52097	2.53121	3.3345	2.72372	3.44052	3.78288	2.13333	2.98656	2.38187	2.57979	2.38787	3.53275	1.74127	2.90069	2.90833	3.98879	2.63805	2.36413	2.62443	3.13694	3.23528	2.94632	2.54866	3.34209	2.99208	3.1192	2.72182	3.22942
HTR6	0.647761	2.68707	0.031661	1.34266	0.588112	0.556046	0.0309357	0.123807	0.540018	1.16769	0.078622	0.756441	2.07894	1.08134	1.00932	1.52005	0.141911	0.476337	0.572215	1.64614	0.146758	1.21643	0.494284	0.5688	1.04306	2.20186	1.59266	0.843989	0.0217944	0.754213	0.693548	0.113404	2.18089	0.578325	0.70137	4.72002	1.18122	0.128365	1.31494	0.681722	2.01967	0.0497731	2.00528	0.225703	1.65461	0.0407749	2.93137	0.480879	0.108538
ARHGEF16	0.691042	1.45532	1.26817	3.07802	1.05446	2.34443	0.694572	1.76078	0.766909	1.91781	3.69804	1.56113	0.935228	2.03019	0.931575	1.43209	1.34954	1.89556	1.79918	2.23728	0.84957	1.29818	3.17237	1.60493	1.15982	1.6833	1.49219	0.948395	3.40717	2.18499	0.911161	0.49397	2.06303	0.604326	1.21817	1.33235	1.33615	2.22084	1.6286	1.64382	2.07033	1.84957	3.92497	2.11163	3.67772	3.75088	1.63435	2.11325	1.34856
RBP7	5.13599	4.93421	3.33641	4.74523	4.91349	5.71637	4.9803	3.25055	6.87757	5.96716	6.53011	3.59306	5.07347	5.27603	5.93672	3.98672	5.58621	4.55682	5.22715	5.07336	5.82794	7.21248	5.3558	4.7341	4.73667	2.89788	4.40128	5.38737	7.16922	4.64628	3.8064	6.24612	4.8261	4.41032	4.57709	4.74259	4.80914	4.99122	4.68645	4.44728	4.88451	5.43909	4.87548	6.04108	5.7378	6.60205	3.1105	4.77291	6.21401
PRAMEF13	0	0	0	0	0	0	0	0	0	0.0762933	0	0	0	0.156531	0	0	0	0	0	0	0	0	0	0	0.45892	0	0	0	0	0	0	0	0	0	0	0	0	0	0	0	0	0.0939489	0.0556285	0	0	0	0	0.110795	0
GPR157	0.803339	2.06129	0.198499	2.22718	2.43061	1.83884	2.2173	1.35355	0.447085	1.8873	2.46009	2.47238	1.99439	2.77792	1.44039	1.04884	1.10115	2.45627	1.80908	2.03471	0.314836	1.53048	1.07005	1.85148	1.72639	1.54117	2.37186	0.890274	2.20448	2.78973	1.55842	1.19131	1.55069	1.33642	1.32751	0.108514	2.00728	0.577823	1.50811	0.799299	2.4575	2.11062	2.58651	1.7311	0.252804	2.00433	2.31123	1.4161	1.41885
ZBTB40	3.09469	4.3289	4.06265	4.54373	5.09806	3.65435	5.3445	4.73755	0.892974	4.3791	2.89899	4.90597	3.91924	4.90131	4.00985	3.84664	3.11772	4.99749	4.99909	4.74039	2.1382	4.40003	4.10349	4.68174	4.59864	4.70186	5.25686	3.54037	2.62888	3.78871	3.60229	3.48821	4.89253	3.19821	4.08011	3.92368	5.01954	3.84803	3.71292	4.22136	5.17387	4.62822	4.62863	3.77115	4.44866	2.98656	4.53994	3.26369	4.63875
MICOS10-NBL1	0	0.0252709	0.0500715	0	0	0.0838957	0	0.0254936	0.0286712	0.0321653	0.042246	0	0.0419441	0.0227012	0	0.0298957	0	0.133947	0	0.074466	0.0797171	0	0	0	0.0930676	0.0324428	0	0	0	0	0.0464892	0.0461983	0.0249866	0	0.140878	0.0300411	0.0282601	0.0351807	0	0	0.0312576	0	0	0.0349254	0.0211088	0.064368	0.0679788	0	0
FBXO44	2.62399	3.45349	1.60144	3.6267	3.21973	4.66007	1.84188	3.83483	1.74638	3.41592	5.17131	2.97122	3.74489	3.51842	3.46352	2.9429	2.52075	4.39501	3.54592	2.95224	1.65459	4.04747	3.47427	3.02344	3.76962	2.93035	4.05146	2.60295	4.85152	3.44215	3.34247	2.05349	3.60736	2.6801	2.51157	3.94176	3.37797	2.71118	3.36903	2.33972	4.06429	3.42153	4.64157	3.37075	3.26696	4.65696	3.91063	1.56931	3.24532
PRAMEF10	0	0	0	0	0	0	0	0	0	0	0	0	0	0.0369277	0	0	0	0	0	0	0	0	0	0	0	0	0	0	0	0	0.0752396	0	0	0	0	0	0	0	0	0	0	0	0	0	0.0678997	0	0	0	0
PRAMEF11	0	0	0	0	0	0	0	0	0	0	0	0	0	0.0605454	0	0	0.0395431	0	0	0	0	0	0	0	0	0	0	0	0	0	0	0	0	0.0315284	0	0	0	0	0	0	0	0	0	0	0	0	0	0	0
PRAMEF1	0	0.239545	0.0511606	0	0.0364498	0	0	0	0	0.0328694	0	0	0	0.196478	0.564683	0	0	0	0.0402402	0.0385373	0	0	0	0	0.184245	0	0	0	0	0.0257652	0.0934891	0.551544	0.0506258	0	0	0	0	0.0710258	0	0	0	0	0.485809	0.053208	0	0	0	0.789331	0
NPHP4	1.76174	2.6282	2.68472	3.4491	3.46323	3.01634	3.39419	3.21098	1.27581	2.85702	1.6919	4.04786	2.14714	3.29827	2.3959	2.70189	2.3092	3.898	3.95298	3.72584	2.29729	2.9329	3.1226	3.38776	2.79457	3.63052	3.70109	1.54982	1.24583	2.54512	1.78367	2.2964	3.27445	1.00222	3.19094	5.01388	2.75551	3.1604	2.61729	2.53378	3.54475	3.29062	3.29152	2.59418	3.40787	1.65485	3.19735	2.04649	2.93583
TMEM201	3.73262	5.21816	4.67282	5.82206	4.93755	4.74848	5.16579	5.1264	1.99578	5.47149	4.29161	5.16114	4.45173	5.4715	5.23881	4.31946	4.18705	5.15815	5.043	5.18636	2.68904	4.11673	4.86858	5.29792	4.29579	5.41274	5.69892	4.17481	3.53331	4.78326	4.06625	4.32485	4.93626	3.65852	4.92821	4.30435	5.37608	5.00396	4.68975	3.98002	5.46796	5.40019	5.01039	4.5851	4.75403	3.70742	5.62017	4.00613	5.38974
MTOR	3.30843	4.83395	4.21604	5.14686	5.81348	4.09554	5.22232	5.04141	2.00065	4.97083	4.22541	5.41331	3.76437	5.45718	4.53906	4.05878	3.71094	5.39013	5.25315	5.27294	2.90533	4.29655	4.8391	5.42974	4.64898	5.59724	6.03116	3.67001	3.2146	4.33256	3.47402	4.02759	5.17237	2.86059	4.80954	4.35507	4.9208	4.52946	4.19556	4.27516	5.22603	5.1824	4.91738	3.76197	5.3191	3.80706	5.41128	4.14611	5.04668
TP73	0.254424	1.14508	0.159843	2.02055	0.774442	2.81262	0.765052	1.01806	0.0829649	1.1942	0.128436	2.38419	1.82563	2.76543	0.679184	1.63915	0.250381	3.18101	1.47244	1.53796	0.411245	0.604741	1.19719	1.08632	0.945027	0.711175	1.02047	0.210751	0.0568448	0.710927	0.6539	0.209063	0.77264	2.85328	0.555766	1.07666	0.187194	1.07734	0.724421	1.05053	1.81518	0.712332	3.86161	2.2029	2.4789	0.290251	1.07628	0.264913	0.438601
ANGPTL7	0.138137	0.837836	0.0556679	0.310716	0	0.180653	0.157416	0.398074	0.264516	0.104798	0.532935	0.458944	3.83552	0.378884	0.248476	0.505721	0.185805	0.406136	0.517583	0.160938	0.130833	0.180592	0.208202	0.220063	0.199696	0.354645	0.674231	0.391123	0.476457	0.109095	0.948782	0	0.391078	1.04015	0.0689736	0.0980367	1.51146	0.150548	0.2777	0.10168	0.619892	0.698098	0.125521	0.284948	0.0917661	0.139667	0.686257	0.288645	0.42904
HES5	0.351068	0.490341	0.138974	0.29724	0.25234	0.514614	0.445932	0	0.467962	0.426852	0.0795982	0.306214	1.63771	0.203354	0.894433	0.21397	1.77986	0.199845	0.754205	0.325144	0.346092	0	0.180172	0.293845	0.421371	0.645576	0.340641	0.224683	0.216442	0.381691	1.10869	0.0869413	0.415203	0.699782	0	3.47007	0.154819	0.190758	0.578834	0.502952	0.586609	0.278937	0.698742	1.50975	0.189889	0.177145	0.894978	0.734848	1.72885
PARK7	6.90642	8.23058	7.93989	7.93371	7.93312	7.90103	7.70994	7.99438	7.9921	8.02803	7.35235	6.99992	7.55557	7.9008	8.11241	7.12571	8.35668	7.61746	7.40914	7.6137	8.59363	6.91108	8.08597	7.91737	7.76951	7.56384	7.67515	7.00378	7.15504	7.91809	8.06241	8.30525	7.32884	7.62825	8.199	7.99526	7.96236	7.66954	8.03352	6.61263	7.54353	7.63475	7.67588	7.92099	7.82178	7.6281	8.07025	6.96073	7.66962
PRAMEF6	0	0.0289949	0	0	0	0	0	0	0	0	0	0.029036	0.0242425	0.0260499	0.0307428	0	0	0	0	0.0432436	0	0	0	0	0.036353	0	0	0.0241832	0	0	0.154285	0	0	0	0	0	0	0	0	0	0	0	0	0	0	0	0	0	0
CLIC4	6.42894	8.03297	8.0341	8.7646	8.82855	8.43916	8.56061	7.6856	7.67178	8.5212	6.3295	7.67758	7.48963	8.16541	8.3887	7.84362	7.81144	8.23576	7.94067	8.1089	7.76373	8.00359	7.49302	8.08008	7.3804	8.21816	8.95058	7.02753	6.15369	7.66889	7.01573	7.58412	8.49378	6.58911	8.08605	8.56928	7.91062	7.63103	7.57195	7.79615	8.00274	8.38584	7.45518	7.61115	7.22486	6.54763	8.7201	7.63178	9.05292
GPR3	3.28077	2.75017	2.33283	3.46345	2.43989	1.81686	2.56568	1.78142	0.691666	2.50519	3.48223	2.25563	2.36119	3.15202	2.67125	2.17929	2.79473	3.02381	2.7032	3.26551	1.53194	1.39879	2.85649	3.13369	3.55911	2.13017	2.11896	2.0969	1.28815	2.86305	2.55184	2.51546	2.88434	1.68549	2.80247	1.61285	1.47097	3.98545	2.93393	1.95781	3.34188	3.99542	2.22478	2.75132	3.00651	1.17879	2.53507	3.36139	2.54082
CD164L2	0.062222	0.090518	0.0307862	0.465336	0.0434515	0.370215	0.224724	0.204682	0.0690624	0.0773488	0.172536	0.0308517	0	0.45214	0	0.0364335	0.380105	0.0338883	0.18295	0.09045	0.096791	0.664373	0.622059	0.690948	0.746979	0.289518	0.360669	0	0.500085	0.403813	0.111034	0.212865	0.253448	0	0.0255943	0.206901	0.133102	0.653414	0.301878	0.146343	0.643224	0.967471	0.983185	0.426748	0.36519	0.115828	0.75492	0.0289075	0.105615
SZRD1	5.29807	6.63865	6.36268	6.89005	6.52006	6.18036	6.58985	6.6624	5.30944	6.53382	5.3676	6.64873	6.20964	6.90917	6.31608	6.06797	6.17644	6.9229	6.71839	6.6258	5.43279	5.84374	6.5649	6.96747	6.27308	6.65195	6.93412	5.48138	5.11335	6.10878	6.06646	5.96826	6.72989	5.33317	6.37247	6.50207	6.56666	6.5689	6.31144	5.43588	6.89433	6.92941	6.3142	6.31089	6.84922	5.67352	6.67657	5.83017	6.66395
PDIK1L	3.65121	4.65132	4.01977	5.49143	4.21406	4.29197	4.67577	4.84524	3.82862	4.70105	2.57873	5.04121	3.64173	5.19264	4.7763	4.09033	4.57031	5.24833	5.41244	4.77747	4.00547	4.276	4.43783	4.99629	3.64552	4.79919	5.12301	3.73714	2.52473	4.48967	3.59248	4.741	5.28122	2.85921	4.61838	3.92968	4.74735	4.09885	4.54483	3.60682	5.29072	4.91688	4.86473	4.2114	4.71854	2.98256	4.79592	3.71711	4.97767
CAMTA1	4.46015	4.50152	4.71238	5.72968	5.33066	4.8698	5.21375	4.79245	5.18731	4.96741	3.98394	4.40032	4.49675	4.77961	4.9948	4.27116	5.28175	5.49165	5.03206	5.44101	5.15806	4.56764	5.30579	5.43533	4.8604	4.73454	4.57634	3.74981	3.61061	5.23481	4.87812	5.06139	4.67025	4.05434	4.99477	5.39753	4.29166	5.03632	5.10194	3.97049	5.18877	5.02605	4.87535	4.76083	4.93456	4.45643	4.86002	4.18862	4.8058
NECAP2	4.40891	5.09377	5.06777	5.61786	5.60918	5.27428	5.38054	5.29575	4.44345	5.28864	4.45652	4.85948	4.9921	5.286	5.3362	4.57226	4.92873	5.41568	5.21627	5.47639	4.99366	4.57257	5.72625	5.2476	4.91535	4.90817	5.30149	4.09373	3.7071	5.3316	5.02931	5.31957	5.58992	3.7984	5.55484	5.10213	5.24969	5.00285	5.3491	4.46008	5.43746	5.10378	5.27459	5.01993	5.01485	4.96615	5.49493	4.81709	5.30393
ZNF593OS	0.354928	0.495488	1.26252	0.76119	0.865849	1.27351	0.765566	0.633436	0.34657	0.904132	0.780596	0.56441	0.513572	0.451855	0.483917	0.313579	0.600905	0.983834	0.84974	1.89251	0.991399	0.720511	0.991005	1.34696	1.05182	0.434677	0.663737	0.155413	0.12914	1.19827	0.866119	1.4651	1.00925	0.463833	0.796015	0.825869	0.755419	1.22389	1.01851	0.225168	0.420751	2.41113	0.589432	0.754159	0.89105	0.313228	0.6695	0.502112	1.03668
FBXO6	2.52815	2.76329	0.727976	2.40322	1.94866	3.74247	0.927754	2.27889	1.76719	2.16223	3.48621	2.26309	4.28823	3.0326	1.90134	2.12841	1.56237	2.45945	2.4278	1.72114	1.33628	2.49751	1.88203	1.89869	3.15199	1.49355	2.70876	2.76831	3.21532	1.31055	3.25443	1.45786	2.24112	3.0597	1.56399	2.44906	3.09933	1.50334	2.23566	2.01366	2.79487	2.35465	2.63514	2.91532	1.06739	3.84267	2.59637	2.48737	3.06746
LAPTM5	3.45953	4.54116	5.09242	4.77193	4.56925	5.00885	4.74819	4.01345	4.80298	3.78193	4.42703	3.99977	5.61415	4.28638	5.07549	6.10216	5.19354	2.93875	3.46335	4.00948	3.65954	5.64922	3.88713	4.11732	6.36019	4.7027	5.19751	4.69147	3.57098	4.23472	5.74761	4.12127	4.81102	6.58234	5.62395	5.41525	4.34094	4.39229	5.20557	5.04276	4.16145	5.30925	4.78373	6.63687	4.08877	4.9355	5.55521	7.50633	4.60052
SLC30A2	0.089889	0.138488	0.0534651	0.58057	0.258515	0.0749734	0.135334	0.122925	0.0204919	0.174464	2.44276	0.324508	0.0882416	0.197791	0.386598	0.237651	0.337793	0.151784	0.0281757	0.401514	0.125783	0.14062	0.0699267	0.11682	0.325714	0.112422	0.114846	0.116219	1.27768	0.366226	0.329683	0.033076	0.200895	0.432539	0.14331	0.084042	0.172338	0.121632	0.442448	0.0442489	0.108423	0.693486	0.57389	0.355489	0.558464	0.686801	0.111342	0.235282	0.0471722
PHACTR4	6.10104	5.95415	5.34181	6.74339	6.69613	5.59433	6.71784	5.95998	3.64978	6.60111	4.8338	6.33777	5.28269	6.1396	6.14467	5.38057	5.22055	6.90644	6.17627	6.63948	4.668	6.21769	6.41152	6.39199	5.74312	6.51447	6.92655	5.14601	4.47745	5.82424	4.86798	4.92187	6.54546	4.07375	6.24154	6.35602	5.9939	5.94112	5.94126	5.34272	6.89658	6.4969	6.147	5.42707	6.024	5.39321	6.66134	5.21209	6.19769
CNKSR1	1.65907	1.67362	3.09335	2.83475	1.78192	1.86753	1.35813	1.42918	0.119872	1.98592	4.20506	1.91934	1.25246	1.65603	2.18919	0.625049	1.93175	1.8638	2.18018	2.25477	0.728423	1.66456	1.95031	1.06667	2.25707	2.08387	1.85753	2.66123	3.77513	1.96437	2.66015	1.2292	2.46583	0.778939	1.57037	1.53965	2.87633	2.44887	2.23815	2.26696	2.16493	2.84478	5.2458	1.96944	3.89511	4.86326	1.79463	2.89865	1.10453
FAM110D	1.99302	2.56415	3.28575	2.46191	2.26552	3.29862	2.32388	1.51927	0.259432	3.14057	3.1771	1.58371	2.25219	2.69469	3.51437	2.07712	2.41677	3.00049	3.0899	3.05694	0.702476	2.16532	0.751846	2.53389	1.71769	2.31634	2.36347	1.70597	3.79084	2.64352	3.21362	2.66062	2.78988	1.08639	2.63266	0.998681	3.28347	2.45477	2.94517	1.46021	2.2297	2.60226	3.51924	2.49306	1.74968	4.34031	2.53962	2.66442	2.8181
ICMT	4.87846	6.02551	5.57137	6.9474	6.42272	5.38591	6.25828	6.09192	3.80253	5.895	5.32254	5.82842	5.77735	6.39519	5.89949	5.76499	5.22497	6.41136	6.09887	5.9753	4.31213	4.50609	6.46122	6.07878	5.61068	6.14762	6.0982	5.40048	4.66287	5.63395	5.5074	5.18417	5.8125	4.60709	6.28869	5.43651	6.19427	5.52892	5.4639	5.02177	6.27488	5.63085	5.98507	5.56248	5.74483	5.3809	6.29552	5.07942	6.07866
WASF2	7.09926	7.38141	6.74447	7.46405	8.06086	7.14922	8.02202	7.63627	4.40282	7.37508	6.3438	7.53487	7.01169	7.48111	7.20016	6.75035	6.10072	8.02677	7.4786	7.94457	5.4361	8.4488	8.0784	7.94434	7.64308	7.56932	7.82416	5.95899	5.81442	6.71143	7.18694	6.31173	8.08646	5.96839	7.45409	7.70795	7.44564	7.08971	7.36978	6.83676	8.02982	7.65471	7.4252	7.02033	7.39671	6.34154	7.26107	6.4676	7.88695
MED18	4.86027	4.13966	3.82693	4.46624	3.8182	4.06271	4.37314	4.3915	4.10302	4.37805	3.60558	3.7594	3.40575	4.30884	4.78285	3.76182	4.60806	4.73793	4.74587	4.60005	4.99232	3.21833	4.24228	4.32167	3.76435	3.70254	4.08681	3.67706	3.7312	4.7392	4.03085	5.02598	4.18699	2.87573	4.83761	4.18788	4.1161	3.57065	4.6915	3.26002	4.45855	3.62222	3.88992	4.64173	3.8674	4.12056	4.62821	3.87451	4.12835
SLC9A1	4.48762	5.24217	4.58353	5.44044	5.84455	4.40994	5.79286	4.9876	1.11948	4.98769	5.32728	5.44193	5.20835	5.44283	4.99984	4.63693	4.04208	4.92653	4.77176	5.24389	2.11665	4.73969	5.15283	5.30273	5.41436	5.36232	5.54815	4.06287	4.72671	5.29779	4.24833	3.8779	5.78615	4.00046	5.58333	5.40572	4.97018	4.92061	5.19583	4.6991	5.30004	4.93869	4.82919	4.80423	4.79376	5.47705	5.42512	4.8814	5.18566
LDLRAP1	2.65919	3.91694	1.78875	4.04844	2.26085	3.05101	3.0277	1.8555	1.08535	3.54789	4.3685	2.91913	4.20974	4.06427	3.41121	2.42538	2.35426	4.52771	3.57021	3.21833	0.954688	1.79336	3.86628	2.36967	3.05759	3.31781	4.01107	2.47169	3.84308	2.99912	3.21447	2.16583	3.58196	2.30971	2.20409	4.26629	3.64855	3.04476	2.92746	2.381	3.80847	2.76149	3.76927	3.53888	3.9333	4.03528	3.84069	3.48774	3.44848
ATP5IF1	7.29973	7.23631	7.15724	7.35759	7.50373	7.39447	7.22184	7.37135	7.9482	7.3674	8.07346	6.49163	7.02721	7.28745	7.34197	6.68493	7.93227	7.12759	6.53085	7.56854	8.59772	6.80983	7.79736	7.2685	7.11817	7.0613	7.20175	6.27633	7.88694	7.1959	7.21135	7.64988	7.43055	6.46283	7.49209	7.91458	7.28248	6.95545	7.45651	6.54268	7.16917	7.06028	7.09299	7.03615	6.87744	7.46616	7.72601	6.58524	7.19005
SDC3	4.71931	6.26189	5.11349	5.71421	5.40984	5.53169	5.56043	5.53745	2.08749	6.03101	4.28516	5.74584	6.29421	6.66834	5.93114	5.23716	4.27946	5.72465	5.30986	5.79924	3.3943	4.92841	4.50031	5.62021	4.86598	5.4157	6.5104	5.45971	3.00225	4.89272	6.03326	4.15797	5.95593	4.02657	5.50559	5.79163	6.25919	5.06302	5.48289	5.76153	5.89756	6.15708	5.87319	6.15999	5.95577	5.21141	6.29478	5.39668	6.55168
PAFAH2	3.08246	4.12892	3.75126	3.86056	4.09403	3.92574	4.25704	3.66603	2.43571	4.17705	4.68352	3.6107	3.498	3.47831	4.1394	2.85207	4.0357	3.73556	4.24571	4.04852	3.55647	3.66189	3.80433	3.78552	3.56254	3.63381	4.10721	2.98292	4.23241	3.95818	3.22422	3.88881	4.1809	4.843	3.92358	3.77684	4.04512	3.23889	3.6674	3.0158	4.27023	3.52538	4.3113	3.70072	3.74501	4.5077	4.32916	3.45606	4.06562
WDTC1	6.67741	6.51509	6.28489	7.32196	7.26418	6.38515	7.03105	6.94237	2.94397	6.6442	6.25626	7.0334	6.21848	6.93117	6.37988	5.97846	5.71048	7.28755	6.68639	7.1163	4.08439	7.12111	7.11526	6.81902	6.57891	6.81911	6.67749	5.01312	5.70721	6.49723	5.81703	5.50931	6.84261	4.95725	6.98481	6.76325	6.55293	7.17331	6.50098	5.47445	7.30065	6.46692	6.74939	6.38887	7.17397	6.4558	6.52286	5.57938	6.82911
DNAJC8	7.97575	7.59895	7.73088	7.96575	7.80863	7.78405	7.50628	7.80642	7.24878	7.94108	6.22222	7.20392	7.35366	7.78347	7.68498	7.02795	7.81049	7.76819	7.69403	7.90641	7.74293	7.36066	7.76601	7.92442	6.9851	7.52517	7.7271	6.85589	6.19941	7.60991	7.64449	7.63849	7.7874	6.30712	7.72796	7.80788	7.64499	7.74379	7.65361	6.74079	7.86563	7.62876	7.40573	7.66055	7.51965	6.73879	7.79251	6.87952	7.64189
SESN2	3.61055	3.11774	3.26194	4.17093	4.62925	3.58129	3.90429	3.49459	0.833945	3.04041	3.38254	3.28377	3.84447	3.95171	3.01899	3.54132	3.04883	3.54732	3.43957	3.94297	1.50359	2.62893	3.68631	3.94256	3.90688	3.46152	3.25475	2.25113	2.58769	3.99251	3.41713	2.59159	4.24402	2.36942	4.43851	3.52512	2.8732	3.82301	4.50632	2.77672	2.86977	4.64739	3.09247	3.59392	4.10847	3.0089	2.95563	3.39869	4.05123
SERINC2	6.24259	6.58247	5.42376	6.01232	5.5691	5.63656	3.40221	5.09218	2.94436	7.21517	8.64774	5.62295	6.56398	4.94179	6.87078	5.89824	5.25163	4.05986	5.14513	6.01285	4.29986	4.9394	6.0186	5.14463	5.79403	5.84161	6.97581	6.68639	7.82203	5.68304	6.61603	3.8127	6.19708	5.36261	4.92836	3.81867	7.85694	5.55629	6.16145	5.45114	4.84112	6.17496	6.72313	5.57039	5.37694	8.44972	7.13983	4.15251	6.82388
AJAP1	0.731067	0.540582	0.758727	0.926653	3.92713	1.4567	3.72988	0.383541	0.671724	2.78265	1.63879	0.427568	0.785162	0.648316	2.61624	0.344041	0.305187	1.87919	1.09765	1.38559	1.24839	1.59725	0.80479	0.72599	0.920502	0.478259	3.39299	0.313213	0.497149	1.96276	0.15727	0.450186	1.23156	0.283191	2.43131	0.487194	0.511339	0.814771	0.202188	1.57343	1.30461	1.98704	3.4374	0.180098	0.576962	2.29932	2.61723	0.450271	2.49873
PTAFR	0.953528	1.19059	0.938646	0.628584	0.523677	0.73648	0.55191	0.909443	0.31564	1.14163	1.28711	1.1189	0.894932	0.791561	0.966	1.85065	1.61821	0.559903	0.434909	0.43378	0.420697	0.82674	0.797679	0.630924	1.17571	1.03433	0.798326	0.911336	1.29295	0.757952	1.30215	0.64972	1.02612	1.41781	1.85442	3.03574	0.74945	0.759648	0.813176	1.23532	0.712074	0.484978	1.01451	2.24443	0.727593	1.38259	1.3652	2.97692	1.00339
RPS6KA1	3.79332	4.10699	3.65922	4.77056	4.06884	4.08274	3.34445	4.10769	1.94447	4.34651	4.01424	4.16127	3.0167	4.33997	3.96563	3.2437	3.43678	4.47866	4.32063	4.38516	2.63487	3.53989	4.11823	4.15256	3.74253	3.85411	4.20691	2.4449	4.11489	4.30309	3.40434	3.73015	4.12125	1.82479	4.24028	4.40608	3.71822	3.7791	3.87224	2.75275	4.2809	3.8655	5.08033	3.89387	4.58757	4.56211	4.39739	3.55868	3.50848
NKAIN1	5.5929	5.65555	7.10839	6.11859	6.9892	6.61267	5.0357	4.98827	1.91874	6.86859	0.0698429	5.67853	5.18169	4.72254	6.26233	5.35637	5.84129	5.85118	5.57451	6.51325	3.81139	6.00279	2.7399	6.7275	5.62547	5.92127	6.69143	5.3466	0.0711465	5.73346	6.14416	4.90847	5.882	3.34831	6.00353	3.76276	6.99435	5.96956	5.84214	5.41399	6.33453	6.10288	6.82829	5.64831	6.19348	0.0801409	6.29244	5.05048	6.37841
SNRNP40	5.79296	5.56725	5.77369	6.10752	5.99967	5.36331	5.78091	5.75732	5.29434	5.95824	3.98124	5.34998	5.04632	5.96114	5.65566	5.01037	5.97598	6.05004	5.78561	5.99154	6.01993	5.32753	5.31448	6.15964	5.17276	5.82759	6.00476	4.888	3.16229	5.86629	5.9361	6.08288	5.83824	4.32879	5.98101	5.02742	5.82157	5.22585	5.50757	4.94678	5.7938	5.43074	5.57893	5.2535	5.84725	4.1056	5.86553	5.07046	5.84624
SLC25A33	2.95114	4.10888	4.57905	4.94498	4.18688	3.90889	3.86803	3.8664	4.62618	4.78436	4.76499	3.85529	3.72595	4.10081	4.56248	3.8784	5.02478	4.10322	4.28472	4.48312	4.6495	3.23885	4.00498	4.27022	3.6282	4.22478	4.51727	3.91789	3.78124	4.67601	4.19267	4.87026	3.72176	2.65999	4.05907	4.27608	5.11864	4.1614	4.03472	3.14019	4.24418	4.75408	4.53486	3.89195	4.23852	3.21622	4.61596	3.59871	4.15326
GJB3	0.0793286	0	0.0263642	0	0.0372337	0.0661254	0	0.0527485	0	0	0.337768	0.0264204	0.0220554	0.0925539	0	0.120979	0.174881	0.0853802	0.0411044	0	0.103218	0.169957	0.0683531	0.0439039	0.0654297	0.0338668	0.101456	0.0220014	0.219674	0	0	0	0.0517091	0.0720821	0.0219124	0.0620542	0.0295023	0.549979	0.0797847	0.0955385	0.0645385	0.196455	0.184426	0.0543456	0.0651323	2.53334	0.0476683	0.0730203	0.0232354
DNAJC16	2.72225	3.68924	3.05759	4.56015	4.70071	3.41201	4.45755	4.07345	2.48367	3.89492	3.31152	4.57336	3.2901	3.9385	3.81364	3.41358	3.52153	4.47423	4.53075	4.13003	3.08619	3.36533	3.97409	4.01817	3.77344	4.06509	4.62212	3.07077	2.93572	3.85374	3.459	3.41457	4.34826	2.95869	4.22699	4.01777	4.09322	3.81335	3.49656	3.08752	4.53864	3.82034	3.95701	3.63103	4.37159	3.37687	4.13159	3.32147	4.14904
SYTL1	2.45796	1.38371	1.30237	2.42684	3.55474	3.81269	3.40432	3.04456	0.902456	1.24423	1.13792	2.6502	3.45463	3.86178	1.1021	2.40856	3.16503	3.54877	3.87542	3.2749	1.35963	2.93316	4.39545	3.62909	3.92417	2.65305	2.6106	1.00364	0.7263	3.24198	1.3831	2.98463	3.24818	0.294318	3.89365	3.88749	1.0363	2.56444	2.86215	2.94524	3.36174	3.34047	4.24719	3.83657	2.0261	1.69178	2.87153	1.8317	2.83918
EYA3	5.04391	5.37454	5.27071	5.58227	5.87598	4.86846	6.17828	5.11923	2.13118	5.62376	4.70626	5.28031	3.96399	5.52995	4.89798	4.35082	4.23642	5.74423	5.49599	5.97531	3.84059	5.26433	5.13866	5.75169	5.22741	5.59199	6.0059	3.84953	4.45725	4.95851	4.3809	4.02158	5.46545	3.52207	5.46866	4.863	5.39679	4.8213	5.22362	4.37244	5.85366	5.39612	5.67211	4.24021	5.64299	4.44801	5.63361	4.00165	5.79895
ZNF593	2.58801	3.58114	3.54168	3.48993	2.98612	3.71733	3.01026	3.31178	4.05803	3.78526	3.31847	2.50303	3.15008	2.68197	4.32336	2.68199	4.83002	3.71178	3.05936	3.84815	4.77952	3.51936	3.74783	4.19144	4.2223	2.90552	2.9774	2.81911	3.08544	4.24605	4.35848	4.93409	3.49661	2.98153	3.53245	3.63821	3.52842	3.45181	3.88666	2.32493	3.22877	3.58089	3.43263	3.78546	3.7154	3.32809	3.52804	3.43566	3.38831
FABP3	3.2419	5.22039	4.00154	3.97067	3.17455	3.35594	3.24281	4.78421	3.93912	2.73174	7.46905	3.08436	4.05539	3.44166	3.38259	4.55694	4.73253	4.04922	3.49666	3.48961	3.97281	2.97537	2.89417	2.9689	5.23237	3.13614	3.89166	3.79024	8.21954	3.21215	4.91093	3.69368	4.09136	8.90486	3.09567	2.97286	3.97784	2.74376	4.49163	3.38554	3.47401	4.25213	2.69435	4.80896	2.98404	5.89436	3.98991	4.80192	3.22463
CFAP107	0.0616895	0	0.0153406	0.925804	0.0216994	0.05137	0	0.147865	0	0	0.0129187	0.876266	0.0128255	0.0137857	0.110292	0.0181725	0.13698	0.234745	0.0707434	0.153467	0.0367418	0.0207606	0.135449	0.0755092	0.0192705	0.254295	0	0.225575	0	0.2009	0.386589	0.0557502	0.941212	0.014211	0.0989179	0.787495	0.0509219	0.767549	0.240345	0.11019	0	0.716022	0	0.24541	0.0629708	0.0099283	0.041535	0.465905	0
EPHA2	3.01107	5.72554	3.61613	6.62993	5.5844	5.37421	5.63875	6.07113	2.50598	4.88538	5.89708	4.84651	5.8181	4.9658	4.77655	5.24936	3.2894	3.56365	3.69779	3.88562	1.68414	3.92674	3.12787	6.02834	6.22319	5.43905	5.84001	4.58454	3.73498	5.35709	5.41764	3.08247	5.01397	3.35653	5.01958	6.01808	5.26387	5.21294	5.05425	4.4058	4.03333	6.03935	5.11331	4.56192	3.66446	5.27585	5.56352	4.40411	5.22055
ARHGEF19	2.45723	3.86773	2.0935	2.96897	1.5359	3.13789	2.91114	1.87121	1.10374	4.36569	2.73925	1.86344	2.82333	3.58636	3.4606	1.55456	2.70726	3.7985	3.30973	3.86028	0.77323	1.97547	5.47009	3.19435	3.41551	2.88829	3.49544	3.68827	2.71282	3.28262	3.5978	2.50011	3.47632	0.852388	2.22274	1.8332	3.50466	4.09626	3.38419	2.91565	3.33184	2.7461	4.26044	3.28439	3.68507	3.07619	3.89687	2.2844	3.56875
DRAXIN	2.14086	3.15832	3.72715	4.1557	3.67807	3.03534	2.16259	2.29704	0.627559	4.35562	0.196892	2.78856	2.68509	3.28564	4.30329	2.47374	3.29495	4.20063	2.71153	2.90489	1.43373	2.36966	1.98119	3.08067	1.8987	4.26355	4.83971	2.87314	0.13575	3.57006	2.67712	1.21048	3.0804	1.29507	3.29311	1.18336	3.75417	3.14834	2.49387	2.82692	3.64887	3.59824	3.97928	2.24427	3.27627	0.202852	4.86577	2.5169	3.89687
GPR153	3.60293	6.22343	2.61413	3.92607	3.85336	4.4737	4.88554	3.58328	1.58997	5.28909	1.14199	4.90777	5.33121	3.7972	4.66866	3.29247	2.92007	5.16602	4.85481	3.98339	2.63933	4.1503	4.83968	4.08209	5.19948	5.50477	5.52988	4.14902	1.23503	3.80577	4.88415	2.67933	4.62627	5.01512	4.1273	3.91987	4.13747	3.8422	4.21961	4.14198	5.10999	3.8558	4.97503	4.4229	4.00537	3.27399	5.18969	3.44853	5.35417
MAP3K6	2.0882	3.38782	1.8177	2.80465	3.31644	2.89617	2.58357	3.70168	0.313326	2.29433	3.37597	3.70861	3.40948	3.34481	2.25865	3.02836	2.45519	3.33241	2.99656	3.3087	0.578656	3.43311	2.38468	3.75796	3.34801	3.14662	3.06632	1.75943	3.55054	2.73627	3.20481	2.02292	3.83981	2.36679	2.62584	2.79572	2.67102	2.66558	2.92987	2.79981	4.0019	3.84288	2.37379	3.14222	2.2038	3.62436	2.90273	2.96961	3.61729
KAZN	1.07468	2.70307	3.30678	2.16761	2.1083	3.08287	1.83639	1.25396	1.3423	3.25525	4.06575	1.57112	2.33496	2.43706	3.29404	1.84669	1.36815	1.07114	1.94619	2.38967	1.552	1.49438	2.04545	2.34744	1.89347	1.91673	3.45028	2.29421	2.83991	2.19102	2.45448	1.04618	1.99884	1.09195	2.96958	4.15397	3.67305	1.71915	1.66739	1.98857	2.25792	1.37702	2.95023	2.2344	1.93426	3.79916	3.47365	2.04836	3.59971
PRAMEF5	0	0	0	0	0	0	0	0	0	0	0	0	0	0.0602258	0.105123	0	0	0	0	0	0	0	0	0	0	0	0	0	0	0	0.150599	0.0617517	0	0	0	0	0	0	0	0	0	0	0	0	0	0	0.0308497	0.0317743	0
TNFRSF1B	2.46942	2.35875	2.66493	2.97945	2.71178	3.17415	3.35581	2.16397	0.968411	3.0912	3.83572	2.67286	3.94963	3.10628	4.02917	3.16509	3.06906	2.0596	3.06735	2.6899	0.963168	3.96025	2.99932	3.12375	5.01102	2.47551	2.51741	2.56054	3.34107	2.59211	5.04762	3.061	3.7175	4.20629	3.68086	3.5481	2.79327	2.97212	3.6631	3.72021	3.46758	2.83582	2.74513	4.32389	3.7989	3.92201	3.04997	4.71485	4.06477
KIAA0319L	4.18536	4.70008	4.22335	5.14067	5.4902	4.53552	5.20421	5.05909	2.02365	4.8153	5.12935	5.4204	4.32212	5.17833	4.61341	4.85446	4.01852	5.13883	4.95909	4.75394	2.7754	5.14022	4.5125	4.83246	4.65564	5.25954	5.34793	3.56859	4.07233	4.77224	4.36952	3.79073	5.0769	3.01709	4.95183	5.75577	4.58686	4.51783	4.50775	3.97457	5.03842	4.8768	5.00336	4.48311	5.02699	4.94312	5.152	3.91864	4.76584
UBE4B	4.65748	5.8701	5.79182	6.20097	6.71418	5.78302	6.63974	6.29106	3.17316	6.25886	3.76379	6.56137	5.06269	6.34784	5.85883	5.17212	5.1864	6.3263	6.47357	6.58745	4.21444	6.21975	6.13222	6.43149	6.10252	6.31736	6.65799	4.54939	3.42936	5.867	5.23847	5.13634	6.01459	4.91658	6.2194	5.56747	6.45613	6.00052	5.54041	5.28685	6.53352	6.42858	6.2251	5.27569	6.33968	4.16946	6.32424	5.30816	6.40553
PLA2G5	0.499832	0.0943607	0.28631	0.0959502	0.0341284	0.0997292	0.023603	0.118016	0.229895	0.0609046	0.0602195	0.0242094	0.374296	0.145565	0	0.46512	0.350865	0.0783672	0.145155	0.0712888	0.148808	0.714625	0.0316949	0.294355	0.145616	0.0911836	0.0627732	0.0201577	0.016616	0.16093	0.524498	0.0871031	0.243388	0.0444261	0.153291	1.89389	0.249949	0.0665527	0.108482	0.0298352	0.0299049	0.0380339	0.189621	0.816845	0.154138	0.0156516	0.0437059	1.51293	0
PTPRU	1.02614	4.2458	3.62505	3.63677	3.20018	4.0641	1.5127	1.2967	0.636143	2.41011	3.20228	2.71205	4.08633	3.02748	2.5649	1.65456	1.43475	1.9676	1.4942	3.92222	1.03131	2.76114	1.98374	3.20531	3.05039	4.0754	2.92142	2.30174	2.74785	2.72187	2.1701	1.7254	3.58916	3.72459	2.88152	3.11337	2.61399	2.7143	3.07452	3.39981	2.02593	3.29687	4.17779	2.35445	4.6807	3.83829	2.92033	2.57183	3.15748
ZMYM6	2.55738	2.56094	2.40118	3.00624	2.76225	2.80571	2.84457	2.74911	2.48587	2.6508	2.74423	2.64135	2.17007	2.96461	2.8181	3.02513	2.77344	3.04402	2.73881	2.33573	2.64718	2.3331	3.03721	2.83061	2.36491	2.57238	3.14095	2.26925	2.28944	2.79182	2.59439	2.9698	2.96897	1.68072	2.73142	3.05432	2.46458	2.46225	2.62084	1.85986	2.7862	2.4751	2.72798	2.86586	2.49851	2.5033	2.97987	2.46865	2.63238
GJB5	0	0.217303	0.0908217	0.287493	0.243944	0.150772	0.131205	0.135406	0	0	0.219112	0.0462231	0.283452	0.159265	0	0	0	0.653343	0.0716433	0.0686428	0	0.06219	0.676544	0	0.535588	0.115946	0.227895	0	0.0318007	0.295189	0.0844081	0.377788	0.132811	0.0427623	0.112209	0.301326	0.0515741	0.240825	0.263435	0.164282	0.215604	0	0.124439	0.124549	0.0761972	0.608493	0.0420688	0.0853861	0.297265
AGO4	4.00188	4.10569	3.29929	4.97544	4.33151	3.73824	4.2005	4.3221	2.15152	4.33275	2.76564	4.37703	3.582	4.49825	4.11408	4.17241	3.38304	4.49407	4.36548	4.49403	2.74849	4.67895	3.48642	4.48513	3.36406	4.48749	4.72065	3.27905	2.33442	3.6739	4.00843	3.66792	4.63641	2.94968	3.75782	3.57373	4.3678	4.15391	3.52546	3.74402	4.58721	5.10064	4.46211	3.93179	4.33042	3.03772	4.53441	2.83229	4.22992
CDCA8	6.44806	6.30196	6.22113	6.73053	6.41867	5.68771	5.80607	5.59578	5.0743	6.67028	1.33069	5.50356	4.49416	6.55644	6.28201	6.63724	6.31614	6.39385	6.75584	6.82971	5.97322	5.67905	6.4364	6.92953	5.09942	6.88459	6.48745	5.17656	0.804148	5.95674	6.10684	6.0312	6.31029	3.59239	6.48685	4.3874	6.35533	6.34268	5.66532	5.22259	6.18867	7.04184	6.1438	6.05779	6.68196	2.33748	6.63668	5.38276	6.30859
CPLANE2	1.54661	2.3278	1.79863	3.03465	1.88998	2.61368	3.54006	2.69281	0.979402	2.84489	3.36822	2.18292	2.51413	2.84146	2.36299	1.62981	1.71796	3.15579	2.82225	2.31456	1.14706	1.74699	2.93952	2.92373	2.18531	2.24583	3.08815	1.46305	2.62299	2.52369	1.92626	2.39316	2.74294	1.16355	2.64912	3.07065	2.96915	2.68193	2.76044	1.67176	3.43158	2.59658	2.38228	2.64587	2.60633	2.92745	2.97286	1.5746	3.08323
ZBTB8B	1.8269	1.38017	1.00114	1.87137	1.1666	1.41317	1.4161	1.20945	0.822204	1.94525	0.104389	1.46106	0.92575	1.64276	1.60894	1.49262	1.18798	2.33683	2.16107	1.78615	0.747329	0.986444	1.31555	1.32853	1.18174	1.93967	1.7687	1.14339	0.0663461	1.11847	1.24155	0.870304	1.30616	0.232286	1.43261	0.884449	1.53134	1.23989	1.65511	0.967187	1.91609	1.62468	1.77355	1.23959	1.74318	0.235433	1.80186	0.867088	1.35
RPL22	7.85297	8.76671	9.77139	8.67326	8.97997	9.3913	8.49174	8.86197	8.47899	8.96492	7.0273	8.2614	8.99282	8.90687	9.09665	8.35028	8.89401	8.77408	7.96539	8.92957	8.74538	9.19612	9.0164	8.88207	9.2118	8.3401	8.75391	7.99655	6.64658	9.24182	8.97473	8.83028	8.63392	8.95568	8.88921	9.26753	9.02376	8.74856	9.20824	8.25714	9.18747	8.99617	9.29869	8.78035	8.5532	7.44708	8.71278	8.12763	9.09178
RNF207	1.61158	1.78317	0.726956	2.1767	0.821827	3.31363	0.581405	1.5904	0.135913	1.52497	2.68313	0.807641	2.43752	1.80148	1.43856	0.776887	1.29628	0.838537	0.996576	1.30684	0.882983	1.18779	1.57889	0.712329	2.56749	1.19629	2.02272	1.64005	2.78323	0.936865	2.20411	0.541831	1.96967	0.494231	0.925035	1.02543	1.7704	0.887868	1.01086	1.28654	1.68808	0.699534	2.6009	1.30202	0.911996	2.79179	2.29001	1.19281	2.38562
PAX7	0	5.26446	0.0100252	0.0796988	0.0141916	0	0.00979389	0.0201721	0.0113904	0.458317	0	0.0495484	0.724543	0.044485	0.22685	0.069855	0.0347281	0.0860673	0.01568	0	0.016093	0	0	0	0.189469	0.038356	0.102268	3.83678	0	0.0199488	0.316975	0.704572	0.0962482	3.75638	0.00832445	0.011938	3.72097	0.0139955	0.161238	0.164536	0	0.0924641	0	0.0276539	0.0656601	0	0.0272287	0.443485	0
TAS1R2	0	0.0247879	0	0	0	0	0	0	0	0.031552	0	0	0	0	0	0	0	0	0	0	0	0	0	0	0	0	0	0	0	0	0	0	0	0	0	0.0294679	0.0277206	0	0	0	0	0	0	0	0.0207049	0	0	0.0232558	0
AADACL3	0	0	0	0.0211375	0	0	0.0152413	0	0	0	0	0	0	0	0.0165575	0	0	0	0	0	0.0250138	0	0.0204868	0	0	0	0	0	0	0.0910247	0.0288005	0	0	0	0	0	0	0	0	0	0	0.119024	0	0	0.0259501	0	0	0	0
EXTL1	0.590312	3.03985	0.551624	1.81925	1.74507	1.67633	1.25327	1.14712	0.493733	1.17072	0.334856	0.325174	0.931872	1.98341	1.05772	0.833786	0.538053	1.8895	1.45871	1.69654	0.365976	1.08286	1.0242	1.4016	1.1269	1.217	1.63607	0.822173	0.12854	1.51106	1.28664	1.1244	1.76549	1.3831	1.28288	1.15416	1.15592	1.45931	1.34943	0.812642	1.60119	1.10517	1.37147	0.977784	1.45057	0.894282	1.57506	0.670667	1.18986
CASZ1	0.691507	2.60295	0.148913	0.823483	1.63109	1.12988	0.335422	0.885081	0.388462	2.04046	3.47205	1.99032	0.804119	0.677991	1.49055	1.31727	0.515669	0.888751	1.45444	0.86956	0.523343	0.512466	0.774039	0.987304	1.29325	1.26928	3.09383	1.75769	2.83496	1.31543	1.19255	1.59362	1.86525	4.00508	0.753964	0.389603	2.16778	0.943271	1.20293	1.00313	0.784519	1.22606	2.23061	1.01904	1.15817	2.59806	2.33719	1.84726	1.43067
AGMAT	0.869919	1.606	1.48341	2.25606	1.45806	1.4654	1.09441	0.599852	0.864457	1.24576	1.49692	1.30139	1.66092	1.53498	1.5941	0.625619	1.55985	1.06117	0.891762	1.67453	1.47743	0.967162	1.62512	1.12441	1.2197	1.29363	1.46584	1.13956	2.04144	1.29814	1.63523	1.29879	1.24871	0.651406	1.40666	1.29147	1.70863	0.797827	1.27806	0.870278	2.10367	1.7755	1.88817	1.31646	1.80679	0.92494	1.34459	2.08919	1.35061
FAAP20	3.7979	4.41792	4.76408	3.7465	3.72059	4.20277	3.77243	3.99001	2.78941	4.3506	3.74221	3.31496	4.40817	4.08488	4.30838	3.77366	4.40795	4.38296	3.81837	3.95466	3.45048	2.92801	4.47718	4.20313	4.5971	3.39441	4.03471	3.83524	3.45082	4.48277	5.23936	4.45906	3.6529	3.78478	4.14018	3.97707	4.42666	3.98482	4.35989	3.1578	3.75972	3.76691	4.29931	4.78872	3.64874	4.21479	4.39149	3.36161	4.43951
DNALI1	5.3745	4.73097	5.03132	5.31319	5.36781	5.47024	5.69729	5.57559	3.96957	5.32334	4.62881	5.20474	3.75952	5.13991	4.85246	5.27327	4.71262	6.71765	6.14362	5.89413	6.03197	5.56067	6.21467	4.86078	5.19046	5.20729	3.69982	4.17838	3.89922	5.01897	4.09634	5.33095	5.8478	3.82138	5.13495	6.03934	5.08756	5.61406	5.15941	4.61738	5.4658	5.81334	5.50996	4.99488	4.82287	5.13434	4.79207	3.27455	5.11514
IFFO2	2.48001	3.83132	2.45653	3.49265	2.15024	2.78239	1.91562	2.48459	1.49543	4.39551	2.71783	3.00788	3.36872	3.22217	3.54127	2.85645	1.98169	3.47108	3.14363	2.39145	0.689073	2.57011	2.4889	2.88999	2.90281	3.97657	3.81629	2.97098	1.88516	2.27994	3.04669	1.61887	3.24935	1.51153	2.10834	3.14286	2.4156	2.57112	2.97045	2.45672	3.69069	3.36719	3.6754	3.08289	3.74145	2.82278	3.94395	2.79519	3.60933
RRAGC	4.53149	4.24843	3.60721	4.57476	3.91021	3.82071	3.89145	3.91054	4.322	4.07833	2.85105	3.99241	4.34546	4.24775	4.29856	4.88111	4.39869	4.35554	4.03041	3.85362	3.71921	3.69296	4.45369	3.85978	3.82815	3.40317	4.21569	3.53062	3.46022	4.24844	4.04513	4.53802	4.53515	4.23435	4.20217	4.40755	4.22533	3.55811	3.92141	3.26664	4.25408	4.43891	3.91453	4.62152	3.68183	3.6016	4.45006	3.84308	3.95196
GRIK3	2.92453	1.27263	0.0734721	1.33959	3.90079	0.0211432	1.32269	2.01657	0.903835	1.53939	0.0209872	1.27123	0.984266	3.00908	0.0523872	3.5327	0.454342	1.61269	2.55878	0.707919	0.383676	0.787508	2.54158	3.88413	0.803081	3.85266	2.64291	1.00615	0.0171339	0.397594	0.0848257	1.67734	2.06463	0.143816	3.00559	2.27783	0.0952947	0.0601928	0.803233	0.616714	0.939649	1.94027	0.100889	2.80537	0.937945	0.0518066	3.40492	0.531386	0.161981
PLA2G2D	0.0476106	0.0918373	0.13556	0.0629239	0.0973842	0.115721	0.0897131	0.0237205	0.0266792	0.0592576	0.0585906	0	0.0390422	0.0624572	0.0494434	0.184332	0.181246	0	0.0366537	0	0.0742685	0	0.119551	0.0772735	0.0867336	0.0597641	0.0906721	0.0389472	0.01616	0.0465412	0.0432776	0.0847681	0.0686509	0.10571	0.714074	0.0279548	0.052122	0.243222	0.0181445	0.470986	0.0855607	0.142616	0.125728	0.76125	0.0196387	0.0152218	0.0633149	2.08782	0.061246
YRDC	5.31982	5.0302	5.40085	5.74221	4.87274	5.28209	5.11098	5.08665	5.49571	4.85699	4.77027	4.77393	4.26339	5.2974	5.23762	5.49352	6.30376	5.7704	5.34855	5.21849	6.16152	4.90658	5.45326	4.94343	4.74127	4.82868	4.60675	4.03277	3.80045	4.91741	4.41724	5.94273	5.06652	3.55037	5.0794	4.47439	5.03032	5.36716	4.81214	3.58237	5.42673	5.66053	5.58075	4.65943	5.49665	4.28202	5.01687	4.9884	5.07858
PRAMEF33	0	0	0	0	0	0	0	0	0	0	0	0.0439868	0	0	0	0	0	0	0	0	0	0	0	0	0	0	0	0	0	0	0.0803751	0	0.0434337	0	0	0	0	0	0	0	0	0	0	0	0	0	0	0	0
FBXO2	1.0828	1.19158	0.178981	2.53358	1.13994	4.12064	0.127185	1.23425	0.825504	0.804755	5.56706	0.749105	2.13898	1.43015	1.46619	1.347	1.56357	0.856723	1.50251	0.0794348	0.241378	1.17224	3.71289	1.68394	3.33833	0.925375	2.37829	1.46517	5.04263	2.07125	0.972583	0.638171	1.72081	0.253628	1.44491	1.86914	0.948661	1.44073	1.75304	1.50824	1.77993	0.728333	5.76372	1.21556	0.87558	6.14307	1.79688	1.46095	0.615016
GUCA2B	0	0	0	0	0	0	0	0	0	0	0	0	0	0	0	0	0	0	0	0	0	0	0	0	0	0.130891	0	0.16721	0	0.10248	0	0	0	0	0	0	0	0	0	0	0	0	0	0.0719857	0	0	0	0	0
RCC2	6.70512	8.32667	8.30052	8.66779	8.24478	7.32147	8.31474	7.93464	4.7136	8.75285	5.21466	8.31741	6.95459	8.47177	8.2878	7.45771	7.3224	8.74093	8.66757	8.56773	6.05925	7.1813	8.07233	8.39654	7.7173	8.72535	8.60714	7.05155	4.77189	7.70816	7.54461	7.03949	8.15088	5.48152	8.09563	7.48362	8.63887	8.05179	7.54205	7.26698	8.55726	8.41288	8.47943	7.19536	8.83006	6.22498	8.48437	7.09876	8.27231
PSMB2	7.23548	7.07921	7.26601	7.40857	7.3147	6.75528	7.05335	6.81122	6.00132	7.3726	5.56362	6.30882	6.61099	7.07668	7.05987	7.43705	7.41718	7.33444	6.52594	7.15777	6.79975	6.89862	7.20044	7.36213	6.63152	7.13503	6.88881	6.27496	5.24826	7.2162	7.11682	6.89897	7.08817	6.02767	7.51364	6.91769	6.97814	7.01588	6.91539	6.19713	7.12689	7.0136	6.89142	6.90671	7.14403	6.11479	7.13233	6.51862	6.8894
CASP9	2.69602	3.29213	2.86781	3.82802	4.33877	3.47337	3.58613	4.10961	1.822	3.65361	3.81441	4.12744	3.07119	4.21814	3.40446	2.65766	3.14448	4.17985	4.08075	3.89578	2.40437	2.87872	4.0431	4.18618	3.26728	3.28991	3.70321	2.84018	2.89351	3.54659	3.08738	3.3688	3.8396	2.12356	4.04465	4.06434	3.53892	4.07961	3.64774	2.40342	3.89091	3.64223	3.44928	3.33479	3.45856	3.02412	3.67314	3.08126	3.57474
DDI2	3.27934	3.75428	3.43843	4.68535	4.91071	3.3501	4.62446	3.82583	2.07592	3.56585	2.56783	4.46112	2.36996	4.16809	3.63219	3.27754	3.82628	4.66396	4.25846	4.0834	2.94461	3.92495	4.50922	4.10508	4.15826	4.07599	4.44228	2.71201	2.15346	4.00781	2.93291	3.63659	4.65961	3.04708	4.51931	3.19543	3.74175	3.81014	3.66337	3.56616	4.40396	4.11583	4.20297	3.16482	4.31858	2.68516	4.16839	3.25811	3.72303
UQCRH	9.08068	8.95694	9.95076	8.76791	9.13805	9.71482	8.8479	8.98099	10.902	9.06995	8.36482	8.17043	8.63215	8.77765	9.19675	9.03136	9.87615	8.82431	8.58462	8.90545	11.014	8.87865	9.33153	9.19302	9.3996	9.00746	8.54104	8.11765	8.70935	9.4484	9.05267	9.56378	8.96759	9.26603	9.34742	9.15812	9.18747	8.64482	8.9886	7.84429	8.72336	9.15635	9.21896	8.84326	8.97666	7.92838	8.76523	8.40579	8.92118
AGO1	3.29777	4.35853	3.61869	5.12405	4.81777	3.65119	4.78119	4.1429	1.42093	4.95118	2.43011	5.25125	3.54435	4.70727	3.95054	4.69378	2.77247	5.04958	4.27683	4.89114	2.15774	4.68848	4.41603	4.49873	4.25907	5.40729	5.22524	3.56766	2.37647	3.88514	3.58711	2.85198	4.73038	2.77394	4.07229	4.32268	4.53871	4.16929	3.67414	3.64418	4.62469	4.68332	4.47102	3.34972	5.11813	2.90543	4.64231	3.56423	5.02947
PRAMEF7	0	0.0746098	0	0	0.0532424	0	0	0	0	0.0480399	0	0	0	0	0.35789	0	0.0438836	0	0	0.0562731	0	0	0	0	0.302765	0	0	0	0	0	0	0.0688352	0	0	0.0314052	0	0	0	0	0	0	0	0.667444	0.0263043	0	0	0	0.0700719	0.0332947
THRAP3	6.58802	6.91077	6.79994	7.23726	7.30995	6.44852	6.68273	6.99024	3.50654	7.22151	5.65909	7.35136	6.00175	7.24418	6.97733	7.01106	6.20621	7.26934	7.28596	7.61351	4.60353	6.91545	6.43978	7.40812	6.50047	7.38863	7.72111	6.0798	4.90385	6.58716	6.69806	6.02907	7.24007	5.53429	6.84161	6.49018	7.28729	6.98103	6.58768	6.37603	7.28466	7.32011	7.05261	6.21635	7.19457	5.80442	7.38278	6.24332	7.07163
PADI6	0	0	0	0	0	0	0	0	0	0.0661469	0.0221325	0.026322	0.0436167	0	0	0	0	0.0850688	0	0.0392196	0.0211637	0	0	0	0	0	0	0	0	0.0519786	0.184341	0	0	0	0.0218307	0	0.0293926	0.036587	0	0	0.0325089	0.0413358	0	0.0363216	0	0	0	0.0962107	0
PADI4	0.0430319	0.0421617	0.0212198	0.0569013	0.0593697	0	0.0207319	0	0	0.10524	0.0178754	0.0628774	0	0.0190729	0	0.0251275	0.0489521	0.0233657	0.0331166	0.0627417	0	0.18983	0.0819841	0.0353787	0.200512	0	0.0278781	0.0177031	0.0574971	0	0.365735	0	0.0209956	0.0196602	0.0176314	0.0500653	0	0.142175	0.0644462	0.051958	0	0	0.0389838	0.410323	0.0696623	0.0273565	0.182627	0.474366	0.0186975
C1orf122	5.49535	5.85323	5.45734	5.36386	5.54037	4.99449	5.0084	5.02395	5.09004	5.41259	5.69407	3.95737	5.70307	5.23388	5.38211	5.97197	5.79168	5.10698	4.01362	4.81756	4.94658	4.04588	5.20035	5.06031	5.1078	4.85191	5.14893	4.93444	5.32185	5.3648	5.95384	5.69481	5.22754	5.28492	5.68556	5.95452	5.66366	4.93535	5.36715	3.92934	4.59851	5.05104	5.05184	5.74747	5.17185	5.79184	5.23017	4.86236	5.34363
EPHA10	0.357694	0.0232013	0.0154979	0.295433	0.0110023	0.0958113	0.0375583	0.0234059	0.0176037	0.0197583	0.0259855	0.965296	0.293417	0.0413843	0	0.276565	0.0358445	0.902108	0.20455	0.090579	0.108599	0.651772	0.164476	0.05129	0.0194677	0	0	0.0193446	0.0106496	0.0231471	0.144252	0.320524	0.180869	0.028572	0.0319691	0.166406	0	0.0323085	0.0297168	0.0933217	0.387488	0.0244417	0.84285	0.053067	0.188693	0.0494681	0.021131	0.112468	0.0204307
FHL3	5.42597	7.29229	6.87829	6.22335	5.8891	6.58648	5.14295	6.06566	2.02549	6.86936	4.2411	5.07806	6.0693	5.73562	7.01191	6.47639	5.80417	4.77276	5.01311	5.99249	4.01273	6.21236	5.73219	6.92743	6.28967	5.55814	5.19525	5.61881	3.67461	5.81306	6.81932	6.64817	6.56682	7.64444	5.87295	5.45276	6.47972	6.1115	6.31219	5.54266	6.07528	6.23456	6.0758	6.8125	5.51188	6.57129	6.31553	6.05142	6.17288
RHBDL2	2.00907	0.773376	0.825181	1.19085	0.639878	0.901383	0.797844	1.09018	0.422409	0.929741	1.21738	1.01861	1.60371	1.33787	0.953391	1.51041	1.56693	1.46098	1.07773	0.690837	0.954151	0.955771	1.21783	0.508149	0.56119	0.591801	1.35361	0.558228	1.2197	0.745148	1.38215	1.2235	1.44047	0.494027	0.55634	1.38627	1.0417	0.76941	1.75679	0.799602	1.32439	1.64059	0.522779	1.87008	0.773923	1.70428	1.47443	1.63851	0.662085
TMEM35B	2.93248	3.13556	1.78033	3.12319	3.33198	4.16988	3.23193	4.11615	4.01277	3.37685	4.36211	2.92659	4.4475	3.37135	2.81399	3.80373	2.27407	3.99001	3.24108	3.27282	3.14935	3.90526	3.25424	3.91452	3.53236	2.30322	2.65107	3.45235	3.28955	3.00129	3.28782	3.29258	3.96751	3.44674	3.43118	4.10556	3.70428	2.5864	3.29755	2.98417	4.13605	3.17099	3.6611	3.33774	2.54157	4.7148	3.0158	3.30319	3.38648
INPP5B	2.93607	3.23436	2.62324	4.07784	3.78835	3.45891	3.43096	3.61096	1.54697	3.55695	2.52962	3.53381	2.59754	3.36676	3.10774	3.59279	2.31243	3.76698	3.60077	3.86033	2.48015	3.3828	3.2283	3.93831	3.10992	4.03307	3.86914	2.53957	1.94644	3.18679	2.71339	2.68944	3.909	1.93226	3.49941	3.50688	3.53644	3.27445	3.22289	2.94563	3.55827	4.24907	3.31118	3.0052	3.45333	2.52704	3.60797	3.0172	3.51569
FAM183A	5.61521	3.04681	2.235	3.00326	3.61499	3.53907	2.71374	4.56823	3.9191	2.96362	1.91386	4.09748	3.99655	2.76889	3.86074	3.46351	4.45426	5.16246	3.51009	3.10393	5.1145	3.76585	4.23725	3.27231	3.11859	4.17656	4.00535	1.88666	1.5531	4.33897	3.87337	4.27652	4.98119	1.92776	3.55424	4.69779	3.53462	3.82173	4.16879	3.98167	4.54513	2.94329	2.41789	2.48582	3.26105	2.22555	3.07372	3.07026	2.47283
ZMYM4	6.17338	6.22468	6.04739	7.05893	6.80742	6.22367	7.00821	6.55974	4.2011	6.51144	4.03079	6.90473	5.48519	6.72512	6.25727	6.70817	5.59316	7.30261	7.15575	6.63329	5.35218	6.53189	6.46626	6.60934	5.98967	6.75749	7.05964	5.6802	3.60599	6.13441	5.53244	5.64541	6.95041	4.72601	6.29491	6.14743	6.58816	6.0158	6.02734	6.04431	6.97147	6.36154	6.50729	5.58617	6.60684	4.65223	6.67696	5.10682	6.78968
UTP11	5.38694	5.91298	6.10885	5.78704	6.05496	5.58885	5.69211	5.60705	5.48405	6.05683	3.8286	5.22601	4.8797	5.61525	5.98409	6.15027	6.13407	5.67971	5.71539	5.96811	6.5134	5.62598	5.86987	5.93196	5.202	5.34206	5.65406	5.1047	3.60628	5.82229	5.39529	6.03587	5.68257	5.65876	6.04018	5.3967	5.76501	5.6033	5.40972	5.09795	5.91672	5.79121	5.46086	5.61643	5.55171	4.50405	5.84395	5.2307	5.69455
C1orf216	3.94846	3.97498	2.27661	3.20176	3.06056	2.97621	2.91249	1.7395	1.16414	3.03597	1.62873	2.34269	3.91403	3.22093	3.11056	3.60259	2.44257	4.12226	2.80883	3.48636	2.09374	3.05926	2.90889	2.55529	2.04546	2.80722	3.36635	3.12305	1.74633	2.20065	3.22616	1.94072	3.40615	2.91194	2.85625	2.83072	2.89028	2.10661	2.83085	2.99369	4.03892	2.59166	3.58751	3.01106	3.07933	2.64026	3.44467	2.49967	3.10853
ACTL8	0.100825	1.15637	1.04457	0.2145	0.0475103	0.0841471	0.0650756	0.0339957	0.111748	0.68084	0	0	0	0.0599409	0.322778	0.224069	0.606533	0.142868	0	0.0502204	0.296245	0.0454722	0.128556	0.560552	0.16199	0.958226	0.390658	0.914982	0	0.190891	1.63338	0.564361	0.0333215	0.177873	0	0.225088	1.42934	0.260737	0.0515908	0.303105	0	0.291805	0.0616468	0.218921	1.29792	0	0.620804	0.180105	0.169602
RLF	3.43107	3.65237	3.65949	4.77244	5.03002	4.42138	5.4577	4.00448	3.08044	4.35948	2.57045	4.40411	3.41507	4.91744	4.12739	4.74948	2.87839	5.18678	5.02679	4.60472	4.02731	4.64908	3.97561	4.6558	4.36159	4.70842	5.78928	2.96468	2.06399	4.36728	2.96292	3.49154	4.94498	2.48572	4.53181	4.02918	4.59157	4.01113	4.0533	3.83973	4.56914	5.54443	4.41487	3.36541	4.59285	2.54925	4.99641	3.54281	4.63669
CTNNBIP1	5.09834	6.15119	5.43787	6.70021	6.5878	6.24419	6.44877	5.90257	4.66153	6.34629	3.95822	5.73593	6.21703	6.88977	5.97137	5.57439	5.76115	6.36612	5.94966	6.33296	4.80836	5.95193	6.0531	6.20828	5.30105	5.7906	6.36923	5.07534	3.91391	5.93961	5.55811	5.67313	6.0167	5.06236	6.40649	6.20063	6.22303	6.17167	5.77285	5.02035	6.3843	6.09395	6.56187	5.9763	5.82037	4.73063	6.34892	4.64746	6.63083
CLSPN	4.2349	4.33785	4.12045	5.28797	5.19435	2.79309	4.82023	4.2514	0.653853	4.75654	0.558105	4.71783	2.74012	4.63688	4.05455	4.61356	3.24923	5.28981	4.73754	4.81511	1.27498	2.89994	4.30609	4.88409	2.98513	5.39773	5.13823	3.63726	0.181352	3.30298	3.27886	2.34849	4.73706	1.26378	4.43421	2.69754	4.00342	4.26196	3.56968	3.9024	4.80443	4.92705	4.17245	3.67908	4.89161	0.808607	4.92078	3.73651	4.63728
GNL2	5.73256	5.30719	5.96455	5.97196	5.77847	5.37122	5.77777	5.28399	2.66235	5.72817	3.63815	5.33633	4.70759	5.54017	5.5768	5.68243	5.41866	5.89274	5.99256	5.87886	4.44017	5.88477	5.9526	5.68489	5.08677	5.46746	5.71371	4.57601	3.52786	5.36219	4.74264	4.92798	5.889	4.20429	5.59254	5.29959	5.60463	5.55318	5.07834	4.91761	5.97417	5.97602	5.46927	4.94584	5.68889	4.18749	5.83178	5.21121	5.30152
GJA4	4.52378	2.50976	5.2575	4.94617	5.02613	4.37549	6.07937	3.76343	3.27138	2.61039	4.66424	3.55337	5.83786	5.56473	7.0178	4.78348	5.94382	4.20854	5.31662	5.60427	3.4045	4.71356	2.76572	3.50496	3.07342	4.15976	3.5362	3.07265	5.11538	4.36507	4.86303	6.33291	6.49403	5.55055	5.13015	4.84346	4.07997	4.10136	4.61454	5.34997	4.78087	4.42785	4.67526	5.94337	4.31755	7.14393	4.40747	6.42422	5.76684
MORN1	1.08321	1.62241	1.08555	2.33882	1.97397	1.68348	1.92861	1.87414	0.705917	1.71831	1.66274	1.78725	1.38159	1.711	1.57274	1.22358	1.07894	2.13104	1.6628	1.86097	0.845115	1.83348	1.93725	2.07293	1.67275	2.24665	2.27958	1.13987	1.38934	1.57014	1.48189	1.50174	1.93495	1.04567	1.59474	2.30514	1.66872	1.93868	1.78587	1.36516	2.25581	2.04501	1.4564	1.8251	1.88367	1.40625	2.25289	1.32051	1.51584
TTC22	0.0106766	0.0616422	0.0515134	0.014169	0.539522	0.0694342	1.14694	0.329878	0.0353321	0.364866	3.41982	0.0617287	0.0932936	0.0279885	0.245193	0.0368375	0.161619	0.0342644	0.184878	0.0156472	0.289492	0.0141517	1.33377	0.051781	1.32182	0.0267679	2.46935	0.0848536	3.03157	0.647226	0.00969363	0	1.01021	0	0.729123	1.69381	0.0575859	0.217375	0.131281	0.271333	0.112581	0.064892	0.633212	0.0640549	0.0174045	3.26502	2.11237	0.235576	0.0454466
TIE1	3.42974	2.51067	3.60563	3.30753	3.52558	2.6621	4.55951	2.58645	0.912335	2.80115	4.68686	2.83505	4.57404	4.12806	5.20615	3.7169	4.16894	2.72601	3.27002	4.18294	1.14142	3.8037	2.13172	2.54525	2.33489	2.85644	3.46084	2.17217	4.14651	3.62818	3.50677	4.10356	4.64058	3.09818	3.3522	3.08734	2.57841	3.82518	4.24906	4.57401	3.49124	3.99079	2.66925	4.53113	3.11576	5.41701	4.36355	4.86765	4.28222
MYCBP	4.93193	4.8438	4.81486	5.47375	5.20377	4.88869	4.96462	5.00941	5.18724	5.00738	4.60241	4.83703	3.74182	5.14459	4.73036	4.87147	4.71915	5.2534	5.27954	5.18647	5.49912	4.27821	5.27816	5.23636	4.6994	4.95244	4.82642	3.82708	3.62276	5.03187	4.65565	5.03295	5.03001	3.75218	5.2011	4.72855	4.42268	4.71101	4.76284	4.02752	5.06622	4.87404	5.00878	4.4969	5.16132	4.83531	4.96341	4.44335	4.97806
MICOS10	4.5296	5.23148	5.42317	5.28468	4.53575	4.54248	4.8467	4.59162	5.5237	5.38385	5.10307	4.22488	4.64568	4.83231	5.31945	4.13894	5.93396	4.49858	4.47225	4.70739	6.11298	3.7282	5.3709	4.45738	4.55793	4.71791	4.77524	3.96317	5.37948	4.9361	5.56483	5.29602	4.39958	4.63374	5.15278	4.85893	5.03416	4.34902	4.70865	3.89649	4.85467	4.46714	4.61106	5.06968	4.52684	4.86131	4.98523	4.35563	4.77742
DLGAP3	1.60736	1.17809	0.460845	2.40533	0.646077	1.53845	1.0195	0.815521	0.526451	1.99351	2.9477	2.56146	2.03473	1.28191	1.45997	2.7934	0.773178	2.17795	1.06546	2.68833	1.10332	1.1081	2.07652	1.17704	0.919236	1.02907	0.608559	1.67589	1.73275	1.06629	1.06921	1.12637	2.37694	1.73855	1.05293	2.43087	0.616552	0.876248	2.20178	1.98999	1.87325	0.920734	2.67849	1.46	2.18226	2.40137	1.0834	1.79147	1.05098
RIMS3	1.79666	1.84309	1.80264	1.98442	1.54771	1.22398	1.05779	1.13612	0.648136	1.60188	1.21148	2.38393	1.45858	1.80404	0.967954	2.3148	1.16356	3.2553	1.67496	2.22022	0.47157	1.09658	2.37239	1.98047	0.957099	1.21196	1.99877	1.42124	0.741595	1.49068	1.16795	0.406174	1.88631	0.407939	1.2065	1.01599	1.77102	1.30042	1.42924	1.10061	2.18735	2.29798	1.50536	1.4627	2.62649	1.64268	1.73442	0.752869	1.83424
ECHDC2	4.09677	3.52014	2.57914	3.83041	3.62982	3.67184	3.60355	3.69172	1.72834	3.96082	4.17861	3.33901	2.58841	4.08228	4.00075	3.27012	2.50665	4.09179	0.342862	2.50414	2.71964	3.72679	3.47096	3.28558	4.12291	3.31418	2.89862	2.9108	3.78392	3.50887	4.46541	3.27482	4.29029	1.41289	3.11256	3.74927	3.99508	3.3803	3.8664	2.23845	4.17265	4.25979	4.27873	3.97626	3.96846	3.87145	3.07642	1.86173	3.96117
RAB3B	3.82939	2.40441	1.95442	5.1719	4.57715	3.47919	3.94673	3.77605	1.09601	3.19488	1.40262	4.19548	2.20573	3.7388	3.25019	2.97457	2.11406	4.18195	4.21274	4.66637	1.35787	3.67795	3.61297	3.91189	2.57691	3.82004	3.57339	2.20114	1.2062	3.53401	1.78943	2.0159	4.06471	0.709077	4.37962	2.20869	3.20003	4.03262	3.81526	3.11432	4.49367	3.8742	4.94084	3.75149	4.3785	1.65628	3.18197	2.86161	3.796
SMIM12	3.45873	3.29259	3.34129	3.574	3.53193	3.11068	3.16033	3.37223	3.41335	3.2971	3.53866	2.93379	2.80154	3.65715	3.62855	3.81331	3.57045	3.61725	3.21532	3.47606	3.94913	2.53481	3.48987	3.64015	2.73254	3.22432	3.46623	2.39051	3.33678	3.36297	3.30225	3.92194	3.38651	2.44459	3.53848	3.35137	3.4557	3.24615	3.19021	2.31977	3.2309	3.12873	3.20744	3.59543	3.50518	3.3596	3.60164	3.10468	3.42785
TNFRSF9	0.136792	0.14323	0.0199249	0.501139	0.0962633	0.0664759	0.0481827	0.0692092	0.627955	0.1109	0.0978912	0.0782634	0.0893498	0.145571	0.381476	0.199638	0.294839	0.215253	0.0615507	0.115613	0.093712	0.129978	0.570242	0.143853	0.166653	0.158881	0.0131497	0.0733338	0.093264	0.31379	0.270625	0.10686	0.245791	0.124518	0.441227	0.136751	0.149329	0.244507	0.408096	0.207743	0.302018	0.944124	0.262107	0.289159	0.112707	0.081874	0.219902	1.31856	0.142826
TMEM61	0	0.527808	0.88183	0.0765265	0.079823	0.861108	0.0554732	0.266127	0	1.83262	6.26563	1.14174	2.46604	1.15409	0.954049	1.27948	0.408334	0.179716	0.394443	0.0843231	0.438337	0.676721	0.924009	1.05365	0.540327	0.49924	1.61394	1.38129	5.63833	0.111201	1.53496	0.289068	0.397932	0.706389	0.485033	0.739367	1.81454	0.477874	0.609593	1.31599	0.261952	1.05605	2.24674	0.689345	1.07406	4.71701	1.62445	0.0533278	1.01758
ERI3	6.56525	7.06062	7.00973	7.10123	6.77218	6.95878	6.47108	6.6441	6.51594	7.14222	5.89188	6.14052	6.5963	6.8495	6.99037	6.70367	7.10896	6.9695	6.55113	6.67867	6.83666	6.50966	6.87079	6.86791	6.69102	6.90166	6.8298	5.98058	5.45385	6.66498	6.9483	6.68826	6.75472	5.89164	6.7958	6.90555	7.04783	6.77323	6.69814	5.95445	6.61975	6.38699	6.64532	6.78888	6.97238	6.17715	6.95521	5.68392	6.7556
CZIB	5.3707	5.6899	5.25895	5.46049	5.36829	5.19264	5.16915	5.52168	4.82219	5.53398	4.72612	4.77761	5.28484	5.06827	5.65933	5.26047	5.55219	5.39811	5.32879	5.13806	4.66806	4.26284	5.70446	5.2703	5.03467	5.14185	5.35885	4.61682	4.26296	5.62919	5.65796	5.5583	5.32196	4.77376	5.39433	5.54277	5.17454	5.30473	5.43638	4.6772	5.43102	5.12571	4.89371	5.44467	4.84892	4.88668	5.69183	4.58035	5.24865
FAM151A	0.600208	0.547356	0.150273	0.803344	0.28437	0.31262	0.254628	0.792033	0.510231	0.291916	2.01069	0.893847	0.632458	0.75719	0.18886	0.241525	0.106633	0.787291	0.389201	0.337375	0.122073	0.646727	0.631103	0.330567	0.351833	0.510117	1.35685	0.173849	2.06284	0.285934	0.428802	0.216414	0.542178	0.406319	0.389286	0.679636	0.229186	0.316779	0.326366	0.651277	0.817654	0.76102	0.704064	0.51253	0.197377	1.38	0.985381	0.694282	0.367303
PODN	0.441455	4.3178	0.931596	1.336	0.688251	2.3562	0.516038	2.31143	0.255842	1.85412	1.62237	1.92943	4.68985	2.33647	1.04843	2.0653	1.03303	0.66366	1.21625	0.404255	0.308544	1.62431	0.691113	2.01457	1.94404	1.52909	0.925321	2.25714	1.04699	1.12694	3.54496	0.803236	2.61347	4.00071	0.701557	1.96389	3.49772	2.11794	2.50794	2.50599	1.5388	2.16418	3.15597	2.83718	0.498189	3.76853	1.85533	3.20073	1.77742
OSBPL9	5.53623	5.37714	5.77898	6.30429	6.29411	6.17953	6.57809	6.12482	3.82029	5.90699	5.2952	5.80121	4.82234	5.82278	5.89008	5.90574	5.21411	5.95775	5.85342	5.87054	5.43768	5.5297	7.49701	5.99088	5.33736	5.81164	6.19905	4.48375	4.80864	5.9198	4.93682	5.13621	6.03392	4.45723	6.16522	5.69221	5.907	5.9131	5.57284	5.21405	6.41251	5.79073	7.04777	5.4118	5.94336	5.10821	6.11297	4.59993	6.40955
C1orf210	0	2.18434	0.158534	3.07226	0.167995	0.288705	0.117824	0.159976	2.84909	2.64725	6.24765	0.400653	0.661879	0.654229	0.0863201	1.40749	1.88967	0.253373	1.93409	0.0615059	0.302825	0.161067	4.64757	0.980429	1.73886	1.9835	1.54196	1.85327	4.94303	0.491459	0.977733	0.0752061	2.05665	0.0755717	0.224883	1.90053	0.72299	2.49254	1.84653	1.05519	0.100353	1.76077	5.02157	0.312402	4.49954	5.04525	2.01485	2.30772	1.34133
PARS2	4.04801	4.02492	3.32238	4.21878	4.01402	3.708	4.10868	4.49021	2.63775	3.46079	2.73677	3.84067	3.04237	3.95149	3.58882	3.99913	3.29328	4.45533	4.5264	3.92669	3.01354	2.66461	4.26554	4.57192	3.31696	4.33318	4.47676	3.1602	2.93104	4.08359	2.92446	4.12824	4.39007	3.26004	4.4168	3.94215	4.04132	3.37306	4.03282	3.18593	4.59665	2.96805	3.98389	3.73034	4.23513	3.46998	4.42278	3.47968	3.91823
ZYG11A	1.59079	0.430013	0.347065	1.36663	1.12648	0.869327	0.469643	0.483029	0.434874	0.810952	0.404394	2.13516	0.322715	0.676307	0.728704	0.596019	1.46958	0.827884	0.355288	1.92036	0.604521	1.36554	0.637046	1.52886	0.580596	1.37539	0.454688	0.247986	0.300545	0.57228	1.76563	0.682468	1.06045	0.165533	0.545154	0.787749	0.812651	0.978318	1.05956	0.455613	1.42584	1.74165	1.35139	1.11421	2.68189	0.188195	0.451309	0.805721	0.481613
ZYG11B	4.90716	4.9555	4.45916	5.71908	5.80538	4.98243	5.48339	5.32726	4.57426	5.21644	3.45156	5.68692	4.86813	5.39131	5.0934	5.16972	4.80532	5.51428	5.62237	5.46817	4.85369	4.97489	5.03315	5.30338	4.65468	5.25632	5.86937	4.19855	3.59023	4.7051	5.1929	4.94186	5.53876	4.63332	5.28944	4.91816	5.22357	4.71727	5.08501	4.38415	5.79865	5.55852	4.74193	4.60803	5.04058	4.11267	5.29855	3.90377	5.61421
NFIA	3.67134	5.69983	4.13827	3.24928	3.10432	4.7942	2.73554	4.20249	2.71369	5.58353	4.3432	4.68642	6.79483	4.51935	5.26272	4.97034	3.80651	1.97997	3.54353	2.33827	1.53215	2.91008	4.70613	3.97219	5.02359	4.28983	6.5249	5.71182	3.8788	2.92395	5.72932	3.30006	5.70367	5.49689	3.02509	5.88546	5.90645	2.82936	4.94789	4.27826	4.03991	5.51631	2.91204	5.16631	2.11967	4.49823	5.97691	4.39158	5.05789
L1TD1	1.14747	0.080285	0.256324	0.20822	0.275934	0	0.660802	0.0165635	0	0.0209151	0.132556	0.0164418	0.0273059	0.0722592	0.0516201	0.130842	0.128612	0.121973	0.479556	0.582544	0.0521326	0.207982	0.0215434	0.0806416	0.0206077	0	0.0843948	0.0539736	0.108973	0.032576	0.444235	0.349359	2.0943	0	0.0799035	0.0387969	0.0183671	0.253218	0.0622297	0	0.0601289	0.943192	0.0743067	0.0887991	0.0933245	0.74821	0.0732482	0.228622	0.028764
TXNDC12	6.64202	6.35447	6.57221	7.13737	6.97316	6.51842	6.98812	6.36815	5.62602	6.68444	5.32633	5.86097	5.96553	6.61238	6.49567	6.59885	6.35656	6.72588	6.29953	6.55604	6.38253	6.1227	6.78245	6.62636	6.58986	6.06318	6.61374	5.52412	5.10826	7.0489	6.16956	6.19874	6.59844	5.09856	7.11104	6.33079	6.2067	6.29885	6.4843	5.87088	6.84007	6.22693	6.48081	6.15382	5.92103	6.22078	6.83067	5.745	6.64681
SF3A3	6.11891	6.28196	6.59511	6.72564	6.74269	6.3662	6.61351	6.4833	4.6369	6.70123	4.75482	6.18984	5.4643	6.60229	6.38541	6.48677	6.24176	6.37443	6.49394	6.84256	6.42501	6.30578	6.19908	7.07724	5.97456	6.78798	6.75926	5.40316	4.25505	6.28737	6.1766	6.68822	6.62459	4.65538	6.74815	6.12974	6.40058	6.42562	6.03638	5.72927	6.77073	6.91194	6.36174	6.26411	6.82257	5.01875	6.52152	5.64973	6.28259
PCSK9	0.0258212	1.10417	0.47391	0.0676258	0.72378	0.192003	0.107955	0.169823	0.0144212	0.60319	0.639443	0.894622	0.682897	0.141684	0.0134739	1.02679	0.114159	0.134076	0.501314	0.12802	0.0102191	0.0341676	0.0815146	0.180491	0.180664	0.309217	0.783711	0.802224	0.0931435	0.121989	0.776524	0.046244	0.18891	0.408557	0.699026	0.288245	0.407867	0.245282	0.260089	0.361037	0.233147	0.0785095	0.218312	0.182573	0.072639	0.103287	1.15804	0.871305	0.265792
TTC4	2.65645	2.10766	1.82627	2.17228	2.17101	1.85336	2.20061	2.45908	1.43431	1.90956	1.68523	1.93616	1.92377	2.12534	1.868	2.028	1.47167	2.76056	2.24959	2.40247	1.46825	1.75241	2.05392	2.35606	1.9767	1.79056	2.57618	1.60825	1.38389	2.22141	1.98235	2.13129	2.34692	1.33002	2.09176	1.89596	2.13215	1.85489	2.15502	1.68196	2.24215	2.36361	2.10411	2.24787	2.24174	1.59247	2.64951	1.368	2.247
KLF17	0	0	0	0.0272767	0	0	0.0582515	0	0	0	0.0169673	0.020186	0.016845	0	0.0213764	0	0.0464904	0.0440257	0	0	0	0	0	0	0.0986127	0.0258909	0	0	0.0138485	0.0788114	0.22588	0	0.0199301	0	0	0.3987	0	0.0280812	0	0	0	0	0.0908204	0.0552254	0.0168325	0	0	0.127439	0
PLPP3	5.62932	6.12319	5.42144	4.84516	6.81267	5.41241	5.72348	5.63222	6.4226	5.9846	6.14696	5.9573	6.7321	5.72281	6.07527	5.39912	5.3849	5.39557	5.36674	5.3069	6.20681	4.91809	7.63939	5.44624	7.77919	5.82362	6.64599	5.64621	6.00484	4.95565	5.86296	5.61801	6.64689	5.52132	6.62883	7.02639	6.78778	5.13959	6.09986	5.62236	4.95553	6.17886	4.69577	5.06497	5.19696	5.87031	5.83305	5.33857	5.93443
RSPO1	4.8463	3.46466	5.71356	3.64958	6.0327	2.08327	5.52159	3.34353	2.42595	3.1709	0.493338	3.07982	0.716178	3.41811	3.95652	4.04255	3.45397	5.56506	4.96115	4.69263	3.7713	3.27438	6.49137	2.44393	6.44401	2.69777	1.06242	3.14942	0.674786	3.81655	0.260899	2.57617	5.48111	0.352903	5.62141	3.28473	4.72683	4.92625	4.51471	4.69688	3.74703	4.10329	0.127241	2.49758	2.999	1.38462	1.47414	2.32533	4.48
SNIP1	4.14421	3.87677	3.43157	3.96214	3.73695	3.44653	4.10476	4.04783	3.08639	3.65299	2.9014	4.00814	2.91407	4.39035	4.07985	4.33559	3.79169	4.79935	4.47056	4.0938	3.64421	3.61858	4.21205	4.19437	3.71388	3.85466	3.99805	3.07413	2.53771	4.12103	3.49148	4.0618	3.94142	2.70874	4.1177	3.60034	4.09526	3.63596	3.90169	2.82929	4.26953	4.46881	3.69432	3.80128	3.66042	2.75194	3.99649	3.39911	3.82794
CPT2	4.34582	4.71542	4.24927	4.8041	5.06911	4.3419	5.06533	5.07677	3.05273	4.55006	5.19389	4.58019	3.9987	5.07279	4.52192	4.55556	4.13481	4.58022	4.68291	4.8186	3.53972	3.12174	4.65213	5.1286	4.24603	4.9287	5.08087	3.33824	3.97962	4.53289	4.10967	3.91619	4.93279	3.38307	4.72149	4.45989	4.87376	4.49973	4.25686	3.76102	4.93647	4.20687	4.81787	4.24844	4.90055	4.21338	5.00072	3.9108	4.84135
FOXJ3	5.64748	5.29086	4.92796	6.02275	5.15025	4.86927	5.50995	5.60493	3.41741	5.41947	3.96101	6.23482	4.68187	5.98854	5.10463	5.44616	4.30439	6.33839	5.85192	5.90706	4.11944	5.88937	5.62563	5.66613	5.05407	6.07156	6.29749	4.49655	3.44818	4.97623	4.80119	4.48895	5.76362	4.41573	5.18262	5.22344	5.54785	5.34578	4.93218	4.83499	6.20196	6.09953	5.17195	4.78429	5.22345	3.78544	5.68696	4.95809	5.62028
TUT4	4.71634	4.75698	4.55049	5.09804	5.05825	4.51838	5.0758	4.86149	3.70842	5.24244	2.70989	5.05306	3.74623	5.23555	5.00837	4.74702	4.51997	5.34641	5.64879	5.07146	4.64031	4.19487	4.62752	4.8116	4.47165	4.98747	5.37697	3.93651	2.38063	4.23998	4.76301	4.33774	5.09329	3.35514	4.42351	4.14352	5.25822	4.68653	4.31029	4.07575	5.24502	5.18482	4.94753	3.91595	5.28326	2.80414	5.1024	3.78859	5.46192
TACSTD2	0	1.38486	0.0267642	0.411913	0.687533	1.07801	0.370339	0.155008	3.42031	1.81159	10.0436	1.45688	1.24878	1.62545	1.13276	2.04636	4.79822	0.194636	0.58385	0.292408	3.05387	0.438751	0.692226	1.41292	2.9604	1.1413	1.12667	2.11214	8.8953	1.62934	1.05417	0.186531	2.68436	0.652775	0.926949	1.84326	2.19092	3.48991	1.62889	2.93109	0.380653	1.39465	1.145	1.87827	0.443049	10.1883	2.80795	4.50683	1.2438
FOXD3	0	0.916077	0	0.0407498	0.0425278	0.0255812	0.114312	0	0	0.0383584	0	0	0.0499875	0	0.0632413	0	0.0350296	0	0.0469401	0.0885574	0.0481631	0	0.0395035	0	0	0	0	0.52568	0	0.0595458	0	0	0.0298117	4.24034	0	0	0	0.0419459	0	0.0371916	0	0.180839	0	0	0.0251916	0.0388077	0.0808767	0.187284	0
MAGOH	7.25497	6.55343	6.8205	7.24029	6.95692	6.42869	6.56583	6.89179	5.51101	6.75483	5.04006	5.9855	6.1125	6.94053	6.65855	7.11161	7.19892	6.99544	6.6818	6.86299	7.20096	5.70262	7.22371	7.06983	6.26825	6.43706	6.56301	5.95598	5.15365	6.88311	6.67843	6.95793	6.51946	4.66248	7.24076	6.28968	6.48899	7.02715	6.48837	5.79376	6.77278	6.67999	6.58166	6.74197	6.89414	5.48079	6.96048	5.95983	6.44624
CDKN2C	1.33238	3.09671	1.15096	1.37014	0.997725	1.35168	1.28605	2.07547	3.54194	3.08533	2.40847	2.68961	3.6734	2.00961	2.18576	2.4174	2.25873	1.2475	1.76173	1.44959	1.03266	2.44447	2.72677	1.07825	1.26417	2.02101	1.34338	2.97144	1.62067	1.09703	2.9664	1.75343	2.96822	2.45854	0.911357	2.85693	1.92381	1.60417	1.1352	2.10983	2.12882	1.97765	3.2826	2.66011	0.932132	2.71419	1.69935	2.50301	2.16749
CAPZB	7.16921	8.52152	8.65293	8.11667	7.98605	8.1295	8.21623	8.15568	5.60924	8.89622	7.08851	7.26312	7.67552	8.13532	8.85358	7.71783	8.06551	7.73462	7.44612	7.9404	7.19142	7.38618	8.92738	7.86771	7.96911	7.99978	8.25759	7.30378	6.86095	8.05675	8.47081	8.32139	7.79822	7.095	8.73326	8.91883	8.68976	7.92232	8.02725	7.01078	8.00487	7.56651	8.1026	8.09793	8.3485	7.78649	8.4087	7.62021	8.18158
C1orf87	0	0.377255	0	0	0	0	0.0139619	0	0	0	0.170754	0	0.0355494	0.0506968	0.0151682	0.0169305	0.0970241	0	0	0	0.0342457	0	0.0555926	0	0	0	0.0187896	0.011918	0.113636	0.0562441	0.127387	0.026227	0	1.77976	0	0.0170132	0	0	0	0.017664	0	0	0.0132138	0.0197938	0	0.359469	0.101024	0.0529252	0
ZSWIM5	3.35813	3.43589	2.74126	3.78143	4.73383	4.39981	4.43661	3.71068	1.5296	3.39501	2.00292	4.94896	3.53693	4.39712	3.29121	4.5011	2.7012	4.61993	5.36093	4.92649	3.38491	4.14758	4.04914	4.46629	3.31841	4.56472	4.1668	2.42771	1.36927	3.29643	2.29749	2.944	4.34126	0.265761	3.98934	3.55561	4.08914	4.31998	3.84988	3.12757	4.566	3.51697	4.61511	2.80249	4.3077	1.77693	3.51824	2.20183	3.79337
OMA1	2.69866	3.15622	3.02286	3.38558	2.8332	3.27232	3.32002	3.20731	3.21787	3.27236	4.92927	3.37982	3.4619	2.93879	3.1406	2.87141	3.40189	3.37224	3.19308	2.6818	2.97916	2.75771	3.22948	3.12382	3.09107	2.71166	3.42345	2.62289	3.98991	3.26031	3.34593	3.43835	3.56649	3.11135	2.96517	3.48367	2.97163	2.94862	3.48466	2.84164	3.44605	3.36327	3.66908	2.92383	2.9743	3.87758	3.66555	2.93013	3.17911
SLC35D1	3.81255	3.86059	3.39254	4.00813	4.87714	3.52449	4.57368	3.85461	2.37582	3.78633	3.49018	4.57262	3.38496	4.21626	3.80033	4.41544	3.54328	4.02296	4.17757	4.14699	3.62492	3.18243	4.02339	3.91078	3.77208	4.12147	4.4648	2.94316	2.73351	4.03865	3.34416	3.25063	4.27258	2.40058	4.79162	3.62714	3.98092	3.65477	3.84664	2.81335	4.33265	4.45714	3.57628	3.30923	3.55842	3.17765	4.23031	3.12809	3.35247
LRP8	2.69905	2.68636	2.3366	3.41085	3.8323	2.09686	3.54614	2.87639	0.878952	2.69583	1.06633	2.50676	1.24012	2.85527	2.46221	2.66749	2.16305	5.33347	3.79481	2.5025	1.62357	2.4404	2.97948	2.14488	2.51005	3.29834	3.65683	1.78038	0.730706	2.73174	2.00018	1.82317	2.7132	0.768399	2.82502	2.23022	2.30374	2.02772	1.94907	2.4477	3.2277	3.23133	2.86686	1.33941	2.4917	1.32498	3.49361	1.75871	2.76539
TCEANC2	2.40594	2.81787	2.22099	2.51624	2.76597	2.97044	3.20677	2.24191	1.26217	3.15168	1.6538	1.91897	2.26201	2.85151	2.77151	2.51602	1.56342	2.65981	2.63497	2.47631	1.42348	2.428	2.30493	2.6881	2.15097	2.75416	3.27675	2.03765	1.47376	2.14683	2.33923	1.60751	2.82869	1.45372	2.54841	2.68165	2.82639	2.0798	2.58992	2.06328	2.78146	2.75563	2.74545	2.06305	2.41288	1.92617	3.37617	1.65821	2.95314
KTI12	4.00558	4.08414	3.96714	4.53882	3.94657	3.98828	3.83003	4.41478	3.67747	3.75424	3.28254	4.37804	3.27951	4.56674	4.06937	4.69045	4.18345	4.67457	4.57418	4.44897	3.57877	3.08525	4.03019	4.28887	3.86162	4.12707	3.87083	3.29531	2.84131	4.20447	3.2591	4.65453	4.23558	2.95501	4.08802	3.88777	4.04007	4.49228	3.98076	2.51191	4.39056	4.43839	3.18881	4.20524	3.71757	3.57292	4.01207	4.26454	4.00327
LRRC42	5.70048	6.0318	5.34352	6.3187	6.33768	5.56362	5.9052	5.71945	5.6337	6.12457	4.21533	5.06044	4.80398	5.66734	5.72819	6.13374	5.34247	5.88869	5.68658	6.28813	5.08679	5.18788	5.88508	6.21645	5.21085	5.80987	6.24868	5.09965	3.79456	6.12091	5.6355	5.59218	5.98052	4.40285	5.90731	5.4061	5.96876	5.50179	5.58513	4.80736	5.86426	5.94422	5.84381	5.31024	5.65823	4.78149	6.29815	4.4732	6.07989
KANK4	0.202163	4.27156	1.19888	0.87141	1.32953	2.09844	0.675233	0.850146	0.0706741	2.76537	0.184305	1.41137	2.15768	0.703204	1.76196	1.61355	0.574041	0.276094	0.535969	0.17951	0.114891	0.69495	0.255405	1.41419	1.2564	0.317892	1.12607	3.94165	0.295432	0.577645	2.93523	0.421312	2.18719	2.31445	0.687866	0.59337	1.59082	0.245176	0.982549	0.348554	1.91329	1.20436	2.17774	2.24764	0.582759	1.10167	2.00373	0.913945	2.98577
DNAJB4	5.11015	4.56871	5.21187	5.29152	4.94992	5.50714	5.49084	5.20615	4.66553	4.7879	5.0149	5.28129	5.00822	4.44132	5.07002	5.29712	5.24375	4.8779	5.08157	5.565	4.52442	4.70349	5.06993	3.69724	5.96697	4.63138	6.06209	4.03116	4.11012	5.3481	4.61611	5.1244	5.11775	5.27681	4.44375	5.29487	4.21612	4.97884	5.6272	4.38944	4.83709	6.14171	4.53867	4.62203	4.24337	4.67995	5.38957	5.33541	5.49187
USP1	6.32536	6.34324	6.55665	7.46875	7.02302	5.81479	6.92533	6.52448	5.98828	6.56294	3.89745	6.68776	5.21331	6.9065	6.3873	6.89514	6.54257	6.92475	7.1882	6.93638	6.01673	5.43715	6.53456	7.19347	5.43609	7.1743	6.93262	5.83416	3.50639	6.20788	5.82581	6.31801	7.10782	4.73947	6.75246	5.38085	6.41893	6.78898	5.96457	5.85364	6.96327	7.43019	6.48159	6.15152	6.10633	4.14485	6.76976	5.83358	6.8512
AK5	0.658584	0.391749	0.189	0.705324	0.920628	0.10502	0.514846	0.476993	0.729561	0.186627	0.497961	1.51372	0.472975	1.00002	0.249916	0.694778	1.92636	0.668056	1.77941	0.754547	0.408727	0.312134	0.529646	1.03939	0.38308	1.56484	0.52172	0.705652	0.389449	0.445795	0.504764	0.654905	1.44613	0.641273	0.611637	0.339535	0.353858	1.27155	0.912831	0.470705	0.826512	0.597732	0.338711	0.459677	0.853774	0.509267	0.583366	1.0938	0.160438
SPATA6	4.26629	4.64961	4.00623	4.61148	4.29039	4.48189	4.26054	3.90273	3.5042	4.8397	3.57615	4.39974	3.7812	4.31327	4.46638	3.94867	3.71087	5.02761	4.66308	4.72815	3.8725	4.30035	4.57385	3.68903	3.59081	4.534	4.4527	3.65808	2.9856	3.92679	4.28717	3.34367	4.81272	2.55586	3.68407	4.58865	4.24495	4.60375	3.98527	3.61632	4.8018	4.49299	4.4521	3.29952	4.39547	3.40538	4.36394	3.23725	4.67003
GIPC2	1.41365	0.340409	0.572918	2.15203	0.44496	0.934408	1.20768	0.533533	1.66854	0.310923	2.46267	1.37795	1.32157	1.50137	1.04176	0.366305	1.49545	0.134456	2.94533	0.484256	1.26254	1.37432	3.02536	0.103341	1.20798	0.740466	1.31513	0.556664	2.71792	0.715102	0.967569	1.14058	1.59315	0.645532	0.70881	0.944268	0.403517	2.14509	1.29891	1.29478	1.13467	1.38552	2.94057	0.738852	1.93737	1.97359	1.13145	1.70779	1.33441
RPE65	0.0727186	0.139171	0	0	0.131777	0	0.0696031	0	0.385992	0.147535	0.0403785	0.0241818	0.0201841	0.105335	0.0998043	0.0565827	0.0280647	0.0526554	0.0743187	0	0.0575516	0.0326208	0.0626378	0	0.0302884	0.0613557	0.0316919	0.189719	0	0.0240911	0.108627	0.0870059	0.137664	0.0660621	0	0.0844642	0.0270051	0	0.0186349	0.0298013	0.0591357	0.111097	0.0223169	0.0820396	0.0400602	0.0310997	0.0860306	0.109875	0
ANGPTL3	0.115077	0.421017	0.463898	0.545667	0.638638	0.351151	0.368592	0.333231	0.127477	0.602959	2.58027	0.299552	0.109964	0.226902	0.2818	0.254274	0.306411	0.326242	0.277709	0.361129	0.231817	0.287334	0.341719	0.212709	0.735082	0.431787	0.279814	0.183249	1.54768	0.360624	0.461331	0.169675	0.606575	0.0706246	0.0478477	0.385888	0.479772	0.577557	0.427106	0.284394	0.26497	2	0.293191	0.0791411	0.582522	1.05396	0.829601	0.204795	0.884912
GNG12	6.25504	6.44293	6.32988	6.8167	7.52898	7.23105	7.57023	7.01973	6.08541	6.84618	6.28652	6.39173	6.27862	6.42967	6.3287	7.30636	6.75835	7.05645	7.15402	6.86481	7.05209	6.38511	7.29718	6.88558	6.41216	6.66641	6.68216	5.4485	5.70508	6.16795	6.05004	7.19884	6.87037	5.44861	6.9591	7.04179	5.65592	6.12454	6.15912	5.72276	6.63901	7.45645	4.09791	6.40647	6.16728	6.7122	6.53574	6.01497	5.75262
DNAJC6	1.30343	1.46856	3.84051	2.31831	1.5462	2.245	1.9052	2.28673	2.25852	1.32387	2.43003	1.82019	1.10619	2.22784	1.48951	1.69126	2.86569	2.15704	1.79089	1.40716	4.07339	1.22057	2.78045	0.0745497	1.4604	1.8581	1.44213	1.72239	1.48434	1.09172	0.911137	1.69591	2.24841	0.543232	1.89782	2.80048	2.45095	2.06247	1.65618	1.85143	1.07528	0.832809	1.09825	0.167338	3.20091	2.34514	1.43648	2.45233	0.570325
AK4	2.26257	3.32848	2.56851	4.20013	4.96493	4.90359	3.06448	3.07369	1.90573	4.18294	3.07128	4.06638	2.77347	3.712	4.66212	5.29489	1.76915	2.92718	2.47768	4.9791	3.10074	4.07444	3.62438	3.57891	5.46956	4.96019	5.95005	3.05722	2.24186	5.09237	3.72494	3.56612	3.56203	1.64873	3.73154	4.77177	3.32383	4.02174	5.00437	2.63665	2.35658	4.24189	3.41257	2.96192	4.05847	3.36861	5.39025	2.53122	1.64501
LEPROT	5.32126	5.82387	4.78596	5.78429	6.25158	5.80083	6.64828	5.62693	5.10613	5.77617	6.85346	5.7421	6.6426	5.91832	5.83607	6.10743	5.18897	5.38553	5.4537	5.32726	5.70245	5.25809	5.87685	4.74425	5.50324	5.10973	5.8376	5.10946	6.24056	5.61726	6.00643	5.01305	6.34967	5.40449	6.27474	6.87233	5.9052	5.08733	5.46248	5.2487	5.70983	5.84258	5.58998	5.40095	4.88643	7.22478	6.00876	5.35751	5.32244
CACHD1	6.72938	6.75115	6.67346	6.39224	7.04986	6.64762	6.83124	6.65409	4.82208	7.35376	2.18936	6.85765	5.54812	7.45049	6.78351	7.02334	5.70141	7.09492	8.09392	6.95339	5.44812	6.77652	6.35783	6.92825	7.54524	6.36855	7.33125	5.4022	2.12441	5.49312	5.94858	6.44137	7.23988	3.99258	5.94967	4.85927	7.53049	6.10811	6.58082	6.745	6.96865	6.70604	7.12338	4.76052	6.98865	2.66704	6.48069	5.13292	6.49419
EFCAB7	3.30545	3.03256	2.62004	3.33841	2.96847	3.28692	3.12057	3.63131	3.55955	3.27372	2.16162	3.68184	2.77686	3.73225	3.25119	2.94806	3.27541	3.6957	4.58228	3.41805	3.30945	3.33682	3.58066	3.47906	2.5542	3.57819	3.75817	2.39076	1.74675	2.92515	2.65277	3.20261	3.81398	2.32665	2.87084	3.13876	3.46324	3.20664	3.13045	2.85144	3.82303	4.07762	3.24183	2.74363	3.01774	2.54124	3.41954	2.82442	2.35349
MCOLN2	0.143439	0.801015	0.205986	1.54952	0.0764122	0.0155574	0.217124	0.346149	0.477705	0.0233683	0.548671	1.30682	0.341511	0.716572	0.166339	1.06482	0.502907	0.979988	0.11126	0.488358	0.953156	0.410857	0.573268	0.0898858	0.215217	0.497537	0.265556	0.606149	0.306719	0.712314	0.250665	1.41866	0.235297	0.0337737	0.252226	0.349725	0.156552	1.2705	0.306371	0.396739	0.680615	1.30861	0.0828453	0.511921	0.61708	0.250986	0.329137	1.14543	0.238973
ST6GALNAC5	3.62546	3.86374	2.71727	3.93666	4.07503	2.75703	3.87761	3.03453	3.61137	1.44742	0.502906	3.54722	2.81518	2.60248	2.96704	1.99112	2.3508	2.45208	4.10967	4.59337	2.68712	2.71643	2.3043	4.65267	3.95989	2.06303	2.15507	3.3696	0.351943	2.43354	1.38863	3.09994	2.93565	1.82521	2.64457	0.413845	1.1243	2.73214	2.64277	2.20274	3.95294	1.94819	2.183	4.22697	2.47723	0.386092	2.20229	3.95203	2.17866
ATG4C	4.45268	4.71847	4.77679	5.01012	4.3775	4.61298	4.72097	4.61774	4.38455	4.96596	3.63757	4.15688	4.09825	4.78374	4.85785	4.93582	4.4101	4.71955	4.65541	4.74507	4.75507	3.54007	4.54726	4.64116	3.80346	4.43664	4.86151	3.9035	3.30807	4.80327	4.49438	4.59474	4.78629	3.08034	4.72674	4.36333	4.23688	4.24695	4.82983	4.19836	4.58179	4.88296	4.18411	4.17782	4.58235	3.76068	5.15543	3.91704	4.78492
ASB17	0	0	0	0	0	0	0	0	0	0	0.047483	0	0	0	0	0	0	0	0	0	0	0	0	0	0	0	0	0	0	0	0.10266	0	0	0	0	0.0667925	0	0	0	0.0693024	0	0.0880209	0	0	0	0	0	0.200708	0
ADGRL4	3.96356	3.63414	4.9126	4.54945	4.81286	4.51272	5.35594	3.59414	4.47225	3.82082	4.94606	3.99524	5.56253	5.13989	5.92513	4.82529	5.49143	3.93842	4.46757	5.38	4.46084	5.61451	2.4286	3.26227	3.7746	4.39655	4.36742	3.23476	5.27298	4.77306	4.29017	5.83771	6.11427	4.26503	4.53584	4.64497	3.33663	4.10513	4.34194	5.87269	4.36671	4.3637	3.89845	5.27996	3.44588	6.0377	5.55368	5.8682	4.96377
GJA9	0.432786	0.174403	0	0	0.203756	0.101068	0.0877561	0.119591	0	0.0767629	0.100343	0.174639	0.146993	0.230193	0.21294	0.235892	0	0.359513	0.264508	0.292424	0.141797	0.120418	0.153942	0.0999193	0.0383237	0	0.19018	0.0994024	0.251999	0.0304997	0.110203	0	0.251639	0.0560765	0.025397	0.0717656	0.193894	0.124	0.260564	0.14526	0.0746288	0.183233	0.136061	0.290109	0.0506429	0.0198079	0.159561	0.0286849	0.0533634
MTF1	2.65336	2.72965	2.0043	3.19107	3.3262	2.0972	3.55532	2.79333	1.34503	2.61859	2.66155	3.44797	2.23213	3.26207	2.76336	3.01746	2.20479	3.69444	3.51353	3.01379	1.58869	2.89132	2.72251	3.02543	2.89103	2.76577	3.46869	1.72022	1.87367	2.87415	2.32448	2.37732	3.1578	1.5784	3.09568	2.56942	2.87389	2.58324	2.5805	1.7926	3.23955	3.38207	2.78603	2.45927	2.87355	2.29335	3.0704	2.69316	2.73147
JAK1	5.5962	6.70299	5.21652	5.65377	6.64655	5.93512	6.65637	7.15	3.53789	6.96699	6.37886	6.93824	6.74189	7.24423	6.42929	6.40891	4.78429	5.98347	6.44044	6.09279	3.96825	6.63254	5.89379	6.36671	6.43131	6.3609	6.78652	5.84999	5.40649	5.59425	6.36316	5.25369	6.82733	5.67202	6.39815	6.52073	6.77147	5.4216	6.06108	5.73283	7.11119	7.027	6.41556	5.94372	5.59904	6.85517	6.78421	6.1017	5.78267
TTLL7	1.99809	2.85567	1.40561	2.52356	3.5177	2.00693	3.5033	2.05424	1.19298	2.05336	0.296738	2.03291	1.70646	2.15386	2.16917	2.25332	2.05182	3.28151	1.63855	2.29697	2.8021	1.50297	4.33523	1.99539	1.93968	2.03854	2.11686	1.97434	0.661268	2.50729	1.39934	1.81082	2.4806	1.7758	3.1053	1.71969	2.3298	2.74853	2.39714	1.69938	2.26813	2.29198	2.79078	1.50424	2.73325	0.822698	2.24781	2.2632	3.00246
GADD45A	3.61336	5.75364	4.39671	4.47253	4.7915	4.57715	4.71781	4.43587	5.09519	5.17169	7.3549	3.71975	4.84694	4.41371	5.02991	4.90512	4.308	3.57885	3.19152	4.46563	3.26936	3.75087	4.16678	3.94506	5.98122	4.84045	5.26528	4.39098	4.71752	4.61433	5.0505	4.5717	5.77512	5.16087	4.69269	6.47944	4.26916	5.42121	5.30044	4.21424	3.94575	6.1971	3.78477	3.97844	3.54955	6.31052	5.01154	5.31081	4.33492
KDM4A	4.3176	4.96679	4.14217	5.36371	5.29772	4.4724	4.9783	4.88117	1.94279	5.07794	2.74586	5.50807	4.21146	5.15844	4.59352	5.35568	3.71189	5.73527	5.55146	5.33711	2.7044	4.6835	4.33721	4.81081	4.29652	5.15767	6.04676	3.62035	2.60821	3.67171	3.77105	3.0897	5.13499	2.65274	4.49463	4.48151	5.26434	4.32552	4.46547	4.39891	5.44448	4.76572	5.23797	3.37219	4.77575	3.06197	5.27736	3.50982	5.42424
ZNHIT6	4.3597	4.18048	4.63995	4.8914	4.49961	4.06274	4.69862	4.44285	3.0698	4.72719	3.22959	4.36497	3.88599	4.44538	4.55027	4.2846	4.64819	4.40039	4.53592	4.63555	3.51298	3.75816	4.69556	4.35557	3.95277	4.37905	5.0424	3.53768	2.68891	4.33565	3.8753	5.37696	4.74228	3.13776	4.73922	3.91911	4.4761	4.24975	4.26471	3.83172	4.47876	4.48959	4.07239	3.69295	4.57244	3.62783	4.83828	4.15742	4.25965
MROH7	0.174627	0.226088	0.0615625	0.219579	0.211559	0.331929	0.136673	0.435219	0	0.0352562	0.879398	0.165248	0.439428	0.453967	0.154636	0.064814	0.117192	0.310573	0.0850549	0.0514798	0.0333368	0.243541	0.156647	0.227044	0.410372	0.321404	0.79372	0.0737804	0.893231	0.356693	0.54415	0.0752706	0.458179	0.199149	0.100784	0.614494	0.112896	0.266813	0.334975	0.193909	0.37897	0.887999	0.215585	0.396079	0.090435	0.618303	0.836149	0.172833	0.123737
PTGFR	0	1.9589	0.128801	0	0.179365	0	0.013101	0	0.521274	0.0507035	2.15618	0.14136	1.22756	0.0708352	0	0.997539	0.257937	0.114133	0.178505	0.258334	0.201912	0.281251	0.465513	0	1.29666	0.0342927	0.0522648	1.30035	1.77466	0.0266533	0.208982	0.408138	0	3.50804	0	0.379007	0.0591419	0.0734349	0.18493	0.0491676	0.0330407	0	0.0123988	0.0277744	0.0766459	0.810693	0.129028	0.954293	0.0118123
LMO4	4.95142	6.21081	4.85231	5.6056	4.97837	4.91827	4.69466	5.60693	5.28777	5.38638	4.07468	5.30891	5.0347	4.60353	5.34021	5.83522	6.03415	4.35594	3.97713	5.26519	5.30456	4.31245	5.58577	5.01215	4.71175	4.78476	5.27852	5.19524	4.40118	4.49017	5.84191	5.68919	5.19559	4.76257	5.10933	5.65658	4.68962	5.20648	5.38206	4.15842	5.10278	5.18588	3.99218	5.26946	4.69322	5.50394	5.43376	4.53483	4.88118
PRPF38A	5.90532	5.7837	5.6944	6.39372	6.09086	5.77715	6.18269	6.04975	4.99073	6.17704	4.51469	5.93477	5.31162	6.19928	5.98639	6.02132	5.58146	6.34337	6.24836	6.34789	5.94329	5.48611	6.06748	6.07729	5.52357	6.10139	6.47454	5.01983	3.85782	5.90417	5.71719	5.64446	6.1993	4.46849	5.97558	5.89595	5.92416	6.00068	5.93373	5.14922	6.58599	6.18482	5.70701	5.30835	5.34786	4.5864	6.37333	5.06372	5.95107
PIGK	4.10383	4.52348	4.07948	5.03629	5.50595	4.53115	5.03979	4.6536	4.60449	4.68844	4.72413	4.93661	4.44519	4.75707	4.61721	4.60692	4.52609	4.19993	4.84008	4.8133	4.8014	4.48848	4.6998	4.88053	4.16952	4.59025	5.03225	4.15706	3.99391	4.52123	4.19295	4.55634	5.03449	3.82467	5.25429	5.2685	4.4812	4.07477	4.68848	4.41851	4.66251	4.45579	4.1422	4.13013	3.90977	4.86813	4.93781	4.23634	4.67196
ST6GALNAC3	2.77045	3.81323	3.71605	4.13326	4.39568	4.17949	4.27772	3.41418	3.91436	3.30749	1.84802	3.34081	3.00123	3.26539	3.59557	2.56715	3.10578	3.47442	3.91179	3.66118	3.5351	3.86953	3.09516	3.71347	4.1986	4.38645	4.31787	3.27839	1.66064	3.93447	3.42359	3.09112	4.68867	1.96171	3.11398	2.45212	2.16418	3.19856	3.70179	3.1273	3.99313	3.48673	3.70952	2.45476	3.34764	1.87501	4.34273	2.8928	3.65772
GUCA2A	0	0	0	0	0	0	0	0	0	0	0	0	0	0	0	0	0	0	0.165099	0	0	0	0	0	0	0.137035	0	0	0.339561	0.10734	0	0	0	0.0998227	0	0	0	0	0	0	0	0	0	0	0	0.0703576	0	0	0
USP24	4.42356	4.49834	4.54298	5.27388	5.523	4.61155	5.28186	4.69079	2.59636	4.9726	4.11975	5.62205	3.55854	5.32502	4.52278	5.11969	3.74995	5.32061	5.27466	5.3929	3.41158	4.95189	4.76652	4.8493	4.90106	5.37751	5.67067	3.74556	3.87105	4.53231	4.13462	3.87555	5.2195	3.47888	4.88966	4.4312	4.97341	4.74318	4.21231	4.64246	5.47312	5.14272	4.96281	3.8761	5.34621	3.77564	5.16874	4.01347	5.23369
DOCK7	4.22575	4.9298	4.85612	5.00404	5.71385	4.71906	5.49262	4.57935	3.58906	5.21904	3.35051	4.73356	4.08648	4.92445	4.5715	4.75982	4.48704	5.06772	5.12402	4.95898	4.12166	4.84393	3.94376	5.08659	4.55353	5.15462	5.43979	3.90767	2.39078	4.54388	4.2911	4.4106	5.10402	3.46359	4.65381	3.95424	5.30014	4.46855	4.0856	3.96076	5.32427	5.37132	5.0915	3.83032	4.9757	3.06249	4.89464	3.13732	5.55821
NEGR1	0.16005	1.0771	0.398635	0.0872687	0.109791	0.0704784	0.0633246	0.45872	1.89342	0.0299065	0.597883	1.58139	0.102992	0.187139	0.0199634	0.982965	0.828395	1.05731	1.96915	0.0693071	0.576137	0.214311	2.72576	0.054475	1.04023	0.261362	2.73924	2.12071	0.711039	0.202487	1.92219	0.998298	1.19044	2.01156	0.218307	0.73521	3.83071	0.963068	0.21643	0.715014	0.227651	3.4141	0.0641768	0.14368	0.672913	0.223346	2.18872	1.19342	0.116054
FAAH	3.20387	2.90507	2.49733	3.39735	3.71338	4.66288	4.1928	3.0588	1.64481	3.02273	4.58277	3.05215	4.18432	3.51422	3.00675	3.48919	2.96965	2.99817	3.04988	2.54899	1.97585	2.59246	3.59913	3.3682	2.89589	2.59079	3.59555	2.45403	4.02544	3.47875	3.86956	2.84706	3.56192	1.75027	3.56605	4.48603	3.97518	3.20201	3.5112	1.48818	3.51163	3.86267	4.86717	3.64996	3.04039	4.4708	3.66989	1.85558	3.24613
KYAT3	6.1537	5.59626	5.8014	6.64641	6.74554	6.48831	6.44364	6.42394	6.36602	5.92459	5.12815	5.88231	5.16488	6.78086	6.2381	6.80746	5.89901	6.03984	6.28438	6.33221	7.65528	6.89202	6.08315	6.63218	6.58887	5.6282	5.72959	4.97479	4.34644	6.48733	6.19147	6.16906	6.46365	5.11952	6.60489	5.966	6.57651	5.76908	6.45131	4.71311	6.62461	6.51445	6.31511	5.61514	6.15942	4.97711	6.53931	5.19776	6.71443
SHISAL2A	1.66444	0.811716	1.25499	0.585333	0.94161	2.26131	0.693549	0.399426	0.286258	1.75512	0.601139	0.50809	1.1955	0.677229	1.85901	0.414687	1.4743	0.388985	0.823905	0.942197	0.829019	0.651837	0.636115	0.693842	1.01124	0.822622	0.501865	1.01707	0.824268	0.76634	1.67686	0.661955	0.860916	0.818786	0.917265	0.645899	1.63411	1.05634	1.49207	1.03039	0.606459	1.15173	1.37288	0.990207	1.09948	0.861058	0.872853	1.47448	1.21966
DNTTIP2	5.37406	5.18469	5.5483	5.74542	5.69382	5.23886	5.64605	5.43134	4.18614	5.50067	4.1747	5.32426	4.46391	5.60739	5.43046	5.56139	5.26637	5.42084	5.90037	5.68387	5.73437	4.75433	5.37565	5.55629	4.86092	5.40359	5.67952	4.6144	3.3699	5.31279	4.36374	5.16212	5.69761	4.07535	5.50316	4.66775	5.40104	5.47258	4.99339	4.81453	5.66746	5.59014	5.51456	4.66363	5.3508	4.21117	5.59355	5.16513	5.42149
PTPRF	6.20638	5.92941	5.27507	7.13979	7.27086	6.53529	6.66129	7.22139	4.1246	6.49522	6.00114	7.4632	5.681	6.92246	5.6338	7.27104	5.55679	7.55564	7.27574	7.40754	3.79436	7.46284	6.88764	7.35731	7.28988	7.77664	7.59659	5.58791	4.5915	6.1503	4.76347	5.65382	7.81839	3.55604	6.07941	7.17594	6.43288	6.59029	6.88564	6.31275	7.21939	6.94234	7.76379	5.6724	7.65702	5.78473	6.90365	5.7886	6.84041
DHCR24	4.43466	5.95686	7.39011	5.24561	4.89771	3.66529	5.0419	4.89015	3.60987	5.91506	7.02842	3.74576	3.73373	4.97665	4.24892	8.09704	7.30757	5.23328	5.46843	6.63165	4.24946	5.09829	3.92835	5.01071	3.74738	5.62991	5.66865	4.98955	5.75588	3.51658	6.01205	4.39653	4.80804	3.30757	4.04798	4.76374	6.34698	4.98234	3.65084	4.88608	6.4675	4.26098	5.95359	6.42491	6.61734	6.88737	5.34953	4.41109	6.14131
COL24A1	1.38793	1.4324	2.63846	2.16114	1.88254	0.0388602	1.7444	0.706413	0.393741	0.0252035	0.808205	1.01693	0.303853	0.703204	0.251574	1.54885	1.59461	2.1791	2.36139	2.59894	0.555793	0.637099	0.478602	0.413027	0.869955	1.56916	0.48529	0.538421	0.302834	0.576757	0.112449	0.782981	1.52377	3.36406	1.40983	0.714964	0.584922	1.92274	1.14359	0.634372	0.473076	0.0311638	0.541034	0.317082	1.20281	0.433713	0.714684	0.843494	2.22209
BSND	0.0185686	0.0361534	0.018177	0.0488279	0	0	0.0177587	0	0	0	6.0233	0.105997	0.0598592	0.0324895	0	0.0215285	0	0.0397608	0.0283847	0.053855	0.014638	0.0487689	0	0	0.131844	0.113232	0.180871	0	4.65522	0.0360694	0.0335316	0	0.0532955	0.0499409	0	0.0846532	0.0203475	0	0.0279265	0.229695	0.0225123	0.0286517	0	0	0	3.328	0.0491328	0.0833669	0
GPX7	6.7417	7.86202	7.03179	6.7635	6.95339	7.67029	7.3439	6.94905	8.40753	7.67187	4.67058	6.03669	7.97834	7.41476	7.76098	7.47099	6.77654	6.22076	6.28811	5.91439	8.56504	6.61205	6.90565	6.78194	7.5314	6.49322	7.00705	7.00958	3.83663	7.32528	7.35687	6.9764	6.9713	7.30449	6.98786	6.39994	8.04326	6.32208	7.07467	6.2769	7.08856	6.50956	7.1387	6.5466	5.80448	5.3766	7.40499	5.95925	8.15983
SLC44A3	3.06758	2.74344	1.37616	1.39216	0.952584	1.43507	1.98286	1.23128	3.1283	2.88492	5.54865	1.52406	1.35821	2.79201	1.13041	1.79677	2.10634	1.51597	0.803572	1.23748	1.35333	1.02871	4.24823	0.598525	3.05572	0.94771	0.788591	2.18724	4.92946	1.48145	1.51799	1.2881	2.50864	3.47647	1.15211	1.77122	2.45132	1.62323	2.28315	1.80213	1.80455	0.942922	1.44149	1.15336	2.23308	5.10819	1.84771	2.67792	2.60706
PKN2	5.1704	5.05471	4.72404	5.85249	5.78185	5.23114	5.90812	5.51339	5.2171	5.62594	4.26712	5.801	4.81962	5.79771	5.3941	5.50306	5.40389	5.77959	5.68461	5.83786	6.28817	4.88507	5.64771	5.50332	5.02579	5.66442	6.30328	4.56514	3.97742	5.5758	4.7647	5.49079	5.91188	4.17027	5.58682	5.16416	5.09406	5.28448	5.27682	4.62291	5.87642	5.8777	5.33655	5.07868	5.45433	4.62231	5.92061	4.62327	5.779
ABCD3	4.00664	4.62435	4.91552	4.96026	4.84239	4.54866	4.84804	4.94529	4.72297	4.94083	5.0541	5.01199	4.1565	4.97096	4.6064	5.09086	4.95683	4.84249	4.73923	4.54963	5.71057	3.96771	4.95084	4.72657	3.91537	4.89892	5.03369	3.84763	4.36795	4.6739	4.59846	4.58446	5.05563	3.94836	4.84804	4.66418	4.77605	4.48138	4.22454	3.70017	5.09784	4.57535	4.46977	4.57347	4.7401	4.73112	4.83065	4.31182	4.84372
MROH7-TTC4	0.0450486	0.103748	0.017805	0.0241177	0.0251764	0.052199	0.0173952	0.0791809	0	0.011392	0.0734685	0.0442006	0.080045	0.123303	0.00947905	0.0315182	0.0103949	0.202291	0.0415102	0.0133735	0.0355816	0.0710911	0.124119	0	0.0552665	0.0676117	0.287774	0.00744477	0.112272	0.044036	0.048997	0	0.24402	0.0408891	0.00741451	0.15183	0.0199314	0.108516	0.0674433	0.0650206	0.0757516	0.27056	0.056821	0.0428632	0.0222581	0.137859	0.246848	0.0414272	0.0465568
ALG14	2.18684	2.23957	2.04307	2.34541	2.26583	1.92633	2.60938	2.35488	3.13106	2.27131	1.86459	2.02933	1.77728	2.62084	2.1584	2.55373	2.37535	2.55202	2.46064	1.93767	3.11743	1.00271	2.92495	1.92399	1.85191	1.93551	2.22739	1.53422	1.63684	2.36251	2.03183	2.28257	2.31839	1.75627	2.44684	2.09515	2.17047	2.06621	1.98636	1.55565	2.21031	1.80795	1.80232	2.07342	1.84858	1.94327	2.28783	1.82144	1.60776
ZZZ3	4.21413	4.30984	4.55576	5.39751	5.045	4.68596	5.18615	4.78085	3.87052	4.84725	3.25966	5.36469	3.73905	4.8649	4.70864	5.01723	4.28058	5.04457	5.25133	4.80679	4.43719	4.50041	4.82019	4.75909	4.24506	5.2083	5.57885	3.65224	3.07424	4.72538	3.94246	4.33951	5.34575	3.37147	4.79988	4.44514	4.99864	4.7546	4.39114	4.38305	5.17839	4.96446	5.03457	4.0086	4.78659	3.54162	5.16713	4.286	4.90159
YIPF1	5.98005	5.69027	5.81582	6.21913	6.14701	5.81328	5.9779	5.65576	5.34333	6.1994	5.24947	4.75273	5.83154	5.99169	6.12025	5.71134	5.59369	6.03034	5.59227	6.13558	5.97045	5.20211	6.35388	5.59959	5.46615	5.67327	5.8025	5.01062	4.62607	6.27344	5.92005	5.94115	5.96674	4.24905	6.18124	5.76865	6.05116	5.60379	6.4448	5.56167	5.75131	5.45482	6.1739	5.72688	6.01601	5.34508	6.07737	5.17699	6.16226
LDLRAD1	0	0.0525515	0	0.0358523	0	0	0	0	0	0	0.356965	0	0	0	0	0	0	0.0291703	0	0	0	0	0	0	0	0	0	0.0653437	0.123015	0	0.118944	0	0	0	0	0.062361	0	0	0.0204658	0.0327169	0.0648574	0	0	0.0184357	0	0.223581	0	0	0
GJB4	0	0.0222069	0	0.0300427	0	0	0.021681	0.0224028	0.0743123	0	0.091141	0.0222384	0.0368841	0.0396211	0	0	0.0511705	0.0484618	0	0.033158	0	0	0	0	0.0820131	0.0285178	0	0	0.0747353	0	0.0806504	0	0.0858906	0	0	0.175419	0	0	0.0508054	0.0274106	0.0544358	0	0	0.0154332	0.0185462	0.669722	0.0401696	0.081586	0
TMEM125	0.0301882	1.34065	0.0585149	2.45822	1.976	0.506983	0.265645	0.586399	1.52711	1.82245	4.58941	0.32065	0.682651	0.770933	0.121537	0.733453	1.12506	0.185029	0.332819	0	0.282625	0.589867	3.92191	0.4295	0.914684	1.25465	1.18962	0.727119	4.83297	1.64536	0.343336	0.817866	0.65383	0.0806512	1.09327	2.4564	1.03093	1.89518	1.07089	0.299244	0.80279	0.697864	3.92723	0.427224	3.71639	5.04526	1.68051	0.964676	0.920528
DMRTA2	0.0783151	0.467256	0.0195598	0.0525003	0.0814113	0.0165982	0	0.0392265	0	0.049431	0.186279	0.0196016	1.47443	0.118784	0.0207578	0.0905056	0.152225	0.104617	0.0604386	0.057898	0	0	0	0	0	0.0251428	0.100169	0.386368	0.0399699	0	0.171946	0.138314	0.0942692	0.17172	0.0639318	0.217421	0	0	0.0739666	0.116973	0.117238	0	0.280336	0.227098	0.0799322	0.0983402	0.0528278	0.0895576	0.0172337
HIVEP3	2.06056	2.49556	1.06736	2.00748	2.50512	1.39032	1.38147	2.70376	0.608034	1.62593	1.2605	2.78901	2.1297	2.44265	1.59649	3.05425	1.11385	1.87189	1.43163	1.85709	0.462962	1.41007	1.55276	1.5555	1.91079	3.09852	4.19795	1.47477	0.937394	1.20214	1.93399	1.12848	2.59966	1.67593	1.95953	3.57839	2.05124	1.86017	1.48351	2.03771	2.10222	3.84463	1.75333	1.40788	1.73109	1.61974	2.69715	2.62715	1.97115
SH3GLB1	6.41555	6.18219	5.23317	6.72732	7.19136	5.72774	7.10617	6.20984	5.1991	5.65284	5.10373	6.7697	5.80212	6.95926	5.82587	6.07338	6.06753	6.62131	6.51526	6.83192	6.3347	6.33803	6.51995	6.3919	6.24154	5.70122	6.33291	5.11092	4.78295	6.35723	5.33152	6.08645	6.81663	5.78164	6.48821	6.24455	5.98711	6.24827	5.87103	5.44073	7.02004	6.35521	6.80102	5.7047	5.93591	5.47011	6.2163	5.47279	6.24597
PRAMEF8	0	0.0641738	0	0	0.174883	0	0	0	0	0	0	0	0	0.21822	0.339612	0.0757339	0	0	0	0.0483591	0	0	0	0	0.425515	0	0	0	0	0	0.116761	0.323411	0	0	0.0269558	0.0385498	0.0362708	0	0	0	0	0	0.506003	0.022572	0	0	0	0.304026	0
TM2D1	4.63089	4.39054	4.09972	4.99885	4.54011	4.47924	4.50189	4.38779	5.32974	4.6854	4.22608	4.07415	4.54344	4.34974	4.80841	4.25431	5.09281	4.51215	4.41944	4.63419	4.44949	4.3506	4.64801	4.3935	4.75116	4.22812	4.71906	3.72203	3.89783	5.0916	4.90986	5.20381	4.63811	4.68896	4.54875	4.81946	4.37748	4.26946	4.47674	3.63302	4.43691	5.03523	4.22065	4.77971	3.87735	4.35919	4.75797	3.87598	4.28275
SCP2	5.17904	5.1832	4.5718	5.25747	5.12317	5.33606	5.19226	5.36873	5.51968	5.31395	5.7772	4.88337	5.07878	5.48202	5.20659	5.40496	5.47244	5.33328	5.00003	5.13795	5.04816	4.81369	5.73629	5.19988	4.46442	4.72298	5.27292	4.43471	5.18929	4.92935	5.02659	5.27843	5.35858	4.58264	5.24534	6.0383	4.99044	4.79519	5.04916	4.67495	5.37688	5.45535	5.52292	5.17557	4.81859	5.93397	5.41211	4.77356	5.16894
BCAR3	5.07513	3.92	2.10444	4.71141	6.06387	6.00734	6.41128	5.83982	4.10741	4.04398	4.23269	5.57134	4.3735	6.20622	4.12468	5.96975	4.35562	6.75702	6.62628	6.10371	4.14219	5.09665	4.70505	6.35753	5.15761	5.29646	3.85202	3.01152	4.16161	4.78859	2.93795	4.65435	5.78128	2.28949	6.06529	5.9717	4.21615	5.44535	4.91971	4.83272	6.33364	4.83222	5.57493	4.66511	5.26879	3.74381	3.6252	4.83347	5.10585
BARHL2	0	0	0	0	0	0	0	0	0	0.0797063	0	0.0318077	0	0	0	0	0.0368995	0.0349372	0	0.0931941	0	0	0	0	0	0	0	0	0	0	0.114379	0.0579592	0	0	0	0	0	0	0	0	0.0774926	0.276371	0	0	0	0	0	0	0.0279795
DMAP1	4.79397	4.93952	4.44183	5.03122	4.82028	4.61202	4.31924	4.47677	2.24904	4.91755	4.15302	4.30456	4.72695	4.58665	4.81057	4.56633	4.28382	4.6378	4.43222	5.10424	3.71956	4.23695	5.04799	4.47136	4.60294	4.36842	4.82283	3.73231	4.03554	4.71608	4.99178	4.57147	4.46673	3.44454	4.72107	5.125	4.92227	4.87835	4.71641	3.47742	4.55988	4.64133	4.46144	4.47172	4.84765	4.26516	5.01378	4.13872	4.39117
AHCYL1	6.44648	6.53609	6.02705	7.293	7.01135	6.54693	6.96095	6.424	5.07164	6.74522	6.7218	6.75465	5.94819	6.90001	6.63705	6.63999	6.018	7.08664	6.84377	6.85699	5.68738	6.81819	6.74948	6.86156	6.73084	6.60495	7.3174	5.33757	6.23632	6.64665	6.54011	6.1804	6.72797	4.91628	6.71798	7.13691	6.44655	6.39666	6.4912	5.57905	6.84765	7.06145	6.46415	5.92609	7.01843	6.54357	7.01469	5.77798	5.74934
CNN3	7.28518	8.71297	7.56354	8.18143	7.69179	8.39285	7.86764	8.16386	8.15339	8.5197	7.745	7.50079	8.78377	7.75346	8.16038	8.46647	8.02669	7.59976	7.25372	7.79141	7.77911	7.06362	7.43827	8.79183	8.43523	7.65161	7.91365	8.05613	7.05496	7.51442	9.3261	8.39311	8.35547	8.95866	7.26099	8.93248	7.9231	7.74486	7.87992	7.03222	7.51563	8.33344	7.47004	8.31063	7.81105	8.31336	8.14298	7.80127	8.31148
VAV3	1.16961	2.97203	2.05672	2.08907	4.83721	0.501542	6.76693	2.13304	4.41107	2.96824	5.38403	2.16046	1.33472	2.08808	2.0905	3.93621	3.54455	1.0244	2.45872	2.17743	1.55967	0.93447	3.45669	4.80335	2.60039	5.28302	3.82159	2.83074	5.36285	4.25072	1.1531	3.65191	3.29796	1.13367	5.95817	1.99782	1.29364	3.171	1.93835	2.03622	1.87419	2.80651	0.5393	3.03418	4.42065	5.24339	4.71481	4.05613	2.69585
DPYD	0.799041	0.864323	1.20049	0.911613	0.779688	0.76624	1.37952	2.86887	2.59652	0.607312	2.69572	2.49455	1.14028	1.30614	0.857937	1.67607	2.20808	0.746411	1.58605	1.58418	1.30614	1.58989	2.56906	0.388561	2.73075	1.9287	0.736206	0.813274	2.39523	0.714751	1.31183	1.7461	2.63658	2.2056	1.36528	4.03165	1.04003	0.938805	1.78392	1.80844	0.702334	0.72119	0.984647	2.76003	0.96946	3.27195	0.960409	3.04237	0.828587
TLCD4	2.41148	3.61452	1.19944	4.76546	2.25614	3.03817	4.65184	3.21321	3.95742	2.54335	3.40979	3.63245	3.12515	3.92631	2.38171	3.9987	2.82685	4.43282	3.33043	3.54899	2.5673	4.10026	3.89818	3.50881	2.52742	3.05571	2.55173	3.78455	2.81521	3.74581	3.01849	2.79268	4.20017	2.97185	2.49803	3.14486	3.29392	3.63981	3.1837	2.5023	4.27507	3.19492	5.27088	3.07512	3.05523	3.64545	2.31019	2.58905	1.93436
POU3F1	0.447513	0.35841	0.391189	0.190228	0.609435	0.352323	0.195204	0.163238	0.160944	0.7171	0.688421	0.646008	1.01145	0.110937	1.09342	0.738395	0.884737	0.652645	0.821335	0.678671	0.653175	0.138226	0.434231	0.168968	0.641281	0.252206	0.326429	1.32641	0.406644	0.559589	0.286953	0.968381	0.652874	0.605886	0.808031	0.510121	0.321045	0.981504	1.41018	1.12079	0.330629	0.989508	1.41818	1.37007	0.831841	1.0451	0.834707	1.18048	0.2262
LRRC8D	4.42469	5.60594	4.97159	5.58349	6.44201	5.18536	6.28704	5.92615	3.43677	5.236	4.63067	5.01532	3.73009	5.42843	5.10337	5.85765	4.55566	5.93728	5.4621	4.92121	4.72778	3.95338	5.46493	5.18422	4.65179	5.1424	5.49384	4.18339	3.6669	5.22827	4.35947	4.90085	4.8844	2.72697	6.49876	5.63655	5.24742	5.05105	4.83489	4.59466	5.29509	4.49286	5.50284	4.81576	5.20925	4.20354	5.29859	4.15636	5.42593
S1PR1	4.01418	3.51097	4.73577	4.5423	4.37095	3.36231	4.94803	3.08691	4.15376	3.92451	5.55169	3.82801	5.15157	4.39547	5.4381	3.99311	4.7661	3.80737	3.76101	5.13958	4.26256	6.58907	3.60888	3.67723	4.41178	4.5401	3.99206	3.57063	5.40565	4.59769	4.32156	5.67034	5.31427	4.58359	3.68749	4.34715	5.16506	4.32605	4.64758	5.31897	4.42033	5.98867	3.73282	5.09002	3.45979	5.67643	4.94756	6.06358	5.13593
ELAPOR1	1.14342	0.397664	0.438307	0.949906	0.669492	0.833878	0.548328	0.520941	0.209189	0.574867	0.377084	2.13011	0.26502	0.977702	0.553236	0.885603	0.412261	3.21056	2.16796	1.47615	0.274289	1.8732	2.00044	0.658971	0.602189	1.85414	0.895443	0.487806	0.121248	0.45271	0.55117	0.695396	1.7745	0.371478	0.461635	2.42224	1.04303	1.89261	1.36318	0.96267	1.73082	1.99563	3.81302	0.472537	1.64598	0.507888	1.03697	1.87907	0.258048
ARHGAP29	1.473	2.57128	1.81713	2.5851	2.09365	1.77531	2.54236	1.40237	2.44409	2.92538	4.73294	2.21159	3.17963	2.5867	3.11422	2.35018	2.52085	1.736	2.16336	2.73024	2.02502	3.19454	1.34938	1.15433	1.28329	2.74361	2.61517	1.87021	4.08964	2.26367	2.03108	2.78218	3.97459	2.37963	1.95619	4.69938	1.75539	1.98162	2.54091	3.07711	2.66673	2.84165	3.17692	2.41268	1.88872	5.36139	3.1421	3.56113	2.56268
PGM1	4.08466	5.75442	5.17431	5.70593	5.53917	5.82814	4.89612	5.36975	3.12232	5.53877	5.70436	5.39266	5.74791	5.26746	5.54739	5.51557	4.01728	5.34854	4.5995	5.44264	4.22124	5.19982	5.18738	4.95624	6.41688	4.97842	6.27018	4.79364	5.09331	5.96299	5.2048	4.4919	5.57704	4.97492	5.36498	4.94635	5.59508	4.85731	6.23348	4.05628	4.96588	5.77674	4.48852	5.01539	5.43678	4.66502	5.73759	4.25694	3.89914
IGSF21	1.56246	2.67111	0.137355	0.588471	0.684254	0.484587	4.23696	0.332647	0.603172	3.55675	0.351802	0.825554	1.66419	2.38664	3.62965	1.52515	1.43922	1.54516	0.921806	0.657991	0.813524	0.642542	4.42358	0.718549	2.71859	1.16975	1.1392	2.14159	0.516741	1.95521	1.32681	0.860112	1.48907	0.720252	2.54678	1.37758	2.40602	3.10438	2.55936	2.87562	0.145609	1.5229	1.40524	0.541453	3.05747	0.537715	0.778033	0.668266	4.32334
COA7	3.65879	3.99602	4.07864	4.01233	3.80949	3.82669	3.83463	3.79936	2.54938	4.1374	2.65341	3.9294	2.63641	4.15709	4.06941	3.80182	3.50179	4.39696	4.67416	4.33502	3.28632	3.38656	3.82724	4.03466	3.85214	3.96784	4.40186	3.46467	2.40393	3.63918	3.47184	3.84022	4.01366	2.71136	3.84823	3.20344	4.13656	3.43245	3.68135	3.26395	4.2208	3.67108	4.21827	3.30785	4.11299	2.65181	4.38791	3.71802	4.0831
MAD2L2	5.59607	6.49198	6.21304	7.01411	6.16852	6.57804	5.31133	5.86859	5.98022	6.65218	3.95397	5.55421	5.84457	6.2235	6.73199	5.60655	6.63771	6.53074	5.91892	6.67901	5.89922	5.77745	6.09963	6.52423	5.84525	6.7342	6.62364	5.12197	3.58195	6.64812	6.47201	5.89658	6.17471	5.22727	6.29003	5.26957	6.69394	6.34968	6.33201	5.25184	6.36449	6.67104	7.0281	6.34245	6.38119	4.70553	6.84952	5.23878	6.31692
OLFML3	5.02505	7.89543	4.91894	4.1297	5.3517	5.7139	4.67398	4.03428	4.37986	7.52819	3.6512	6.2269	6.38598	5.3544	6.66523	5.70585	5.08023	4.0635	3.69692	3.92958	3.58448	4.42886	6.33629	4.34444	5.87381	4.68275	5.46494	6.4998	4.14617	5.10181	6.18959	5.23693	6.65272	5.03448	6.69238	6.17293	6.26548	3.42893	6.18185	6.40194	4.7226	6.02111	4.10421	6.40507	5.20389	5.04783	6.21682	5.41492	5.90128
TRABD2B	6.28382	3.9529	3.67138	7.52598	7.79473	6.81721	7.98333	7.74227	3.36429	3.98902	2.84231	6.81211	4.22304	8.36646	5.5299	7.72028	6.0953	7.69366	6.97547	7.49825	3.43372	7.09523	7.05385	7.48944	6.62227	7.02396	7.61061	2.91645	2.88024	7.05459	4.28721	6.83538	7.73883	2.05202	7.7822	6.70831	6.35406	6.95645	7.0026	5.92202	7.37609	7.03362	6.52684	6.86657	6.6224	3.67086	6.64668	5.12017	6.04037
GCLM	2.87084	2.96554	2.43787	3.93343	3.38427	3.13991	2.95896	3.88201	3.24419	2.964	3.54617	4.25383	3.68245	3.68089	3.11248	3.71321	3.11785	3.68067	3.2902	3.06319	3.36859	3.35761	3.43117	3.27127	2.8442	3.2246	3.33806	2.36039	2.70648	2.74775	2.45452	3.02228	4.02394	2.817	3.05655	3.71018	3.35676	2.39758	3.03993	2.72866	4.02081	3.13531	3.75238	2.93649	3.08828	3.51811	3.15505	3.79338	3.15747
TGFBR3	2.1374	3.67024	1.80034	2.78167	3.57773	3.33339	3.31415	2.9655	3.87533	4.04011	3.96615	3.65599	4.92523	2.71856	3.24126	2.82506	2.09779	2.05647	3.0251	2.47277	2.3482	2.44261	4.11363	2.81583	4.46391	4.10035	2.43875	2.9629	3.85957	3.14334	4.2266	2.05307	5.18797	4.79531	3.01506	5.68033	3.0486	2.28094	3.75787	2.68242	2.96106	3.56662	2.83249	4.16796	1.73554	4.15889	2.46662	3.26425	4.67165
SZT2	2.51222	3.5379	2.56685	3.34948	3.89996	2.94623	3.59439	3.31581	0.483827	3.58738	3.00798	3.51141	3.11958	3.91963	3.36132	3.35537	1.82902	3.80779	3.18467	3.25655	1.05852	3.58289	3.22391	3.46014	3.36694	3.7134	4.1243	2.09424	2.61915	2.8911	2.75629	2.4785	3.56329	1.70711	3.1384	3.40732	3.84851	3.25343	2.87453	2.52891	3.69771	3.52306	3.44099	3.40067	3.40918	3.03964	3.69318	2.39618	3.69838
PHTF1	3.37892	3.52051	2.69661	4.32397	4.24525	2.82144	3.95606	3.99785	2.84748	3.69627	2.81751	3.73131	2.90451	4.2161	3.22096	4.07895	3.76849	4.59326	4.19071	3.34263	2.56523	2.64065	4.19565	3.72362	2.97134	4.20322	3.76771	2.80016	2.32473	3.21335	3.36578	3.61828	3.99155	1.98211	3.42995	3.52612	3.75901	3.30626	3.16196	3.95596	3.59461	4.25515	3.20074	3.50267	3.92704	3.05545	3.94842	2.73749	2.80842
GSTM5	0.466204	0	0.631412	0.320153	0.072988	0.11194	0.585548	0.0316414	0.0119564	0.0134229	1.37599	0.0105462	0.603891	0.452307	1.89246	0.645489	0.151656	0.0902298	0.438999	0.092053	0.041863	0.187728	0.119918	0.0175889	2.014	0.0664615	3.76862	0.0687432	2.72245	0.242117	0.234513	0.130192	2.31093	0.0668888	0.0174244	0.315293	0.720642	0.979862	0.21164	0.0763633	0.0387768	0.997149	0.233805	0.0433137	0.102094	2.26231	0.310386	1.56457	0.231459
GSTM2	4.08622	4.37339	3.31164	3.18836	3.18347	3.8811	3.37478	2.85611	1.8041	4.50913	3.7003	2.03976	3.71962	3.15209	4.24798	1.95188	1.99101	2.89405	3.15514	3.41249	1.94811	3.22467	4.65766	2.1316	4.29456	3.39875	3.84656	3.35313	3.11146	3.72219	3.9912	1.91705	4.56877	3.14168	3.2993	3.63083	3.72708	3.21357	3.9313	3.301	2.66242	4.66767	2.70512	3.07982	3.64337	2.67942	3.97094	1.68317	3.77597
F3	1.05619	2.93837	1.31339	1.51095	1.28252	3.22838	1.64337	1.6898	1.44526	3.07202	3.5508	1.22342	1.56409	1.81985	2.51049	1.67668	1.58365	1.58875	1.07299	1.4928	0.896924	3.08302	1.24467	1.28491	5.30526	2.44285	1.84031	1.93345	2.47204	1.549	3.16666	1.93421	3.21513	1.45628	1.90972	4.13329	2.66326	3.52481	2.19411	1.43579	1.86392	2.65648	2.57711	3.42236	1.40529	3.8522	1.93244	3.84277	2.45296
VCAM1	2.08467	3.17169	1.44998	2.84489	1.40074	3.18883	1.80833	3.3984	3.3386	3.1655	4.37235	2.93709	5.47637	2.79117	3.52165	3.11629	3.22996	1.52836	1.95382	2.36705	3.3883	2.55928	3.89539	3.9965	4.49207	3.06635	1.89593	3.43045	4.21361	3.62035	6.47955	2.87382	4.53816	2.65617	2.89255	4.10206	4.11654	3.35867	3.78079	3.16365	3.39055	3.79885	3.12575	5.1773	1.7419	4.73168	3.00226	4.31636	4.92271
HIPK1	4.49026	4.68977	4.12721	5.56145	5.71754	4.46465	5.70135	5.05097	3.72746	4.98786	3.88191	6.18593	4.3791	5.27497	4.5392	5.47383	4.21222	6.1949	5.07858	5.2403	3.84339	5.76083	5.25915	5.21828	4.77727	5.53283	6.22709	4.19852	3.55403	4.74958	3.83504	4.52922	5.77161	3.97855	5.03163	5.71612	4.99557	4.7754	4.68179	6.05232	5.39714	6.23506	4.92776	3.87049	4.689	4.14597	5.58851	4.48067	4.16802
GPR88	0.174834	0.38168	0.138658	0.185165	0.12351	0.317146	0.135593	0.252136	0.280968	0.454501	0.074576	1.15433	1.28246	0.493369	0.231486	0.143612	0.102229	0.0969071	0.0830898	0.317167	0.178685	0.0485079	1.5804	2.08153	0.9995	0.750277	0.13702	0.695936	0.119696	0.811769	1.5506	0.301446	2.45715	0.36952	0.274161	0.220684	1.10047	0.41677	1.0759	0.339449	0.209654	1.88485	1.06734	0.743042	0.130575	0.197392	0.243372	0.637973	1.15851
RWDD3	3.63392	3.62994	3.44705	3.75626	3.81101	3.71843	4.14442	4.17153	3.33831	3.95865	2.6992	3.78878	3.16934	4.2368	3.67965	3.91805	3.18121	3.63005	3.9458	3.69226	3.91087	3.06662	4.1347	3.4608	3.17733	3.37213	4.00825	3.3476	2.68696	4.00108	3.8426	3.69961	4.13674	2.99126	3.74068	3.50103	3.77763	3.79228	3.7746	3.23845	3.92747	3.86076	3.85467	3.43312	3.39885	3.04862	4.00087	2.9854	3.01057
MAN1A2	4.8945	5.00008	4.35623	5.67327	5.41016	4.47104	5.34196	5.17917	3.63989	4.94939	4.2031	5.78019	4.91894	5.43667	4.84774	5.35874	4.3509	5.56244	5.21844	5.27515	4.20863	4.55908	5.23566	4.67627	4.45187	5.50194	5.85298	4.5741	3.90764	4.74125	4.52571	4.13673	5.61259	4.13418	5.18714	5.4105	4.94019	4.71621	4.7021	5.58249	5.34244	5.7499	5.12667	4.2835	5.37014	4.42174	5.52368	5.08571	5.46523
LPAR3	0.105901	0.200638	0.686006	1.72718	3.99428	0.158157	0.395686	2.46362	1.67318	0.289359	0	1.71311	0.787861	0.510013	0.244498	0.844454	2.1186	0.969689	0.232959	1.20448	0.238646	0.363328	0.997831	3.7472	0.523681	2.44167	1.96199	0.878612	0.0364273	0.823004	0.20136	1.7673	2.22134	0.127031	1.08671	2.55724	0.0199426	0.941544	1.25621	0.485177	0.353219	2.01676	0.0488666	1.52575	0.778714	0	2.18691	1.49509	0.432994
CTTNBP2NL	5.30425	5.04069	4.58197	5.54958	5.93303	4.76869	6.12962	5.46154	3.40283	5.4284	3.46605	5.50337	4.04182	5.67634	5.11248	5.38077	4.39931	5.83202	6.15528	5.82532	3.94612	5.37226	5.16488	5.72441	4.89876	5.55644	6.00518	4.19301	2.91267	4.85501	3.92885	5.18938	5.90138	2.89562	5.52305	4.88344	5.45268	5.21165	4.76287	6.08381	5.87766	5.82271	5.38174	4.29196	5.76065	4.51412	5.58863	4.69145	4.9005
STRIP1	4.20198	4.40144	3.65652	4.47348	4.66409	3.66962	4.38855	3.84278	1.4697	4.23307	2.68394	4.41684	3.46444	4.38828	3.86202	4.1737	3.58715	4.31783	4.77736	4.91721	2.74463	3.9647	4.23151	4.55781	4.03321	4.09806	5.10135	3.08388	2.67285	3.8566	3.78816	3.50883	4.23324	2.91083	4.12452	3.6555	4.39111	4.18199	3.53965	3.09972	4.4582	4.75248	3.84617	3.91055	4.61795	3.12694	4.65391	3.14921	3.40229
BCL2L15	0.718427	0.142257	0.14216	0.224899	0.160202	0.109705	0.241333	0.183858	0.0500683	0.127704	1.34116	0.247079	0.261777	0.200147	0.247205	0.288095	0.647863	0.54246	0.236968	0.407279	0.302427	0.135252	0.0577847	0.293438	0.159934	0.294822	0.316675	0.197476	0.40019	0.271154	0.488838	0.363172	0.317177	0.0807066	0.290938	0.199217	0.188035	0.158095	0.142434	0.534569	0.429545	0.478385	0.205569	0.473005	0.175884	3.58466	0.33809	0.411848	0.161588
SLC25A24	4.77229	5.37881	5.47215	5.62504	6.8545	4.78678	6.57051	5.18629	6.14042	5.86704	3.93869	5.47278	2.2837	4.76809	5.36579	5.46282	3.6332	5.63868	3.70861	5.524	6.53497	5.86223	4.99024	5.95879	4.90842	5.95138	6.02271	5.05383	3.2423	5.94835	5.32824	5.90681	5.91259	4.54569	6.49136	4.65862	5.56684	4.50107	4.15673	5.18085	5.81515	6.09072	3.92231	4.68392	5.3073	4.4203	5.90721	4.45909	5.10677
PIFO	1.08329	0.530634	0.168611	2.28833	0.691651	1.8021	0.30114	2.71588	2.97853	0.56059	2.99647	3.54273	0.89092	1.46625	0.206094	2.63377	0.890866	3.07429	2.90229	1.23153	1.01584	2.29518	3.22828	0.698801	1.56039	1.88276	0.575081	1.0358	2.48352	0.609786	0.131987	3.05168	2.97051	1.28393	0.479625	4.05931	0.142953	1.64296	1.99502	1.68907	1.45564	1.25656	1.55504	1.68482	1.62211	3.12237	0.441012	2.32303	0.457235
TSPAN2	5.35722	4.9341	4.73963	5.86906	2.93073	6.08042	4.2447	5.63689	5.04333	6.74769	1.86806	6.28594	5.47261	5.997	7.00662	3.92216	4.20246	6.65668	6.18705	6.7688	4.58491	5.93327	5.39909	4.8788	4.82094	5.32992	6.54498	3.76401	1.9017	4.7184	5.0856	6.23996	5.98274	2.97266	3.16002	5.85015	6.52846	5.53231	5.11117	5.66522	6.16349	5.4955	7.77027	4.90015	4.58401	3.67526	6.2241	4.46692	4.78987
LRIG2	4.21995	4.10359	3.18424	4.48745	4.38269	3.82602	4.87752	3.90084	2.31416	4.49224	2.86167	4.51541	3.81658	4.3181	4.32282	4.00175	3.14153	4.97985	4.39797	4.3744	2.70871	3.59268	4.42795	4.09895	3.91279	4.28865	5.11913	3.54391	2.83323	3.92147	3.59302	3.45991	4.44864	3.27633	4.37462	4.80337	4.39515	3.3179	4.08966	5.38962	4.79642	4.85882	3.93861	3.52081	4.2691	2.91165	4.83312	3.02915	3.40325
SLC35A3	3.93525	3.53807	3.51326	4.90109	4.37496	4.14329	4.68611	3.91856	4.2522	4.05062	4.23669	3.86514	3.9985	4.18789	4.02676	4.00646	4.04597	4.39866	3.72887	3.63777	3.9737	4.22957	4.79056	3.85055	3.89844	3.97426	4.034	3.26019	3.75476	4.15285	3.74008	4.37376	4.19266	2.5763	4.12308	4.11807	3.26972	3.64242	3.76061	3.72559	4.37055	5.07496	4.45723	3.89574	4.08067	4.19707	4.0196	3.44737	4.0514
AGL	3.75658	4.26366	3.87223	4.49761	4.89394	4.40319	4.29803	4.2287	3.03612	4.02158	3.74112	4.17495	3.35105	4.3022	4.02092	4.64608	3.90978	4.16176	4.08115	4.49924	3.50336	3.44541	4.47574	4.53849	3.2818	4.23583	4.56821	3.43512	3.23709	4.28918	3.73792	4.04064	4.67086	5.75003	4.39072	3.26608	4.13464	3.72486	3.70813	3.17551	4.63108	5.30604	4.62173	3.44834	4.80436	3.22886	4.08716	3.11113	4.41876
SLC6A17	0.0574386	0.503576	0.0470202	0.238656	0.236909	0.138948	0.51969	0.047465	0.0428213	0.663318	0.674939	0.205043	0.364908	0.421378	0.325666	1.09708	0.327284	0.232944	0.532551	0.0970263	0.0379389	0.112169	1.72669	0.0626818	0.159219	0.986489	3.93548	0.544228	0.796055	0.196013	0.190695	0.197262	0.884115	0.182668	0.240557	1.63965	0.254577	0.415164	0.0718597	0.269005	0.327424	0.515776	0.134857	0.554754	0.51182	0.163296	2.97697	0.28405	0.55825
HSD3B2	0.0275128	0.0793955	0.0269344	0.106679	0.146473	0.193804	0.372435	0.251278	0.174441	0.0343016	0.0450414	0	0.171119	0.326405	0.0840945	0.181514	0.150219	0.805359	0.161086	0.154535	0	0.643506	0.200046	0.088343	0.605499	0.0345973	0.136535	0.0664099	0.0548948	0.271371	0.487405	0.187654	0.457214	0	0.189979	0.292256	0.550352	0.306959	0.195668	0.218146	0.218623	0.503225	0.393436	0.477429	0.109225	0	0.0957934	0.190889	0.301313
PTPN22	0.584386	0.435299	0.349059	0.309039	0.610357	0.613898	0.553788	0.306707	0.485481	0.120848	0.978664	0.507186	0.583165	0.525088	0.458014	1.08708	0.925591	0.306846	0.243478	0.679147	0.717886	0.733569	0.388062	0.698152	0.680381	0.394813	0.497686	0.424525	0.607016	0.767844	0.867853	0.606392	0.301154	0.755317	1.02746	0.784287	0.756985	0.438642	0.589633	0.931536	0.408604	0.762104	0.406303	1.35237	0.248147	1.11235	0.666887	2.1476	0.575866
COL11A1	0.0156167	0.358953	0.610984	0.497883	0.0846162	0	0.196207	0.558972	0.509757	0.140135	0.0816955	2.3473	2.03128	0.162978	0.183603	2.57631	0.40334	0.73907	0.20194	0.022869	0.548607	2.9384	0.629002	0.0255223	1.90829	0.454632	0.135131	3.30397	0	0.173282	4.01813	0.81211	0.934813	4.01932	0.0252843	3.92336	3.78272	1.11207	0.99234	0.877397	0.13632	0.08268	1.69376	0.0420345	0.937974	1.25078	0.171367	3.17181	0.55013
RNPC3	2.96077	2.57971	2.46118	2.86113	2.6466	2.51801	2.70697	2.82718	1.78594	2.71137	2.7698	3.23708	2.11104	2.82261	3.17926	2.69614	3.15608	3.75979	3.20756	2.52356	3.44008	2.87335	2.98148	2.21448	2.87701	2.7093	3.36967	2.13486	2.71439	2.7625	3.02703	3.30506	3.41664	1.84565	2.2942	3.15109	2.67007	3.01111	2.45981	2.44634	3.25278	3.58662	2.52107	2.79914	2.63376	2.30398	2.87706	2.2922	2.27936
SNX7	5.32322	4.95061	4.2033	4.89424	5.25194	3.7051	4.91691	5.67404	5.77207	1.9263	4.3099	5.27476	3.74221	4.86577	3.45272	4.85326	4.49057	4.9777	4.83127	5.93506	4.9603	4.89393	5.59866	5.61348	4.92544	4.29661	4.80628	4.10898	3.99779	4.71478	3.19788	5.60075	5.84737	5.57354	4.62854	4.21028	4.28292	4.92955	4.69686	4.32773	5.34523	6.14865	4.98676	4.55944	4.81299	4.73127	4.61524	4.51748	4.1215
AP4B1	3.84411	3.61075	3.41618	3.06496	3.58865	3.08859	3.34294	3.70171	2.09784	3.53535	2.83873	3.47656	3.74748	3.52742	3.69025	3.19488	3.46167	4.07602	3.32668	3.23071	3.11599	3.07487	3.50788	3.21258	3.10454	3.19913	3.9722	3.16229	2.41898	3.37472	3.92841	4.07079	3.78752	2.51666	3.38651	3.23451	3.51299	3.29321	3.21986	4.33458	3.71846	4.24034	3.22048	3.79432	3.08179	3.27594	3.81513	3.47075	2.88099
SLC30A7	4.3987	4.37316	3.89889	5.24768	5.14049	3.99648	4.80575	4.29031	4.03575	4.83692	3.56546	4.78761	4.49682	4.71085	4.57995	4.84742	4.52195	4.6999	4.56977	4.38956	4.63125	3.92552	4.58504	4.41974	4.84831	4.59435	4.98424	4.31065	3.49973	4.58862	4.33573	4.43687	4.86627	3.90565	4.80903	4.29968	4.64512	3.91921	3.90497	3.87294	4.94539	5.23587	4.1011	4.14966	4.78923	4.22484	4.98016	4.44574	4.69319
GSTM1	5.06363	0.275538	4.63624	4.53136	0.652048	5.5512	5.96715	0.319274	0.0284565	0.393144	0.51361	0.471312	5.73893	5.11485	5.72597	4.02811	0.140188	0.158165	3.15532	0.109502	0.0791304	0.130987	0.758363	0.160208	5.62411	0.124701	0.187084	0.448965	0.494414	4.93972	0.778226	0.13341	6.69087	0.256689	0.177454	5.31541	5.98306	4.5852	5.23081	0.148516	0.257774	7.58134	0.236549	0.165549	0.465001	0.397224	0.484414	0.279503	5.71506
SEC22B	4.0812	4.07661	3.83135	4.66241	4.57224	4.01878	4.55697	4.43846	3.52382	4.44701	3.7155	4.34265	4.22419	4.87343	4.31085	4.99815	3.95314	4.96467	4.56141	4.224	4.1277	4.0837	4.42921	4.46843	3.91335	4.23351	4.98718	3.49632	3.1837	4.33328	3.82219	3.9669	4.60974	3.28597	4.40619	4.4569	4.28339	3.95002	3.99876	4.92553	4.65609	4.92719	4.46189	4.53224	4.54259	3.94082	4.78854	4.64208	4.53954
MYSM1	3.70838	4.25053	3.88997	3.85257	4.07404	4.07388	4.08231	3.85804	3.50839	4.37431	3.39722	4.5749	4.07059	4.78887	4.15091	4.24788	4.32261	4.44825	3.78225	4.33152	4.63918	4.18816	4.23791	3.97998	3.98079	4.10068	4.95854	3.52382	3.44309	4.12213	4.19668	4.4995	4.55595	3.06211	2.96218	3.92178	4.09033	0.917006	3.70634	3.5659	4.78654	4.21916	3.90714	3.91385	4.21973	3.35245	4.68913	3.84178	4.6053
PTGFRN	6.00215	6.74174	5.46429	6.89215	7.09081	6.25193	6.3473	6.22478	3.30656	6.56782	3.75389	6.8342	7.10189	6.7342	6.19919	6.37241	5.13843	6.79266	5.78788	5.46704	3.48193	6.4379	5.66243	5.99487	6.45373	6.19748	7.33008	6.24545	3.03611	5.88944	6.74327	4.30272	6.37346	5.71638	6.5315	5.73871	6.82246	5.3719	6.25409	6.99876	6.3591	6.71037	6.14582	5.25801	5.61935	4.76617	6.71062	5.51811	6.39851
BCAS2	7.36097	6.8143	6.80979	7.16514	7.17446	6.77978	6.91137	7.04747	7.21918	7.18891	6.30356	6.63647	5.88202	7.16591	7.21552	7.12136	7.76581	7.59569	7.47666	7.50785	8.15947	6.81576	7.02347	7.17363	6.45671	6.81847	7.14174	5.92485	5.40932	7.34897	6.57213	7.65574	6.91042	5.67126	7.45951	6.59852	6.82446	7.32696	7.08574	7.59671	7.25379	7.62053	6.97377	6.8798	7.19009	6.15081	7.1342	6.76345	5.70422
ZNF326	4.56438	3.9807	4.15028	4.42556	4.39265	4.07286	4.44031	3.89363	2.5811	4.58382	3.12528	4.08588	3.88388	4.3358	4.47819	4.20335	4.25875	5.09584	4.82923	4.60894	3.65294	3.94487	4.12067	3.77802	3.98704	4.30737	4.7671	3.52642	3.05161	4.16037	4.25907	4.23939	4.26453	2.16147	4.38191	3.93665	3.95061	4.15219	4.58248	3.93153	4.6067	4.91696	4.41299	4.04561	4.33618	3.46938	4.64131	3.67822	4.46086
TRIM45	4.0682	3.95728	3.28956	4.26583	4.29082	3.87475	4.5182	4.45619	1.26161	3.74326	3.10543	3.69355	3.34234	3.95766	3.8074	3.34228	3.20602	4.53952	3.89403	3.58008	2.33483	3.72721	3.72499	3.69921	3.84671	3.60133	4.11356	3.68643	2.20877	3.88503	4.29329	4.00725	4.26206	3.62296	3.74449	3.2592	4.00853	3.58875	3.63179	4.81379	4.42718	4.98531	3.98369	3.58574	3.73412	2.9238	4.05824	3.72242	3.72921
VANGL1	3.43987	3.49777	2.11033	3.69114	3.63756	3.03098	3.42203	4.09192	1.82828	3.16513	3.03528	4.53571	3.60876	4.49054	3.47429	4.17303	2.59882	4.26186	3.63007	3.56762	1.82681	2.95809	3.65367	3.85015	2.85821	3.77619	4.21508	3.07791	2.64894	3.39177	3.22383	2.59241	4.22875	1.94222	3.56119	3.71255	3.77628	3.25753	3.64157	4.2028	4.05677	4.41929	3.55995	3.24134	3.30096	3.5462	3.81948	2.96705	2.80121
TENT5C	0.801534	1.71825	0.351137	1.46264	1.27592	2.88588	0.51973	1.04718	1.46342	0.752006	3.00367	1.12014	1.17608	1.55521	0.483585	1.63072	1.25744	2.7134	1.16063	0.850949	1.06332	2.34742	4.01202	0.884761	2.22296	1.39864	0.969069	1.35045	2.60107	0.774597	0.655303	0.805388	1.98038	0.978987	1.12112	1.73769	2.00971	1.82651	2.21423	2.1955	2.42425	1.46252	4.32318	1.37775	3.23588	1.2833	0.832535	2.36504	1.86459
PDZK1	0.971724	1.50061	0.681245	0.804883	1.00472	1.02735	0.501975	1.96468	1.79146	0.786801	6.16462	1.84686	1.18597	2.08284	0.697692	0.881213	1.44141	0.940608	1.58633	0.640726	1.32141	0.823875	0.72578	0.72622	1.28037	1.32704	1.62308	1.11668	4.94074	0.817237	1.36747	0.938029	3.09025	1.211	0.585769	1.56905	1.05228	1.43946	1.48853	1.8623	1.63862	2.07084	0.877134	1.47172	0.973107	5.85284	1.35163	2.73622	0.523621
VPS45	5.96535	5.14573	4.96935	5.09195	5.28319	4.93463	5.24062	6.18781	3.37372	5.12559	4.24341	5.89676	5.0878	5.58425	5.02817	4.8851	5.58876	5.92977	6.51818	6.3114	5.43705	4.86998	5.04947	5.58131	5.16674	5.44924	5.22101	5.32534	3.71626	4.68948	5.51144	5.53586	5.47385	4.94158	5.26789	5.12416	5.61356	5.46089	4.92889	5.34368	5.88018	5.28342	4.9478	5.55747	5.24803	4.47473	5.16285	4.82962	4.95179
RNF115	3.95437	3.61773	3.92809	4.10114	4.1728	3.37282	3.74762	5.00904	2.58472	3.81641	3.43288	5.27899	3.89835	4.41648	3.71687	3.95508	4.55788	3.93929	5.31883	2.98645	4.05325	3.99035	3.76253	3.85807	3.94524	4.30366	4.35012	4.18766	3.1164	3.48263	4.08352	4.47041	4.2216	4.3354	3.98215	3.99044	4.96547	4.11622	3.3437	4.08373	4.38718	4.64752	4.34099	4.42639	3.82296	3.72842	4.27554	4.58889	3.66147
SYCP1	0.114958	0.014577	0.0145666	0.0197389	0	0.107585	0.083353	0.180391	0.0165466	0.317511	0.0244293	1.06924	0.492501	0.306816	0	0.051162	0.558509	0.167368	0	0	0.710743	0.254143	0.128877	0	0.237208	0.504096	0.371822	0.0121478	0	1.2619	0.420903	0.438625	1.26036	0	0.127811	0.312482	0.0483823	0.0203226	0	0.154477	0.218636	0.643295	0	0.0886428	0.048071	0	1.07028	0.44557	0
PIP5K1A	6.49591	5.7832	6.24846	6.50937	6.36699	5.64126	6.36537	6.90276	4.68529	6.13756	4.87129	7.56042	5.55325	6.61383	5.75414	6.17616	6.58065	7.18066	8.2358	7.71539	6.1217	6.39551	5.77931	6.82809	6.45961	6.862	6.75508	6.66169	3.75655	5.5543	5.81601	6.39746	6.782	5.42807	5.84831	5.77852	7.21529	6.62216	5.50411	6.38149	6.86881	7.28556	6.59152	5.60938	6.39302	4.69905	6.23977	6.59898	6.25202
GDAP2	3.16859	3.11083	2.86864	4.04771	4.02033	3.23125	4.11901	3.5018	2.33424	3.80535	2.79773	3.68873	2.64423	3.51818	3.33906	3.5296	2.87006	4.1988	3.68302	3.40939	2.88937	3.59086	3.9971	3.6345	3.39471	3.70851	3.98551	2.61185	2.30419	3.34982	2.75368	3.02805	3.77541	1.7771	3.47572	3.56985	3.37221	3.10116	3.16023	4.09807	3.52334	4.31976	3.40891	2.71969	4.05095	2.75586	3.79221	3.63838	3.77279
PRPF3	6.16641	4.72115	5.32544	5.51695	5.46013	4.87978	5.27023	5.92221	2.76005	5.14037	3.90769	6.07907	4.56896	5.87311	4.95304	5.16343	5.43629	5.99	7.05268	6.46496	4.72232	5.14718	5.25728	5.51704	5.4279	5.63941	5.36531	5.66703	3.595	4.8112	5.17728	5.25957	5.67442	3.6077	5.12966	5.01519	5.63065	5.76453	4.89894	5.4189	5.97008	5.64968	5.32571	4.98707	5.48989	3.97002	5.26274	5.31644	5.1093
DCLRE1B	4.35414	4.41083	4.16587	4.65752	4.40133	3.41938	4.32127	4.20208	2.96015	4.18847	1.51674	4.20691	3.2819	4.64813	4.39718	4.39904	3.97785	5.00175	4.51975	4.61642	2.97559	4.10386	4.18554	4.47435	3.31304	4.51557	4.69209	3.71182	1.73888	3.75417	3.43035	4.05908	4.78698	2.94761	4.2749	3.01486	4.36113	3.70515	3.71905	5.00365	4.73394	4.92827	3.94831	3.95028	4.34773	2.38267	4.70621	3.14784	3.45473
TSHB	1.17397	0.113748	0.317224	0.15223	0	0.430248	0	0.11472	0.128536	0.703105	0.186442	1.26099	0.752548	0.452217	0.430967	0.133834	0	2.14819	0.824406	1.30772	0.178709	0.530666	0.281752	0.497794	0.141587	0.508249	0.622692	0	0.0789337	0.576334	0.68539	0.539237	1.29859	0.105559	0	0.257452	1.00733	1.02247	0.52838	0.857217	1.27712	0	1.37359	0.227294	0.349028	0.0744439	0.200785	0	0
POGZ	6.80051	5.94734	5.95392	6.57626	6.42974	5.4181	6.4626	7.25894	3.56785	6.28255	4.46917	8.21243	5.76554	6.80648	6.01365	6.07234	5.9039	7.19834	8.08856	7.90306	4.51044	6.70027	6.00668	7.10998	6.47179	7.09706	6.95895	6.76147	4.23187	5.81453	5.88955	6.16197	7.13899	5.33469	5.98076	5.6557	7.32139	6.88571	5.95508	6.86955	7.64791	7.11961	6.51853	6.11828	6.53612	4.62305	6.33657	6.56627	6.26292
C1orf54	5.90749	5.65911	6.4417	5.06661	5.2303	6.01994	5.23649	5.83269	6.52654	6.08884	2.28268	5.01708	6.76713	5.19903	6.56238	5.3449	6.73675	5.05969	5.49076	6.24276	7.2348	5.85338	5.39004	5.09565	5.74822	4.94665	4.22989	6.2723	2.91211	5.43055	7.19076	6.92498	6.21859	6.50982	5.6178	5.62128	6.06288	5.44444	5.9804	6.35979	5.13388	5.8698	5.45272	6.43358	4.15449	3.57583	5.30127	6.36874	5.68294
WDR3	3.88296	3.8491	4.59411	4.07358	4.13245	4.03108	4.15509	4.05406	2.65727	4.39526	2.55342	4.17459	3.32511	4.40744	4.21678	4.16613	4.04684	4.72116	4.45778	4.05669	3.47608	3.98779	3.52208	4.35679	3.74828	4.21698	4.89865	3.29225	1.91741	4.13823	3.78166	3.93976	4.46795	3.1165	3.97022	3.37264	4.44888	3.46598	3.68096	4.9211	4.58271	4.36753	4.04465	3.20001	4.64917	2.59449	4.5147	4.52828	4.29324
PLEKHO1	7.49569	5.98272	6.54289	6.33067	6.39389	5.68984	6.35548	7.2577	4.09512	6.08679	2.43921	6.9246	5.49464	6.36079	6.36121	5.9262	6.8356	6.46535	7.91546	7.48122	5.29599	5.24459	6.56195	7.12451	6.67097	6.13893	5.76469	6.4149	2.12063	5.9251	6.48593	7.56035	6.33407	5.58994	6.24919	4.45407	7.37965	7.06415	5.88116	5.63684	6.7598	6.55819	6.62489	6.4714	5.96061	3.55524	6.02622	6.29799	6.08538
SLC22A15	0.97737	1.65431	1.92094	1.90026	2.43575	1.69709	2.26147	0.741472	1.03534	1.84886	2.85388	1.58932	1.44164	2.4608	1.78508	0.878469	0.779822	1.57531	1.16249	2.01147	2.0111	1.52784	1.80524	0.0782684	1.65309	1.12334	2.39537	1.72905	2.56954	2.24404	1.65633	0.975084	1.81154	0.157748	2.04273	1.60498	1.60447	1.25329	1.49619	3.19257	1.05894	2.91466	0.79751	0.553371	1.60801	2.27403	2.05633	1.02728	2.73414
SCNM1	6.48146	5.18711	5.6387	5.50823	5.26612	5.22774	5.07254	5.96173	5.33914	5.44875	3.77196	5.78119	5.4807	5.29924	5.48321	5.2447	6.41035	5.79473	6.58429	6.8813	6.65771	5.55779	5.83493	5.72923	5.74169	5.57418	5.09522	5.72929	4.05183	5.55445	6.08245	6.75672	5.54991	5.56248	5.43012	5.2906	6.09231	5.88762	5.32428	5.72169	5.79883	5.91658	5.53328	5.88746	5.08255	4.57405	5.33868	6.02614	4.88842
FLG	0.428442	0.0344859	0	0.0400215	1.58139	0.094012	0.317613	1.31141	0.028043	0	1.08123	0.00498443	0.016552	0.731772	0	1.14276	0	0.010939	0.0155319	0.0148692	0.292774	0.0267714	0.0259803	0.340468	0.494002	0.0810971	0.137566	0	0.26753	0.220944	0.00921076	0.172849	0.0147127	0.0763744	0.54453	0.806493	0.0276409	0.0138633	0.595587	0.190332	0.0366111	0.528611	0.353548	0.473195	0.024739	0.140936	0.877079	0.228669	0.00437963
ALX3	0.312592	3.17527	0	2.78972	0	0.028674	0.0329922	0.0673853	0	0.414225	0	0.033837	2.45685	1.23951	0.538578	0.448932	0.0774591	0.209849	0.290022	0	0	0	0.169411	0.482082	0.308358	2.46304	2.89817	0.559307	0	1.02873	0.150291	0.0616217	0.0334101	0	0.109167	1.01136	0.614058	0.0469853	0.907752	0.041668	1.45047	0	0.501669	2.34333	0.0831076	0	2.81974	0.438858	0.624831
NHLH2	0.0590083	0.204	0.0577809	0.0226866	0.674321	0.0142086	0.155813	0.0501361	0.0190207	0.480299	0.0141036	0.0251005	0.465033	0.598198	0.069815	0.0198359	0.10405	0.00925083	0.0770921	0.211146	0.190121	0	0.0328584	0.0279491	0.15075	0.0842654	0.0110478	1.29823	0	0.159063	0.210369	0.0607815	0.0329502	0.169066	0.195766	0.0199326	0.00940398	0.0689657	0.112357	0.167107	0.0310034	0.139584	0.0154848	0.0346416	0.0952047	0.00543013	0.0303599	0.279335	0.0147531
TRIM33	6.06525	5.69113	5.74581	6.67191	6.46605	5.7113	6.6666	5.85144	4.16885	6.23896	4.02829	6.68309	5.13776	6.39033	6.10356	6.03016	5.55047	7.15144	6.77748	6.49132	5.05877	6.16296	5.93446	6.07781	5.63534	6.46388	6.67551	4.78163	3.7717	5.88805	5.60075	5.47195	6.44093	3.71812	5.99555	5.11395	6.25589	5.90475	5.73012	7.14616	6.43516	7.08484	6.33778	5.36237	6.7233	4.3527	6.32655	5.17305	5.41309
CDC14A	3.72409	3.80616	3.59146	4.28224	4.43288	4.03884	4.79624	3.94711	3.91628	3.78518	2.07685	3.55787	2.83317	4.12213	3.89979	4.39453	3.70087	3.99761	4.44106	4.03335	4.41347	3.72265	4.27305	4.53914	3.61934	4.21032	4.16866	2.99227	2.14441	3.93353	2.882	4.38486	4.49876	1.83073	4.17844	4.40258	3.69248	3.72062	3.41496	3.1091	4.34215	5.01922	4.34183	3.19625	3.80556	2.42081	3.91216	3.65271	4.52994
CD53	2.68424	2.90321	3.41577	3.14462	3.01449	3.2567	3.33875	2.75444	4.53338	2.79596	4.14454	2.57606	3.54572	2.38928	3.77563	4.37507	4.50561	0.985152	2.23716	2.8073	2.94935	3.08081	2.59432	2.78375	4.55597	2.44442	2.8676	3.1822	3.98535	3.04764	3.87568	3.24235	3.11847	4.90337	4.53606	3.30409	2.68469	2.51204	3.01725	3.71721	2.67391	3.05876	3.07275	4.86835	2.70694	4.1955	3.56002	5.93112	3.46747
APH1A	6.59972	5.73601	6.05129	6.34345	6.30155	5.75332	6.27511	6.83871	4.26502	5.9086	5.3228	7.14755	6.12407	6.57833	5.46239	6.46081	6.10161	6.89413	7.40518	7.34368	5.26286	6.75695	5.84901	6.84791	6.58825	6.58416	6.36141	6.63754	4.9578	5.75719	5.83871	6.22475	6.71406	6.18885	6.0918	6.24517	7.21065	6.06582	5.62504	6.36468	6.81743	6.75221	6.61838	5.90126	5.94566	5.45254	6.26346	5.96836	6.18138
FLG2	0.0211788	0	0	0	0	0	0.00678359	0.0619018	0.00789073	0	0.144767	0	0	0	0	0.0164139	0.0241176	0.00765008	0	0	0.0386676	0.00940702	0	0.0116157	0	0	0.00913707	0	0.0423486	0	0	0.0627518	0	0	0	0.0246709	0	0	0.0732236	0	0.00860816	0	0.0128101	0.0980163	0	0.00448947	0.0313547	0.0130046	0.00611502
SRGAP2C	2.99012	3.55233	3.19706	4.00362	4.15923	3.66955	3.66932	3.44182	2.13131	4.2366	2.17992	2.94675	3.08392	3.85837	3.46589	3.84025	2.97036	4.3534	3.57616	3.3825	2.12788	3.58851	2.84678	4.33906	2.77392	3.65375	3.9208	2.69686	1.86701	3.14974	3.12927	2.75204	3.49521	2.67621	3.88667	4.3368	3.00879	3.21063	2.98295	3.98844	3.28919	3.88221	4.10764	2.87534	3.70121	2.891	3.9979	3.53179	3.55593
SPAG17	2.13736	1.46559	0.613525	2.13041	2.11068	0.144678	1.58007	2.24942	0.236481	1.22023	1.7508	3.88484	2.22184	2.22134	1.16215	0.95194	0.894359	3.40507	0.185515	1.96468	0.508505	3.11762	3.48189	1.02482	1.62619	1.83837	2.08224	1.60366	1.51551	1.49202	1.56844	1.31889	3.47952	0.232626	1.31039	2.25149	1.94675	1.45392	2.18771	3.40961	3.34206	4.51095	0.941162	0.944201	1.77546	1.56361	1.09875	1.34457	1.29664
CIART	3.31835	2.6045	3.37015	3.11226	3.03544	3.9535	3.73829	3.37806	1.11725	4.39472	1.67728	2.40698	3.05023	3.84401	4.64943	4.20667	4.34895	3.93928	4.1692	5.54538	2.86088	3.93355	3.9798	3.52082	4.63615	3.5999	5.14667	4.3017	3.37824	5.17188	3.66552	5.25859	3.98901	0.861156	3.77861	3.5244	5.01009	3.49758	4.54394	2.95771	3.78661	5.19362	3.9657	3.97112	4.13082	2.85685	4.8816	3.98893	2.88972
TTF2	3.03265	3.51887	3.56507	4.32915	3.91103	3.21245	3.50762	3.14625	2.83271	3.61745	1.67035	2.71263	2.41038	3.51588	3.04576	3.4772	3.49287	4.39346	3.0703	3.6004	2.71468	3.54109	3.29765	3.74602	2.59111	4.04861	3.8506	2.66437	1.58317	2.92033	2.87796	3.15967	3.58375	1.42528	3.37369	2.99571	3.21309	3.18199	2.90413	4.20626	3.98892	3.80914	3.3851	2.8148	4.28996	1.90629	3.68321	3.1178	3.62793
S100A7	0	0.113952	0.864968	0.416277	0	0.273657	0.111336	0.500392	2.0934	0	0	0.114109	0.270006	0	0	0.57234	0.363962	0	0.174671	0.167599	0.842135	0.290085	0.405022	0.350739	1.02368	1.37109	0	0	0	0.21908	0.816878	1.04226	2.40778	2.57129	0.18436	0.752796	0	0	0.464489	1.21488	0.593934	0.333264	0	0.079955	0	0.277646	0	1.51077	0
PGLYRP4	0	0.0277056	0	0	0	0	0	0	0.0621897	0	0	0.0277449	0.0231628	0.0248904	0	0	0	0	0.0431542	0	0	0	0	0	0	0	0	0	0.0378515	0.027641	0.0757397	0	0.0542778	0	0	0.0329301	0	0	0	0	0	0	0	0.0192659	0	0.017945	0	0.241004	0
GATAD2B	6.0885	5.49186	5.56017	6.18847	6.23167	5.35501	6.52115	7.03127	2.81198	5.77871	3.95955	8.15688	5.27174	6.56829	5.62333	6.07148	5.6545	7.22888	7.60412	7.78803	4.27867	6.9039	5.66565	6.96625	6.19462	6.80273	6.60531	6.19551	3.60385	5.41869	5.90818	5.79953	6.89416	5.12385	5.81258	5.62709	7.11024	6.39151	5.53132	6.53233	7.12798	7.03065	6.18628	5.69087	5.55012	4.40781	5.94952	6.50379	6.01971
NPR1	2.94942	3.00638	2.1985	3.71808	3.61781	5.21284	3.33908	7.03072	1.29883	2.05161	6.09317	4.31894	3.41881	3.61143	3.58328	6.56742	2.23249	6.32828	5.00302	2.6776	0.925093	5.49411	2.1573	4.8818	3.44706	4.20217	4.59674	1.75511	4.87807	2.19388	2.10586	4.04736	5.10153	2.29602	3.26767	6.28542	2.29089	2.87959	3.74174	4.62604	5.48396	3.79309	3.91589	4.69504	4.4123	6.84453	4.40346	3.44295	3.82386
MAGI3	3.78315	3.61538	3.31932	4.3626	4.194	3.50073	4.14494	3.45481	1.98133	4.23765	3.9299	4.11839	3.02319	3.85317	3.61875	3.59811	2.70249	4.11388	3.88645	4.13452	1.69696	2.30457	3.81436	3.86496	2.87903	4.5113	5.24035	3.51027	3.09153	3.15783	3.13831	2.75744	4.26733	1.35603	3.63868	4.45658	3.7978	3.49239	3.47257	4.15773	3.33222	4.66823	3.54649	2.9955	4.44344	3.57985	4.96878	3.05349	3.21512
S100A7L2	0	0	0	0	0	0	0	0	0	0	0	0	0	0	0.186333	0	0	0	0	0	0	0	0	0	0	0	0	0	0.123115	0	0.784503	0	0	0	0	0	0	0	0	0	0	0	0	0	0	0	0	0.791706	0
UBL4B	0.24194	1.43239	0.162388	1.45345	0.0596649	0.105338	0.12073	0	0	0.155861	0	0	1.40166	0.618262	0	0.234609	0.313616	0.409485	0.725492	0.237193	0	0	0.304602	0	0	0.620162	2.64515	0.035368	0	0.307879	0.351846	0	0.160754	0	0.0696115	1.27479	0.18074	0.115399	0.243256	0.0522169	0.453585	0.556988	0.287155	1.87416	0.169034	0	2.14338	0.417256	0.109246
SLC27A3	3.16866	3.5157	2.36307	3.60083	2.58974	3.2969	3.03858	4.40705	1.70468	2.77541	3.06363	3.73066	3.8791	3.60583	3.27133	3.97232	3.04355	4.10082	3.78407	3.66365	1.79066	3.4063	3.33991	4.03788	4.03985	3.27434	3.3563	3.31115	2.22385	2.37016	4.06963	3.42143	3.63063	2.5303	2.57907	3.07916	3.90874	2.9996	3.43971	3.57469	4.35441	3.89136	3.83266	4.1733	2.9656	3.30897	3.46201	3.12148	3.47291
GABPB2	4.02293	3.04668	3.2161	3.6785	2.90285	2.73667	3.65119	4.3665	1.36389	3.46754	2.87275	4.40976	3.01633	3.52287	3.4799	2.34768	3.52362	3.94251	4.34994	3.81903	2.36563	3.31857	3.50431	3.20089	3.81153	3.49719	3.30853	3.47241	3.11065	2.76486	3.82087	3.54188	3.80551	2.52497	2.94762	3.04636	3.88051	3.51612	3.48005	3.72638	4.58903	4.10655	3.58589	3.54391	2.9931	2.77653	3.60936	3.50727	3.01006
CA14	3.44671	5.18035	5.81976	4.92991	4.86141	5.47794	3.56529	5.00809	1.26116	5.6111	0.624018	5.14248	4.57776	3.48433	5.40712	4.8532	4.80074	3.76474	3.78625	5.33	3.37004	4.62191	3.93753	5.35164	3.59807	4.71909	5.35335	5.96988	0.648255	4.6001	5.39824	5.33431	4.29033	1.98424	4.49927	4.44364	6.13775	4.66881	4.90947	6.29249	3.24862	6.0537	5.48228	4.07261	4.08173	0.698834	5.35125	4.21212	3.63051
CD5L	0.469435	0	0.02563	0	0	0	2.2576	0	0.139958	0	0	0	0	0.0680461	0.785035	0	0.143231	0	0	0.147357	0.0206504	0	0	0.239018	0.0321665	0	0	0	0	0.0754426	0.242244	0.338277	0	0	0.062983	0	0.0843891	0	0.0197954	0.0316496	0	0.0403399	0.0237048	0.508774	0.0838527	0.0166083	0	3.79531	0.589719
S100A8	1.14216	1.75047	0.90703	0.560941	0.581375	1.47538	0.556016	1.07347	4.2597	1.92355	4.33507	0.650849	2.10089	0.394426	2.26592	0.787793	1.984	0.520028	0.497182	1.32746	2.7521	4.72212	2.34679	0.197406	5.32684	0.792991	0.230042	1.95626	3.25633	0.478388	5.15761	0.976492	0.86598	1.70893	0.787664	1.10242	1.44135	2.99525	1.81954	1.36196	0.770285	0.925964	0.918227	4.61471	0.48726	1.3371	3.51624	4.40895	1.60491
SELENBP1	5.44546	5.48629	5.25881	5.05458	4.93211	4.72714	3.9986	5.66957	1.64517	5.00463	6.52032	6.7204	5.55898	4.14199	4.73315	5.13704	5.02311	4.97086	5.77475	6.39373	2.64023	5.24396	2.89951	5.20431	5.041	6.02583	4.61423	5.78865	6.08087	4.95079	5.84056	5.30805	6.03828	3.57297	4.39637	6.02265	5.8254	4.75639	4.98628	6.35064	5.20812	5.36065	5.20023	4.95922	4.90261	4.30118	5.06443	5.12973	5.06206
FMO5	1.27504	1.27522	0.878425	1.23128	1.29227	1.7416	1.38756	2.12055	0.774466	1.21073	2.9123	2.541	1.66099	1.63554	1.00519	1.1167	1.12562	1.43393	2.56586	1.40848	1.29578	1.4981	1.67625	2.00677	1.28871	1.34164	1.74138	1.68354	2.23049	0.848224	1.88506	2.09749	1.96192	0.888492	0.787634	2.09081	1.90752	1.65944	1.19686	1.77812	1.76125	2.33592	1.40692	1.74295	1.41665	2.40061	1.46547	1.62482	0.92102
S100A9	2.70804	4.02412	3.88842	1.92464	1.75679	3.80065	2.73641	4.29577	8.29496	5.53888	5.57111	4.99499	4.81826	2.63409	3.717	3.70399	4.49773	2.28313	2.08003	3.03727	5.466	6.07712	3.55317	2.98236	7.53042	3.35566	4.89887	5.33681	4.83176	2.95959	7.51093	3.9126	4.67422	3.31793	3.03874	5.0563	3.09106	4.01302	4.08707	4.39981	2.01015	3.2028	2.71606	6.11121	3.39949	3.15144	5.97207	7.32713	2.94798
LYSMD1	4.99785	3.87264	5.09558	4.53652	3.97779	4.60296	4.58968	5.81799	3.37539	4.50707	2.50634	5.13371	4.13968	4.18583	4.4111	3.29642	5.06711	4.43806	5.75062	5.00179	4.10612	4.61267	4.65652	4.39016	5.35625	4.68038	4.89048	5.13909	2.53716	3.74866	5.33181	4.70421	4.41634	4.41504	4.55308	4.02213	5.31454	4.89995	4.62267	3.9347	4.81279	5.53003	4.47167	3.98492	3.64228	3.56831	4.11319	3.73552	3.70461
KCNN3	1.15517	2.75082	3.50419	0.92002	1.10256	1.84094	2.70591	1.29542	0.322201	2.82212	2.7415	4.36109	2.48609	2.23934	2.2353	1.57941	1.3861	1.16214	1.72169	1.91928	0.53133	1.06554	3.43508	1.62427	3.68235	2.48838	1.5132	4.56088	2.16639	1.53949	1.68368	1.02719	4.2264	2.43956	2.13348	2.1446	2.78064	1.62166	3.27779	3.21981	1.99841	1.00275	1.76796	2.16547	2.43057	1.20735	2.63115	2.32741	3.47848
NUP210L	0.261314	0.219801	0.114004	0.372156	0.1862	0.19629	1.40217	0.276579	0.226439	0.297559	0.241723	0.283623	1.65157	0.272778	0.280104	0.288768	0.702062	0.555353	0.483669	0.578539	0.171542	0.490994	1.19418	0.053214	0.420626	0.170128	0.384216	1.25265	0.219213	0.273771	1.13698	0.287362	0.180304	0.221729	0.0952321	0.691186	0.361455	0.322851	0.41596	0.384335	0.925535	0.373672	0.177947	0.452332	0.255108	0.176805	0.292393	1.64404	0.35208
DENND2C	1.29282	1.11817	0.29356	1.31227	1.04316	1.48915	0.393142	0.576894	0.455508	0.886901	0.798683	1.19624	1.64297	1.6379	0.997224	0.927003	0.673365	1.20303	0.802813	2.09988	0.481754	0.839204	1.57354	0.273748	1.02738	0.544879	1.4438	0.805031	0.709747	0.729519	1.13781	0.534738	1.41607	1.09646	0.978802	0.858984	0.752931	0.832164	1.32006	1.16472	1.04312	1.5018	1.2328	1.47079	1.32303	0.827729	1.34564	0.854394	0.387861
PRR9	0.0518533	0	0	0.0684991	0	0	0	0.194911	0	0	0	0.442505	0	0.215189	0	0.173024	0	0.21149	0.153501	0.515817	0	0.068417	0	0.163535	0	0.0650656	0.066492	0	0	0	0	0.260656	0	0	0	0.0602987	0	0	0.0392913	0.0625699	0	0.29474	0	0	0.0425014	0	0.0463132	0.418042	0
CD2	1.12343	1.10733	0.17772	0.862856	0.706527	0.812039	0.644743	0.777972	0.503092	0.138065	2.9988	1.12591	1.8417	1.27078	0.897572	2.22298	1.60686	0.157778	0.578271	0.557693	1.05346	0.944317	1.0729	1.09907	0.867512	0.344994	0.0489695	0.608175	2.0334	0.726308	0.907091	0.420311	0.500843	1.55695	2.95326	1.56962	1.84186	1.0447	0.805493	0.663576	1.66854	0.413409	1.14513	3.02991	0.0618033	0.974821	0.799301	4.15012	0.994608
ALG6	4.09059	3.94566	3.95217	4.31338	4.09056	3.76047	4.33931	4.3665	3.56768	4.27252	3.34789	4.3104	3.71491	4.53589	3.99175	3.83557	4.22103	4.0447	4.67169	3.60465	3.78924	3.33682	3.94274	3.69987	3.31136	4.11165	4.13799	3.48021	2.69568	4.09117	4.01044	4.42641	4.40071	2.7772	4.13975	3.88624	3.84098	3.75961	3.96671	3.46134	4.35308	4.01871	3.8593	4.13537	4.31034	3.41684	4.21727	3.64091	3.53129
DEPDC1	4.22527	4.45334	4.64739	5.0411	5.43953	4.35307	5.03049	4.08208	5.15301	4.77706	0.480524	4.19658	2.75595	4.93484	4.59519	4.78771	4.84828	4.79541	5.34091	4.41646	5.87231	3.68692	4.49622	5.10615	3.92955	5.1015	5.16216	3.65601	0.113488	4.87074	4.12791	4.25313	4.96114	2.43615	5.18511	2.80495	4.79897	4.40958	3.89078	4.16958	4.59223	5.30384	4.07708	3.91971	5.1792	0.874413	5.07401	3.62054	4.02865
FCGR1B	0.0564229	0.27304	0.142872	0.168198	0	0.0622929	0.0362186	0.0557692	0.34056	0.0471597	0.433354	0.108683	0.244624	0.113449	0.255096	0.24508	0.184464	0.0407922	0.0291239	0.108452	0.116005	0.0252318	0.0955448	0.0615754	0.528018	0.116094	0.0956425	0.105544	0.332137	0.0730869	0.670171	0.0341872	0.0546714	0.179571	0.119541	0.128338	0.101498	0.101333	0.214721	0.19525	0	0.194216	0.179254	0.900531	0.0762959	0.295085	0.278966	0.573784	0.242808
GPR89A	2.8895	2.41585	2.64983	2.71603	2.40019	2.28932	1.98689	3.15672	1.70895	2.3147	1.59757	3.55742	2.23033	2.82878	2.43486	2.44193	3.40659	2.91091	3.55927	1.65565	2.26993	2.37842	2.32237	2.06996	2.64649	2.72052	2.45015	3.20963	1.73847	2.54602	2.641	3.7498	2.70782	1.95168	2.43769	2.43265	2.8522	2.44675	2.39394	2.85296	3.00107	2.68122	2.79909	3.35376	2.38915	1.92568	2.59704	3.319	2.1179
LORICRIN	0.0518119	0.147238	0.280647	0	0.139435	0.415474	0	0.0512107	0	0	0	0.281196	0.0424985	0.13282	0.0538034	0.0599622	0.115519	0.0558048	0.153383	0.568651	0.0409436	0	0	0	0.238884	0	0	0	0.0349936	0.280229	0.179832	0.178757	0.437326	0	0.0422249	0.118086	0.0567137	0	0.254722	0.0625201	0.0626644	0.647268	0	0.103662	0.123826	0	0.0462762	0.488523	0
INTS3	4.39146	4.92938	4.74042	4.85934	5.53916	4.87656	5.1299	6.35846	1.37816	5.0471	4.7915	6.20271	4.39409	5.81032	4.54915	5.18728	3.84689	6.13986	6.5876	6.23251	3.28418	5.45184	4.75519	5.77491	5.31524	5.8179	5.85115	5.16978	3.51361	4.03092	4.27848	4.29565	5.64255	3.50499	4.44188	5.17243	5.93218	5.42331	4.27877	5.52952	5.74154	6.13701	5.24676	4.61677	5.07997	4.29975	5.52454	4.47734	5.07574
S100A12	0.120122	0.511189	0.327632	0	0	0.721048	0.221607	0.515011	1.40176	0.901535	2.28136	0.511806	1.31658	0.297469	0.994574	0	0.136159	0.129149	0.340687	0.46718	0.348704	2.57403	1.15685	0	1.99755	0.149849	0.153038	0.77242	1.07567	0.226125	2.05388	1.06782	0.116471	0.772525	0.0983179	0.490635	0.131199	0.873122	0.544517	0.70574	0	0.48886	0.10909	3.08553	0.1914	0.349917	2.30667	0.711905	0.292135
GTF2B	5.41621	5.70326	5.61233	5.70725	5.56911	5.54236	5.99838	5.895	6.64094	5.82595	4.71813	5.4314	4.71258	5.6645	5.85559	5.64072	6.02212	5.56666	6.10842	5.88883	7.77697	4.90165	5.88547	5.64943	5.45552	5.29361	5.73436	4.6639	4.14744	5.89355	5.17234	6.09777	5.75719	5.4564	5.76276	5.27943	5.54885	5.51836	5.13774	4.57695	5.74853	5.70184	5.61424	5.21403	5.43277	5.0771	5.83072	5.28279	5.57848
TNFSF4	0.969671	2.06136	0.833265	1.29593	1.08679	1.4351	1.1231	2.26291	0.827279	0.81204	1.46316	2.10107	1.18183	1.27755	0.50077	1.26522	0.953397	1.59367	1.61592	1.40136	1.28518	2.22163	1.29531	1.73934	1.29094	1.03558	1.26124	1.58526	1.33601	0.978171	0.76907	1.62223	2.15646	3.63898	1.21161	1.90351	1.2023	1.03278	0.792148	2.12367	1.3035	1.64155	2.39017	1.28759	1.22791	0.82528	1.50636	3.48897	0.677812
S100A7A	0	0	0.0141795	0	0	0	0	0	0	0	0	0.0142099	0	0	0	0	0.0489467	0	0	0	0	0.019192	0	0	0	0	0	0.0118248	0	0.0141564	0.150438	0	0	0	0	0	0	0.0392999	0	0	0	0	0	0	0	0	0	0.0395659	0
KCNJ9	0.175592	0.0886653	0.0742091	0.0607295	0	0.259279	0.0866123	0.10381	0.0510239	0.0757586	0.370864	0.602546	0.156574	0.453947	0.167728	0.0704872	0.0522551	0.288095	0.789038	0.307444	0.0599849	0.210947	0.1699	0.168402	0.196697	0.131161	0.133971	0.121632	0.204244	0.185249	0.108777	0.184189	0.129613	0	0.0739075	0.0358471	0.114745	0.141831	0.101964	0.379022	0.24284	0.263528	0.931626	0.159881	0.297606	0.113477	0.206437	0.375381	0.0526597
CSF1	1.81704	3.65194	1.44494	3.32199	2.75439	3.1583	1.91152	2.97715	1.25979	2.30513	4.07268	2.77876	4.26884	2.79347	3.35961	3.68913	2.52601	1.14321	2.31033	1.9132	0.673282	2.40801	2.87117	1.98831	5.11418	2.95996	3.18915	2.63216	3.71894	2.1868	4.26439	2.26397	3.71306	4.5226	2.6491	3.64296	3.01462	2.27814	3.41374	3.01225	2.83135	3.93243	2.57263	3.41068	2.80217	4.68986	3.59429	4.05768	4.03252
CGN	0.865972	1.41394	1.21254	1.41741	1.38048	1.42876	1.34876	0.20728	0.605854	1.99039	5.09143	1.791	0.530713	1.61999	1.08626	1.4561	1.43555	1.58224	1.72895	2.43062	0.706207	1.35656	3.37856	1.43004	1.77352	2.10698	1.17182	2.05282	3.76874	1.75907	0.725983	0.451911	1.8107	0.36691	1.31984	1.40121	1.07258	2.93384	1.85629	2.09939	2.64744	1.08836	5.47228	0.80181	4.14708	4.47575	1.68887	2.02791	1.62545
TNFAIP8L2	1.78388	1.88462	1.00647	1.24472	0.885673	1.27831	1.4796	1.60282	1.84447	1.6096	1.59091	1.27686	1.97609	1.88171	2.47577	2.74765	2.65758	1.38184	1.07909	0.880311	1.76747	0.639092	1.72701	0.392935	1.8038	1.00772	1.39172	1.99614	1.91407	1.33894	2.26658	1.67974	1.47232	2.38453	2.52225	1.40468	1.62909	1.33055	1.60649	2.12953	1.82757	1.37641	1.53589	3.59972	1.04302	2.09048	1.71385	3.67608	1.82099
IGSF8	6.24882	5.80425	5.49798	5.69786	5.25088	5.73074	5.18405	6.78701	2.99445	5.54502	6.38466	7.38163	6.29856	6.4053	4.91268	5.52828	6.0326	6.59027	7.32816	6.43532	3.13526	6.48112	5.76835	5.92363	5.59838	5.95484	5.34049	6.29244	6.05026	5.00589	6.01895	5.46873	6.05815	4.53449	5.18492	7.56707	6.27051	5.34348	5.37969	5.74258	6.85351	6.29144	6.60535	5.90354	5.38539	6.46285	5.5693	4.79234	5.6724
MPC2	6.0665	5.81306	5.48534	5.22639	5.11167	4.89263	5.18263	6.03475	6.92169	5.32925	6.88972	5.96595	5.44508	5.63502	5.20107	5.47129	6.68307	5.6252	6.38936	6.48818	6.43845	5.48186	5.57929	5.76121	5.75455	5.5474	4.45271	6.07541	6.73962	5.21989	6.01416	6.33039	5.90439	7.14891	5.70808	5.5559	6.11743	5.66322	5.3902	5.19144	6.00988	5.58391	6.01485	5.7704	5.31691	6.29195	4.89178	6.11326	5.2002
TLCD4-RWDD3	0.755365	0.924926	0.818238	1.45262	1.33774	1.30177	2.21418	1.19653	1.23415	1.3329	0.811919	1.08736	0.626483	1.90384	0.758021	1.31652	0.422102	1.35527	1.36909	1.49479	1.16726	1.64643	0.869341	0.983981	1.07126	1.2381	1.84854	1.03386	0.592826	1.1295	0.772107	0.902063	1.71704	0.623374	1.01764	1.20834	0.611748	0.933631	1.01499	1.00003	1.77504	1.71056	1.40006	0.792489	1.25495	0.633242	1.40929	0.649618	0.887375
CD160	0.904667	0.402415	0.107822	0.345834	0.510274	0.29342	0.530063	0.577696	0.0359091	0.243675	0.552267	1.0079	0.910511	0.762964	0.590813	0.597087	0.45882	0.910388	1.27773	0.518354	0.372109	0.412159	0.417272	0.333465	0.306915	0.313503	0.49441	0.255782	0.480739	0.425563	0.568666	0.473164	0.680983	0.341305	0.651111	0.338218	0.663288	0.504294	0.424161	0.618245	1.39097	1.10936	0.485017	1.15749	0.233657	0.530061	0.530318	1.35048	0.423938
C1orf112	4.13049	3.51406	4.273	4.34121	4.21005	3.38972	3.82589	4.0535	2.60056	4.07897	0.766769	4.6236	2.78351	4.20218	3.39245	3.66133	3.72256	4.37821	5.41037	5.47462	4.17139	4.23612	3.36143	4.70146	2.97756	4.74401	3.84475	3.59205	0.638506	2.95633	2.94951	4.24277	4.32871	2.35213	3.43483	2.45738	4.27038	3.88141	2.7752	4.6726	5.13022	4.42121	4.11585	3.22873	4.12244	1.52252	3.70347	3.99452	3.84855
FAM78B	6.29219	4.98173	4.16375	3.95273	6.7115	4.07627	3.22809	5.8123	1.19688	5.80889	0.522809	7.94429	3.60932	3.56572	5.96908	5.317	2.40306	6.43822	6.43529	7.03634	4.04557	5.83036	4.40761	6.27338	1.61954	4.51204	4.06264	3.58309	0.526936	3.40141	4.649	4.63357	4.58908	1.62069	5.85788	4.28077	7.85538	5.08055	2.68762	4.35927	5.80265	6.36662	6.71058	3.38063	4.08247	0.352485	3.04155	4.80325	4.84776
LAMC1	7.36508	7.29717	7.14473	7.93079	9.50387	7.0806	9.22688	9.22788	4.36477	7.12809	5.7961	9.48465	7.49836	8.55212	6.86636	7.90962	6.91435	8.24797	8.44303	8.33405	4.81751	8.14873	6.95564	8.91976	7.76184	8.97229	8.27831	7.81966	4.73242	8.33459	6.77826	7.51723	8.80473	7.04918	9.04058	8.07324	7.92666	7.6058	6.96852	8.30834	7.70147	8.44217	7.82891	7.27656	7.53572	6.32281	8.16876	7.87251	7.84068
CD1D	2.78847	1.4949	1.39053	2.50293	4.66378	3.40016	2.50008	7.47406	3.29536	1.76339	0.904079	7.82522	2.44777	5.66539	4.07812	4.29992	4.68826	1.82402	5.4389	4.09751	3.08685	4.49769	2.68329	5.7593	3.55645	5.79396	6.45253	3.77087	0.514935	4.22593	2.85455	6.94072	4.64663	1.18048	4.69971	3.61418	1.97566	4.17566	4.24544	5.57997	3.68384	5.30997	4.33349	5.81191	3.86647	1.20956	6.60951	4.63538	2.07611
MGST3	6.06539	5.03001	5.28058	4.81517	5.11297	5.01321	4.78402	5.87808	6.04445	5.00828	5.7635	5.86418	5.05834	4.97716	4.85133	5.08639	5.50066	5.52081	5.53436	6.05037	5.75262	5.08934	5.0064	6.02983	5.04934	5.17287	4.66318	5.34999	5.61175	5.05945	4.91523	6.11256	5.47511	6.38234	5.16333	5.47133	6.14405	5.26398	4.57019	5.14855	5.30059	5.47589	5.43583	5.89973	5.20745	5.41361	5.08327	5.71604	4.79666
CASQ1	0.114602	1.07962	0.191075	0.469352	0.119075	0.11869	0.109759	0.140288	0	0.107675	0.247618	0.314161	0.345262	0.284564	0.402917	0.163426	0.16067	0.342005	0.326111	0.241308	0.112845	0.219807	0.180224	0.0946303	0.036254	0.790401	0.213926	0.437229	0.0394988	0.138797	0.357717	0.246596	0.310554	3.74231	0.0476458	1.04312	0.347053	0.0402349	0.169601	0.433473	0.379754	0.468905	0.0529678	0.153538	0.43788	0.0913168	0.198371	0.767564	0.192172
FASLG	0.490545	2.19219	0.0332525	0.0885561	0.136405	0.109779	0.269021	0.129828	0	0	0.556655	0.12891	0.325613	0.249114	0.230553	0.35217	0.315449	0	0.150065	0.355898	0	0.0449031	0.0435843	0.257411	0.0417051	0	0.16712	0.0277608	0.451956	0.24638	0.0906695	0	0.187021	0.030818	0.624601	0.187665	0.14337	0.046275	0.100155	0.041037	0.265974	0.288443	0.0307608	0.719945	0	0.379885	0.0891016	0.64972	0.269358
ILF2	9.27267	9.35135	9.91386	9.23878	9.57313	9.16684	9.27923	10.2455	9.11004	9.67448	7.13849	9.80498	8.38438	9.63073	9.32049	9.49443	10.3608	9.68338	10.3809	10.5967	10.4822	9.0839	8.9734	10.3065	9.28883	10.055	9.59924	9.72849	6.61966	9.32906	9.36199	10.4222	9.54666	8.71329	9.63052	8.72401	10.2484	9.51539	8.86169	9.77421	9.5548	9.81935	9.8878	9.24506	9.71842	7.57192	9.61045	9.42203	9.15114
TIPRL	6.36513	5.51444	5.65676	5.95428	5.81291	5.26647	5.6938	6.69502	6.19928	5.91148	4.53971	7.32412	5.71998	6.02205	5.51612	5.33428	6.6849	6.76581	7.35791	6.84436	6.59362	6.48996	6.06415	6.42441	5.92504	6.11589	5.48138	6.20563	3.92415	5.31187	6.18947	6.35839	6.29915	5.81921	5.88838	5.89954	6.81412	6.12481	5.70518	6.2068	6.84619	6.30283	5.80942	5.89708	5.86251	4.641	5.32184	6.15896	5.87172
NME7	4.6446	3.94393	4.33179	3.89178	4.4156	3.94683	4.38911	5.03944	3.84599	4.601	2.612	5.25765	3.5802	4.71585	4.00422	4.17109	4.25862	5.02374	5.44759	5.7515	4.72566	4.5452	4.46042	5.02856	4.39888	3.99839	4.36262	4.2174	2.2489	3.82074	3.44687	4.78354	4.21409	2.77415	4.2548	4.52865	4.74722	4.20491	3.29724	4.45281	5.00937	4.26825	4.32907	4.09277	4.49315	3.11983	4.38904	4.1443	4.1445
RCSD1	2.11343	2.00446	1.70299	1.8321	2.61836	1.94072	2.76996	4.25337	1.42237	2.88736	1.7806	4.174	2.57955	4.46667	3.05722	2.11201	2.4119	1.79088	2.75595	2.8107	0.997801	2.83125	1.62109	6.33041	2.00425	2.31789	4.42142	2.76944	1.38451	3.5606	2.00457	3.84444	3.63521	3.79961	4.12949	2.99827	1.8533	1.11976	2.17788	2.84074	3.21401	4.03518	2.29888	4.26458	3.33895	2.2096	3.74834	3.16252	2.97312
TNR	0.0540484	0.255504	0.00489214	0.00663717	0.0941204	0.00828453	0.91781	0.0534218	0.00555967	0.037061	0.0366406	0.0195114	0.264778	0.13037	0.0561243	0.0791399	0.017021	0.0107599	0.0303959	0.0576352	0.00786156	0.0132278	0.322179	0.0563589	0.0304965	0.183477	0.12361	0.397254	0	0.192104	0.0403286	0.0790684	0.403396	0.3454	0.193783	1.47555	0.0163759	0.0136365	0.0664363	0.300043	0.0241109	0.0382511	0.271672	0.0631979	0.0561579	0.0497803	0.311855	0.4739	0.0298876
SFT2D2	5.47525	4.5884	4.21199	4.92541	5.16005	4.34121	4.46902	5.48642	3.38292	4.50234	4.0714	6.69278	5.08774	5.43432	4.24427	5.45692	5.18355	5.9667	5.83575	5.95167	3.57391	4.98362	4.61874	5.25292	4.63089	5.29793	4.73212	5.39275	3.66972	4.1066	4.7551	4.24586	5.69715	4.27936	4.78823	5.01669	6.12947	4.80733	4.39855	5.2373	5.89731	5.58295	5.61048	5.14661	5.38187	4.46151	4.68493	5.77365	4.99116
UCK2	5.42672	4.92018	6.05	4.79528	4.74065	4.87108	4.55501	5.80524	3.43284	5.10061	2.41596	6.39806	4.24954	5.29077	5.05233	4.93872	5.69675	5.97665	6.64941	6.23919	4.36903	5.22866	4.00999	6.20399	5.2113	5.67645	5.08089	5.22031	2.14536	4.42351	5.34386	5.55499	5.381	4.08862	4.79946	3.73068	6.34314	5.07745	4.42434	5.57841	5.97131	5.33401	5.72474	4.86196	5.32061	3.02106	4.95993	5.96658	4.68472
PIGM	4.61368	4.17995	4.52392	5.11711	4.02696	3.94438	4.43163	5.25357	3.32226	4.63919	3.84071	5.86853	3.53286	5.22596	4.45117	4.64889	5.18439	4.6556	5.33989	5.48345	4.51812	3.94227	4.36752	4.77619	4.28452	5.40343	4.89869	5.55061	2.93406	4.17593	3.48154	4.96881	4.95233	2.99718	4.13989	4.10551	5.31094	4.36501	3.92491	4.51542	5.38796	4.66748	5.23154	4.29117	4.60656	3.81787	4.71321	5.1415	4.47505
FAM20B	5.94785	5.34249	5.81447	6.41868	5.92532	5.36427	5.73284	6.69817	3.72034	5.84326	4.69364	7.47821	5.22075	6.33529	5.28396	5.69051	5.66822	6.15149	7.33428	6.40685	3.81624	5.69189	5.40126	6.39027	5.82469	6.69248	6.06657	6.63129	4.21548	4.98859	5.28749	5.39456	6.42034	5.17881	5.69595	5.87085	6.73911	5.86847	5.03719	6.29469	5.77868	6.28753	6.09283	5.3578	6.05753	4.65448	6.06864	5.79574	5.94907
XCL2	1.1336	1.1174	0.766578	0.145052	0.412903	0	0.383432	0.632868	1.51596	0.261785	1.24898	0.554336	1.79625	0.432849	0.319806	1.55589	2.06211	0.330643	0.450278	1.26446	2.21249	0.144883	0.942923	1.49959	0.258236	0.379671	0.496102	0.474603	1.43851	1.11557	0.658097	1.51932	0.885918	0.100505	2.46625	1.01526	0.687945	1.89647	0.506286	0.824827	1.17399	2.34131	0.720824	2.82961	0	1.29842	0.278443	2.54236	1.32714
QSOX1	5.51841	5.41542	5.90881	5.96815	6.35529	5.71353	5.42565	6.98638	3.31209	5.22219	5.02814	7.88458	6.12288	6.77563	5.10203	5.91803	5.77573	6.00466	6.66595	7.08317	3.96547	6.33725	4.64709	7.47976	6.03205	6.44423	6.02323	5.70572	4.18456	5.10947	5.93813	5.99806	6.2712	4.07755	6.14438	6.43684	6.9964	5.90678	5.35083	6.14049	5.96483	6.29194	6.58943	6.94431	6.06275	5.42975	5.34991	6.21305	5.64897
POU2F1	5.63299	5.00437	5.03654	6.23888	5.41842	4.5495	5.51482	5.44391	2.16806	5.6657	3.15655	6.16664	4.7091	5.61528	5.40528	5.33849	4.73038	5.94376	6.16292	6.45797	3.18489	6.22205	5.31802	6.14932	5.32563	6.15105	5.80287	5.2412	2.63516	4.59583	4.93611	4.18872	5.64202	3.65602	5.05411	4.70362	6.00026	5.60351	4.966	5.85391	6.20468	6.1613	5.52691	4.98858	5.71931	3.42065	5.66778	4.97629	5.40331
KIFAP3	5.97641	5.41045	4.95238	4.89665	5.51547	4.89405	5.1804	6.46231	4.21187	5.46411	4.66117	7.07138	5.86817	5.71249	4.96451	5.03303	5.63741	5.58054	6.84148	6.67195	4.5962	6.11545	5.15786	6.03368	5.18394	5.82253	5.89521	5.99289	3.71913	4.4775	5.40164	6.0939	6.15228	5.98042	5.1955	5.14931	6.41138	4.81051	4.72419	6.06108	6.49907	5.28011	6.30318	5.07168	5.5405	4.57661	5.34834	5.86663	5.36632
AXDND1	0.226371	0.110475	0.265955	0.210428	0.154116	0.213312	0.0598726	0.0818764	0.45398	0.0777692	0.292874	0.761749	0.042918	0.248909	0.0543324	0.152437	0.295535	0.232991	0.307925	0.508847	0.406687	0.270052	0.239634	0.368173	0.125574	1.22702	0.0930755	0.0925674	0.370297	0.157672	0.675061	0.0749052	1.48672	0.0844079	0.0840592	1.14711	0.101505	0.253419	0.15966	0.887454	0.123898	0.56596	0.197875	0.220994	0.172137	0.134976	0.118491	1.40519	0.180989
TBX15	3.56515	4.6328	2.96366	2.40232	5.84928	1.49258	5.38188	2.43049	0.584587	3.87529	0.422906	3.79833	3.98464	4.4295	2.48671	2.46622	2.95898	4.96085	4.11532	3.77966	3.6766	4.85372	6.17342	2.58492	3.84944	2.86226	3.79232	4.11409	0.0339395	2.439	4.87358	2.4362	4.12561	4.78797	5.20623	4.64278	3.19379	3.05739	2.91869	3.65295	4.68477	4.99739	3.09007	2.70695	3.08279	0.113951	3.31376	2.12225	3.91481
CD48	1.54756	1.58083	3.04157	0.935573	1.17507	1.48002	1.25837	1.0701	3.27293	1.46	1.52509	1.556	2.03953	1.08618	2.00435	2.27096	2.88845	0.749805	0.977665	2.19844	4.21436	1.64754	1.98322	1.05752	3.05719	0.788541	1.04429	2.13945	1.30792	1.42836	1.87508	1.43813	0.979003	2.75804	2.70065	1.76693	1.63635	1.15171	1.6244	2.26611	1.5936	3.83955	1.18117	3.39705	0.344096	0.908623	1.98232	4.31838	1.80639
RXRG	0.552978	4.35712	2.44397	0.484389	1.02974	0.622775	0.193524	1.2134	2.24206	2.81679	0.0582711	1.91282	2.42714	2.73572	2.04886	4.10482	1.71458	2.43998	0.942003	1.15352	1.40145	0.288525	1.78601	1.44549	2.25057	5.4409	4.81761	5.37945	0.0786202	0.352905	1.37287	3.50857	1.98416	6.81432	1.04049	6.78413	0.895091	1.20233	0.576132	2.58275	2.32486	1.21252	1.68639	3.71147	6.45466	0.05962	4.37808	3.84561	2.14446
TPR	6.45379	6.04687	6.05307	6.44433	6.93435	5.77247	7.0812	7.05508	2.99442	6.35637	4.16773	8.18316	5.67758	6.86434	5.80995	6.02687	4.94479	7.18019	8.30143	6.9334	4.12924	6.4322	6.2123	6.99508	6.69671	6.9729	6.94699	6.72315	3.65372	5.45614	5.30478	5.66369	7.18849	5.63649	5.96675	5.51599	6.99894	6.56621	5.3126	6.93906	6.80412	7.08008	6.52875	5.46595	6.78676	4.73996	6.54369	6.27061	6.51311
ATP1A2	0.722344	3.70233	0.974228	2.18549	2.34834	2.85469	0.672678	4.72814	0.730718	2.63504	0.948039	5.12413	4.08133	2.36273	1.93356	1.26843	1.46807	1.45457	3.42022	1.68823	0.643579	2.06826	0.536585	3.41438	1.42188	4.85606	3.97516	3.87418	1.00156	1.44184	2.58432	2.03713	3.27998	6.31205	0.843721	6.92396	2.57638	1.44865	1.46559	4.17171	1.7662	3.69651	0.551049	1.83608	0.920409	0.948703	3.20753	3.36374	1.10068
METTL18	5.37508	4.44244	4.71714	4.32	3.88774	4.32121	4.4349	5.10569	4.41244	4.40328	3.81742	5.52566	3.75883	4.95382	4.83066	4.21709	4.80229	4.95722	6.0029	5.97371	4.90749	4.56879	4.21265	5.04516	4.31827	4.67671	4.44818	5.23844	2.81319	4.54969	4.52609	5.38608	4.82958	3.95106	4.49822	3.97509	5.2492	4.64744	4.10183	4.92821	5.39958	4.70664	4.90972	4.08646	3.97634	3.62259	4.71732	5.24552	4.46094
CHIA	0.0139408	0	0.0136464	0	0	0.0115765	0	0	0	0	0.0342016	0.0136756	0	0	0	0	0	0	0	0	0	0	0	0	0	0	0	0	0.660157	0.0136241	0.0982888	0.0496689	0.0135019	0	0	0.0162462	0	0	0	0	0	0	0	0	0	0.135177	0	0.0752015	0
EXTL2	5.63457	5.62538	5.76775	5.83075	5.92964	5.43825	5.85521	5.63068	5.08135	5.5719	3.52902	5.51989	5.09128	5.84081	5.84652	5.47104	5.95309	5.81977	5.69106	5.28084	6.03554	5.20771	5.89468	5.50465	5.2379	5.6228	5.7945	4.95012	3.24641	5.72384	5.48984	5.58565	6.11672	4.35613	5.72301	5.28586	5.79886	5.37402	5.54218	5.23057	5.99685	6.20775	5.55559	5.23377	5.39653	3.95701	5.59991	4.72136	6.08149
KIRREL1	6.14021	6.06057	4.95273	7.17994	7.02359	5.81065	6.61625	6.86732	2.66584	5.19519	3.89903	7.25953	6.30361	5.63604	5.1345	6.03166	5.35854	5.3079	6.93776	6.52434	2.99814	5.66373	4.96163	6.49188	6.52074	7.74046	7.77969	6.04873	3.33952	5.57614	6.34388	5.45415	7.64649	4.96061	5.81396	6.87634	6.09543	5.30669	5.64138	6.37617	6.4953	7.43161	5.01122	6.02628	5.401	4.66768	7.08437	6.89806	5.19782
ANP32E	9.07265	7.3147	8.41171	8.40263	8.0274	7.18189	7.77065	8.29156	5.65976	8.08866	5.98076	8.87039	6.89848	8.26846	7.84105	7.70436	9.11998	8.37572	9.54304	9.47745	6.46587	7.7971	7.66117	8.87865	7.69251	8.93865	8.22422	8.33553	5.39309	7.83305	8.5094	8.38933	8.40571	6.35032	7.96528	6.95671	8.68638	8.80828	7.60661	8.34681	8.47961	8.57632	7.84381	8.05625	8.20968	6.23229	8.11995	8.53192	7.84498
DDX59	4.10513	3.77232	4.19015	4.17785	4.21546	4.14203	4.22134	5.06066	2.8684	4.09867	3.18258	5.23439	3.91884	4.18057	3.7532	3.67349	4.35663	4.57621	5.55669	4.513	3.33421	4.41253	3.71858	3.77145	3.75483	4.25069	4.02244	4.39163	2.48564	3.82828	3.89008	4.8427	4.75725	3.88464	3.95251	3.79424	4.62631	4.12076	3.79749	4.7415	4.6163	4.64346	4.46534	3.31688	4.14463	3.01673	4.10649	3.83121	4.22329
NIBAN1	2.29601	1.76531	1.91497	2.82264	2.79359	1.39585	3.26896	1.4632	0.909679	1.08029	1.62059	2.60278	5.38193	2.88369	3.30804	2.55936	2.69347	1.67104	2.88322	2.78646	1.14652	2.2969	1.89733	2.72892	1.97214	3.64689	1.76373	3.76842	1.78629	2.05485	3.0589	3.03555	4.46668	6.41297	3.08689	3.86133	3.38114	2.06955	3.00355	3.18704	2.08679	1.68753	1.46431	3.7891	2.06873	1.38594	2.74392	3.60242	3.80435
LHX4	0.952327	0.788127	0.781609	1.07334	0.808704	0.724778	0.737187	1.43362	0.0236274	0.939657	0.828741	2.44939	0.684099	1.47893	0.644239	0.70372	0.686201	1.50631	1.98941	1.47852	0.181881	0.945372	0.865249	1.04175	0.851186	1.71889	1.41886	1.37051	0.489119	0.309513	0.468738	0.514303	1.6678	1.00153	0.35305	0.465508	1.24302	1.16267	0.399558	1.6379	1.70143	1.90984	1.36601	1.15353	1.59976	0.464704	1.05536	1.9971	1.16791
AGO3	3.62347	3.13154	2.97073	3.92242	3.83455	3.09017	4.08214	3.21949	1.84617	3.55703	1.9508	3.83149	3.01456	3.62168	3.28145	3.60689	2.94108	4.3943	3.84734	3.65376	2.78909	3.88363	3.81489	3.48427	3.41177	3.64263	4.12317	2.45315	1.98537	3.24106	3.19368	3.52839	3.94647	2.43556	3.5498	3.38161	3.60875	3.36779	3.15069	2.93349	4.13249	3.77672	3.34324	2.92314	3.42443	2.16249	3.75266	2.97122	3.81886
OR10J5	0	0	0	0	0	0	0	0	0	0	0	0	0	0	0	0	0	0	0	0	0	0	0	0	0	0	0	0	0	0	0.178468	0	0	0	0	0	0	0	0	0	0	0	0	0	0	0	0.0608928	0.573949	0
LAMC2	2.06441	1.88748	1.0865	2.22111	5.9247	2.6099	6.0793	5.47928	1.16774	1.54806	4.08635	5.84775	0.97161	4.66475	1.00002	3.42291	2.42345	4.07159	2.58947	1.8043	2.28048	3.19748	4.73979	5.36964	2.847	3.35085	4.81622	3.58556	2.6508	5.5323	0.92952	4.95613	3.33239	1.11024	5.42112	4.97309	1.54694	3.37143	2.54302	3.98744	3.41126	5.09943	6.62687	2.54735	5.35781	6.46734	4.5892	3.79617	2.77154
CD58	2.89871	3.67364	1.70993	2.80033	3.3611	2.97927	2.43658	3.24416	5.41537	3.24965	4.26134	3.26832	3.79166	3.51378	3.26664	3.96428	3.68335	2.6251	2.99358	2.6879	3.51169	2.79185	2.263	2.14843	2.31478	2.79625	3.58364	2.93063	4.46623	3.21828	3.75249	3.31	3.12415	2.84256	3.41836	4.622	3.151	2.88465	3.33307	3.91208	2.60493	3.59608	2.90759	3.36724	2.76361	5.08264	3.6086	4.17405	3.08728
RGS2	5.93421	5.54901	6.3473	5.55601	7.04771	5.24985	6.34993	4.59428	6.32062	5.91962	6.4132	6.4194	5.55081	4.54207	5.53881	4.51513	5.63946	5.17152	7.76993	7.32299	6.2024	5.15607	6.29504	4.37933	7.89036	4.74447	5.00139	7.36707	5.05383	5.28985	7.407	5.94601	6.64614	7.78334	5.8772	4.76834	5.98742	6.8816	5.9059	5.45986	5.37989	6.79889	4.13569	5.86215	5.11151	6.0931	5.10827	8.16007	7.17402
GPA33	0.344359	0.354706	0.121619	3.6326	0.661639	1.14104	0.791029	2.42783	0.0930912	0.314195	0.086339	0.252149	1.86104	0.796856	0.338659	1.17091	0.162866	0.472685	0.298339	0.503617	0.1608	2.16933	0.604685	0.816721	0.288389	1.06698	1.0838	0.397898	0.0287286	1.23944	0.561469	0.344989	1.10149	0.625719	0.149891	0.394426	0.915934	1.3314	0.421129	1.27198	0.726467	0.572415	0.31485	0.291327	0.272634	0.0135973	1.19853	0.972985	0.301352
XCL1	0.839662	0.133141	3.23343	0.336053	0.400063	0.184592	1.155	0.832125	0.730228	0.167807	1.34737	0.472247	1.81909	0.878748	0.495978	0.787031	4.96828	0.399856	1.0425	0.703033	5.80506	0.432213	3.15729	1.3588	1.27368	2.20425	0.510008	0.280561	1.01165	1.15167	0.376978	4.69625	0.563556	0.409279	0.912184	2.17961	0.482159	4.61998	0.430291	0.676039	0.677311	1.36699	0.273038	2.67466	0.595231	0.873495	0.583615	1.81069	0.567506
KCNJ10	1.14183	0.222135	0.242417	1.10543	0.263559	0.334414	0.144851	1.95611	0.0924481	1.06609	5.76707	2.56906	0.222477	0.641772	0.436376	0.35178	0.521937	0.479323	2.51226	0.742984	0.181153	0.225459	0.659779	1.41802	1.19992	1.92438	0.433454	0.610408	4.48184	0.231887	0.454376	1.03013	1.46083	0.043773	0.390211	3.42784	0.200471	0.743599	0.435718	1.53291	0.826768	0.941875	0.326162	0.863488	2.24754	3.54604	0.782076	1.89674	0.224541
NUF2	6.6681	5.29119	5.36222	6.22124	6.14556	5.12832	5.79876	6.1837	6.12472	5.70295	0.570236	6.31448	4.1819	6.59061	5.45753	5.92322	7.30332	6.4253	7.8906	7.04843	7.52676	5.82508	5.80594	6.82851	4.56259	6.41339	6.01631	5.91197	0.323671	5.54215	5.39992	6.3167	6.05637	3.27342	5.53093	4.36325	6.16601	6.6774	4.79313	6.64667	6.42665	6.34206	5.99353	5.96613	6.26027	1.6853	6.12585	6.20482	5.79954
MFSD4A	1.56817	0.57235	0.135981	1.07339	0.938216	0.734532	0.770249	1.1308	1.21555	0.580225	7.46502	2.73744	2.36556	1.49037	0.935192	1.52367	0.866708	0.877994	2.08029	1.41412	0.632615	1.76635	0.659993	0.493279	1.27229	1.31523	0.99362	2.20511	6.88786	1.0551	1.52375	0.912796	2.47663	1.69549	0.813225	1.67875	1.43481	1.36348	1.48799	2.18192	1.84535	1.67858	1.04833	1.53298	0.816842	5.53118	1.23284	1.76736	1.04094
TBX19	2.7881	2.31443	1.81671	2.45244	2.18879	2.69017	2.31771	3.84854	0.656519	2.50328	1.39791	2.86597	3.66057	2.89104	2.41802	2.54542	2.7875	3.63372	3.52099	2.72125	0.522948	3.17825	2.65247	2.65042	3.27801	2.33844	2.35971	2.62757	1.67926	2.16824	3.87117	2.93143	2.94702	2.47519	2.20354	3.25888	3.80682	2.31192	2.55007	3.11231	3.42584	3.05217	2.81925	4.27363	2.83915	2.05586	2.24421	3.10437	2.68247
NR5A2	0.731575	1.69507	0.94122	1.04221	1.10271	0.983678	1.02126	0.404233	0.196151	1.93287	1.20686	2.05163	2.20768	1.42453	1.98159	0.870794	1.97455	0.49643	1.17598	1.43008	0.558853	1.14281	0.545616	0.515342	0.717784	1.18116	1.05216	3.70749	1.45937	1.05758	1.0641	1.22744	3.01663	0.591606	1.22869	1.16935	1.75478	0.581707	1.30063	1.90524	0.933703	0.677042	0.590695	1.73443	0.547744	2.01021	1.65935	1.61878	1.14737
SCYL3	3.9284	3.12835	3.0212	3.10965	3.45594	3.0174	3.35881	4.32869	2.12392	3.20526	2.44353	5.17386	2.89484	3.91286	3.14671	3.02034	3.03613	4.11458	5.03925	4.65058	2.8498	3.62658	3.07676	3.82911	2.7276	4.15679	3.67418	3.60969	2.03478	3.04503	3.08282	3.03999	4.30555	2.5903	2.9623	2.97013	4.07087	3.55641	2.84535	3.89394	4.45727	3.87574	3.96083	2.8994	3.78229	2.5475	3.58607	3.41121	3.58792
DUSP10	2.20045	2.53038	2.57046	2.59574	3.31808	2.44122	3.12399	3.36511	1.89932	1.77022	1.44149	2.82806	3.58239	1.86087	2.11105	2.11499	2.20927	2.77466	2.79541	2.5482	1.01483	1.78991	2.78702	3.67752	4.35466	2.37384	2.20184	4.27074	0.887376	1.83958	2.86034	2.787	3.00176	3.50841	2.68726	3.01015	3.14885	4.88108	3.87941	2.28936	1.64035	4.03485	1.86906	2.19685	2.56505	1.6131	2.09579	3.95569	2.19878
LELP1	0	0	0	0	0	0	0	0.117669	0	0	0	0.224911	0	0	0	0	0	0	0.178755	0	0	0	0	0	0	0	0	0	0	0.224123	0.108427	0	0	0	0	0	0	0	0	0	0	0	0	0	0	0	0.205793	0.211594	0
NMNAT2	1.7323	1.15285	1.08702	1.6976	2.35608	0.946421	2.92863	4.55754	0.861654	1.06918	0.307783	5.74419	2.26083	4.5939	0.618132	1.78265	1.69903	2.08278	3.68722	3.0073	1.1152	1.07583	1.86825	5.75748	2.06759	4.93147	6.33044	2.63735	0.171777	2.31463	1.75278	2.02844	2.13084	0.794042	2.54058	6.53422	2.50772	2.35449	0.8137	3.38863	1.8807	4.37576	3.86401	2.98605	3.32566	0.380323	6.35288	3.57385	1.27975
TARBP1	4.37216	3.57438	4.3608	4.31647	4.06945	4.21656	4.40364	4.98708	2.48578	4.12566	2.79523	5.87079	4.18369	4.5852	4.14583	3.88619	4.78268	5.27809	5.87306	3.69645	4.14381	4.84242	4.11922	4.18387	4.6088	4.20605	4.7086	4.23289	2.38298	3.91966	4.85954	5.15615	5.21336	2.67009	3.27096	3.69643	5.12051	4.90122	3.81836	4.94131	4.90134	5.32417	4.177	3.75666	4.89036	2.61776	4.33703	4.50681	4.23484
CREG1	6.79699	6.24566	6.87981	7.29629	6.72552	7.19798	6.86226	8.07938	7.15067	6.36938	7.18416	8.35118	7.18991	7.99126	6.10274	6.81436	6.8784	6.82567	7.51014	7.8753	7.20589	6.96672	6.57202	8.14043	7.11662	7.09207	7.656	7.35519	5.97997	7.02241	6.73369	7.02157	6.80451	6.55565	7.42271	7.96053	7.34564	6.47879	6.70524	7.53149	7.39248	7.95518	7.6132	7.29768	6.73272	7.27101	7.58717	7.75864	6.8328
LY9	0.0896672	0.0813089	0.0479515	0.0826848	0.0862388	0.140542	0.104953	0.0139965	0.0920131	0.0778979	0.191793	0.107573	0.235663	0.0850277	0.154153	0.178456	0.21793	0.0378756	0.0216674	0.120218	0.0710515	0.117826	0.131278	0.0904655	0.203924	0.0354444	0.062817	0.0790487	0.0880453	0.206947	0.373488	0.11113	0.0407659	0.358009	0.282563	0.0885253	0.112538	0.112355	0.241653	0.25961	0.0920362	0.075143	0.10549	0.692761	0.0230702	0.0355537	0.109894	1.2131	0.151223
TDRD5	0.807607	0.155567	0.128413	0.0399566	0.178834	0.0619025	0.0849126	0.404608	0.497242	0.276559	0.896552	0.16914	1.33379	0.0265593	0.0157566	0.31649	0.853682	0.0799614	0.555887	0	0.158946	0.0787421	0.934786	0.024788	1.28167	1.32501	0.166824	0.936277	0.69361	0.916918	0.602113	1.03446	1.55795	0.027375	0.196508	1.42019	0.605425	0.176497	0.0228226	0.883438	0.0722001	0.443601	0.0541404	0.119184	0.0246987	0.33409	0.34845	0.942653	0.285159
SCCPDH	5.33392	6.22966	7.18347	6.98994	6.35195	6.64166	6.80627	7.87082	6.28261	6.81656	6.94093	7.97083	6.13602	6.56584	6.66501	6.55028	7.35958	7.14337	8.02282	6.49279	6.94129	7.32542	6.59939	7.03257	6.91035	6.71073	6.74024	6.86757	5.90745	6.61515	6.76902	7.8368	7.15693	6.58883	6.36631	6.35459	7.40611	6.90451	6.43372	7.27694	6.87133	7.19767	7.28718	6.29912	6.48724	7.97011	6.74696	6.12522	6.63491
CEP350	4.37068	3.86242	4.07939	4.54574	5.08519	3.21571	4.86934	4.65414	3.02344	4.31246	2.58219	6.23372	3.48613	4.94361	3.84103	4.46627	4.43771	4.80477	6.19814	5.45438	4.23391	4.29046	3.74619	4.83392	4.36758	5.32418	5.50866	4.93459	2.49878	3.82868	3.62368	4.85966	5.03445	4.56496	4.37956	3.81219	5.11605	4.08191	3.39494	4.77054	4.54614	4.99498	4.15198	3.77019	4.79039	2.83157	4.95383	5.10565	4.50729
ELK4	4.16504	3.89579	3.34406	4.49742	4.10092	3.37362	4.28157	4.83608	2.36228	3.76607	3.38849	6.34036	3.87515	4.72243	3.85829	4.48215	3.85581	5.08459	5.5743	4.07856	3.05648	4.71247	3.75998	3.68999	5.22523	4.59096	4.49816	4.4886	3.09485	3.9713	4.20176	4.14756	5.0109	4.01629	4.35878	3.6847	4.77547	4.235	3.82995	4.43488	4.55589	5.17928	3.79576	3.51215	4.04971	3.62254	3.94147	4.79162	4.28515
TFB2M	4.08246	5.31415	5.74857	5.36103	5.1612	5.01256	4.99347	6.28957	6.12245	5.11178	4.71672	6.29268	4.62753	5.34197	5.27364	5.2619	6.72727	5.87457	6.69882	5.08352	6.63218	5.52633	4.76034	5.48103	5.07045	5.50053	5.43682	5.69195	4.09563	5.40211	5.10893	6.58687	5.85766	5.73608	5.18997	4.91687	5.98196	5.62798	4.79929	5.70768	5.63756	5.95624	5.77114	4.78886	5.37097	4.34206	5.36615	6.01333	5.11516
LYPLAL1	4.99772	4.23786	4.50079	4.35639	4.28812	4.56207	4.12203	5.10124	4.8346	4.23513	5.72183	5.5511	4.49489	4.44949	4.35922	4.23076	5.20226	4.25837	6.0738	3.97408	5.87164	4.24568	4.69882	3.7925	4.07632	4.20873	4.51416	5.36435	5.31148	4.70441	4.75259	5.46735	5.08415	4.84474	4.33642	4.94405	5.13074	4.55023	4.12806	4.89806	4.38167	4.33677	4.57949	4.89642	4.4298	5.5777	5.01014	4.88581	4.0869
MPZL1	6.86738	6.24415	6.62364	6.55227	6.81954	6.2158	6.2284	6.86665	5.04577	6.45775	5.10517	7.60721	6.81634	6.71371	6.11295	6.437	6.40311	6.99575	7.55395	7.41311	5.26005	6.57678	5.78415	7.04163	6.60895	6.48171	6.75608	7.11108	4.40064	6.05214	6.85082	6.37017	7.01685	5.41318	6.57383	6.70492	7.39093	5.91498	6.35342	6.58359	6.9002	6.76969	6.58513	6.40287	6.22117	5.6279	6.67662	6.44052	6.43789
INTS7	5.03036	4.87004	5.49547	5.57921	5.2137	4.67251	5.29817	6.09979	3.6584	5.25707	2.48621	7.19817	4.31382	5.20779	4.87115	5.39382	5.18965	6.16657	7.01932	5.47738	5.21932	4.78431	5.15144	5.00986	4.7645	6.16825	5.47027	5.54901	2.58862	4.49919	4.51569	5.31958	5.79849	3.55687	5.00687	4.38623	5.73571	5.40722	4.48107	6.09697	5.72405	5.17091	5.29749	4.25192	5.41447	2.68346	5.20421	5.53555	4.8503
CATSPERE	0.603117	0.723062	0.70478	1.07269	0.931581	1.03613	1.09849	1.51429	0.592767	0.590623	1.44721	2.42161	1.0132	1.3199	0.729416	0.701717	1.14973	1.58687	1.76728	0.616686	0.848648	1.52276	1.05832	0.834325	1.10445	1.43351	1.37408	1.24575	0.887753	1.25062	1.1165	1.82628	1.80022	0.738082	0.841988	1.6741	1.60277	1.21465	0.878065	1.50999	1.75776	1.52632	1.08232	0.508885	0.944363	1.37196	1.33728	1.50586	0.942046
PRDX6	8.21839	9.17634	8.95719	8.61454	8.4898	8.75607	8.16933	9.49667	8.27155	8.57447	8.05619	9.39045	7.94973	8.42451	8.27215	8.57871	8.94901	8.70784	9.35457	9.75638	8.8481	8.63069	8.37782	9.35274	8.78272	9.01261	8.61827	9.61416	7.69774	8.3753	9.02877	9.15654	8.97893	10.6305	8.67451	9.03295	9.12038	8.51099	8.6077	8.90251	7.99583	9.16564	9.33801	8.84131	7.81939	8.08898	8.80568	8.91989	7.94888
EDARADD	1.98893	2.83038	1.85242	3.53026	3.86791	3.14603	2.04128	4.78598	1.37749	2.47787	1.92729	5.18923	3.11409	3.58418	2.75916	3.18324	3.14006	4.27673	4.90752	3.55105	1.16051	2.82196	2.42833	4.61103	1.74336	4.06076	3.34755	2.4488	1.12653	3.27697	2.80813	3.41212	3.88571	0.534618	3.1237	4.86156	3.34656	3.43659	3.20528	3.28218	3.63071	3.7413	4.2526	3.32913	2.84464	1.87925	2.9596	3.9512	2.26822
BRINP3	0	0	0	0.0250935	0	0	0.0181006	0	0	0	0.724655	1.15736	0	0.016651	0	0.0435564	0.0427919	0	0.112391	0.054879	0.142682	0.0250629	0.763043	0	0	0.115341	0	1.07674	0.191391	0.124758	0.163307	0.033959	1.04358	0.687406	0	0.0220495	0.020739	0.0761546	0	0	0	0	0	0.01288	0.0904865	0.0238914	0.0500686	0.196024	0
LMX1A	0.0154219	0.102571	0.0150963	0.0204555	0	0.0128075	0	0.0152407	0	0.0192471	0	0.0301003	0.453162	0.0403214	0	0.0355477	0.0175667	0	0.199574	0.0882906	0.183161	0	0.0586777	0	0.018964	0	0.0777983	0.721246	0	0.0150717	0.041611	0.0548744	0.0443536	0.444031	0.0125389	0.0179707	0.11435	0.0824568	0.0232067	0.288397	0.974898	0.0238103	0.0139585	0.0104912	0	0	0.181578	0.28351	0.0132986
ADCY10	0.362582	0.128673	0.0999121	0.291479	0.0991728	0.117832	0.078662	0.185937	0.011712	0.208699	0.276411	0.33194	0.170935	0.270345	0.126125	0.106383	0.202042	0.141072	0.331663	0.175131	0.194327	0.208594	0.130044	0.148128	0.26116	0.198831	0.154858	0.131724	0.356592	0.211012	0.538206	0.481746	0.261407	0.205048	0.0914743	0.173984	0.184678	0.189467	0.193717	0.122653	0.236204	0.422587	0.136738	0.33765	0.208669	0.0906507	0.193684	0.664854	0.187622
ZNF648	0.387517	0.713566	0.532436	1.24834	1.10155	0.566243	0.398554	2.22224	0.0770423	0.206684	0.0574205	4.19669	0.0846951	0.769179	0.206267	0.652788	0.882068	1.56925	1.35065	3.80094	0.208209	0.913249	0.270591	2.36846	0.670689	2.56692	1.08944	1.21217	0.136602	0.701595	0.691787	2.59612	2.8349	0.195634	0.808062	1.01482	0.558774	1.05614	0.862587	2.74475	0.649502	3.16327	0.195291	2.01083	1.96723	0.169526	0.75891	3.27711	0.290467
SELE	0.0825069	0	0.407561	0.0733205	0.0577387	0.0687872	0.0531331	0.0815595	0.01566	0.0690629	2.80952	0.119817	0.132565	0.0368482	0.140039	0.0953286	0.380634	0.0151837	0.124696	0.100312	0.107319	0.037081	0	0.0230235	0.133061	0.0352459	0.171759	0.067641	2.2087	0.0542817	0.978525	0.0501693	0.180132	0.0379758	0	0.0645557	0.104727	0.92545	0.112908	0.050527	0.162327	0.365799	0.110853	0.0840038	0.0229404	3.02809	0.264383	1.42963	0.276574
GPATCH2	4.43272	3.64107	4.43747	4.53676	4.46159	4.06973	4.5508	4.92696	3.70281	4.36716	2.5312	5.52498	3.78368	4.18034	4.08797	4.05886	4.72877	5.07814	5.69546	4.26712	3.69972	4.69378	4.73906	4.17335	4.03919	4.76288	4.71768	4.39657	1.97328	3.96056	4.18154	4.9467	5.05044	3.28881	4.11712	4.10189	4.91965	4.23005	3.98685	5.03472	4.43815	4.57633	4.66097	3.32556	4.17903	2.87811	4.45689	4.57845	4.59072
SMYD2	5.1756	5.24819	5.74738	5.30838	5.51821	5.27054	5.49511	6.0592	4.32094	5.50168	3.77109	6.37405	4.51884	5.08316	5.32137	5.31198	6.11718	5.67293	6.18297	4.69587	5.098	4.86797	4.90666	5.11448	5.37317	4.91263	5.03981	5.19173	3.18751	5.36618	5.85034	5.73879	5.56232	4.30697	5.30148	5.36166	6.22373	4.95693	4.5105	5.75915	5.34592	5.58348	5.51619	4.69258	4.72223	3.91862	5.11809	5.55296	5.0214
SELL	1.58357	0.989971	0.704903	2.55838	0.988967	1.46096	1.57172	1.59572	0.967087	2.3044	2.74024	3.17214	2.29274	1.00083	3.49268	1.67073	2.54481	0.650447	2.16789	2.06986	0.92338	2.72406	2.42696	0.87898	2.02448	1.36808	1.03025	2.82738	1.50572	0.553576	1.95465	0.920752	1.46368	2.12131	2.42503	2.3668	1.5089	1.32946	1.53861	2.59399	1.77593	1.53167	4.96789	3.55999	0.609647	2.62668	1.79569	5.43659	2.37331
DPT	0.171095	8.138	0.625046	0	0.355621	1.34835	0.392874	0.103874	2.05867	0.647517	2.54918	3.35241	7.61773	1.72349	0.364971	1.6478	2.60431	0.148797	1.87391	0.198972	1.46698	2.24579	3.84055	0.498736	2.19078	1.07798	0.134052	4.14548	2.51541	4.21299	0.919449	1.2124	1.18146	4.20994	5.51842	0.19768	5.05173	1.96139	5.19689	8.59478	0.482794	0	0.472264	6.33288	0	1.66963	0.0633612	4.76458	2.50769
CAPN8	0.176244	0.0599424	0.0362378	0.511845	0.253767	0.0708192	0.0470213	0.38755	1.04276	0.0309027	0.329789	0.711296	0.553302	0.35813	0.051034	0.0981184	1.40549	0.467874	0.442285	0.355898	0.582874	0.111661	0.166954	0.92218	0.479869	0.698167	0.475889	0.126767	0.04949	0.3554	0.24938	1.74145	0.580072	0.170722	0.0400432	2.25963	0.0405348	0.68212	0.16045	1.24121	0.0150933	1.00433	0.239083	0.33883	1.2638	3.03507	0.446722	3.31595	0.103859
RHOU	6.58841	4.31856	6.05154	5.97576	6.38033	6.75333	7.08889	7.44927	4.28001	6.7261	3.68304	7.66185	4.93058	7.36786	6.90757	5.33031	6.22987	7.67481	8.83677	5.73566	5.38183	6.30018	7.01847	5.63874	7.23149	6.04205	8.01508	7.04377	2.40878	7.99405	6.92551	6.63461	5.65024	4.55793	6.12899	5.72726	8.46075	7.59137	5.00618	8.48171	6.30984	7.96517	8.3629	4.92625	7.31993	3.85179	7.81975	7.38549	5.26066
TOR3A	5.44699	4.74355	5.34558	4.85398	4.46143	4.30095	4.38645	5.71587	3.84554	4.55897	4.06727	6.09085	5.13441	5.59487	4.26812	5.128	5.12463	5.12243	5.89799	5.607	4.25322	3.95196	4.79254	5.15343	4.35818	5.02671	4.48255	5.57341	3.50418	3.78213	5.12262	4.98704	5.43878	4.06123	4.62635	4.62351	5.79153	4.29638	4.54639	5.17122	4.54768	5.10541	4.97717	4.9461	4.63603	4.04184	4.67383	4.80178	4.91919
RNF2	6.33003	5.69826	6.10229	6.24579	6.04497	5.86635	6.19346	6.58152	5.92792	6.26799	3.86388	7.04801	5.52855	6.12348	6.03596	5.76258	6.63184	6.3426	7.53199	7.00255	6.42411	6.4328	5.68451	6.27023	5.82287	6.39266	5.93889	6.54467	3.21213	5.98201	6.06711	6.45123	6.57542	5.56068	5.94938	5.42749	6.89618	6.00047	5.60345	6.12015	6.23143	5.93152	6.54155	5.48067	6.09096	4.37757	5.96108	6.31581	6.28111
KDM5B	6.51861	6.17157	6.25129	6.63579	6.96331	6.19397	7.02796	7.19343	3.6198	6.89121	3.80771	7.95562	5.59049	6.20053	6.40343	6.52639	6.11983	7.699	8.48853	7.38139	5.26704	6.74303	5.70923	6.30205	6.8534	6.79025	7.32914	6.71455	2.73157	6.38555	6.43729	6.31374	7.28441	5.04921	6.39014	5.88571	7.99241	6.60112	6.16288	7.04746	7.00617	6.78576	6.94179	4.91032	7.10804	4.41437	6.52583	6.46969	6.55351
RGS5	8.10338	5.48859	5.70985	6.52937	7.35708	6.17491	7.69763	6.90461	5.91895	4.91821	5.74368	8.43199	8.07289	8.27584	6.50813	7.17779	8.42955	6.40826	7.27551	7.08644	5.35796	7.29385	4.46076	8.00273	5.88216	6.92176	7.39105	5.90362	6.07898	5.54243	5.27706	8.15523	9.26398	6.81255	5.81186	6.84222	6.36625	6.17434	6.28293	8.67205	7.06365	7.10573	6.57777	8.20719	6.6218	6.34088	7.51221	7.26747	6.76914
SPATA17	2.0282	1.15746	1.70347	1.96972	1.66213	1.7968	1.75257	2.68181	2.17806	1.71264	0.830988	2.98435	1.97221	1.75139	1.41377	1.43648	2.68126	3.20363	3.62412	1.49269	3.27328	2.54075	2.06726	2.16572	1.49077	2.51739	1.74373	1.70387	0.886175	1.44013	1.7386	2.81794	2.838	0.802879	1.39294	3.2857	2.11204	2.74124	1.5774	2.7465	2.0092	1.87251	1.35688	1.52841	1.67789	1.89333	1.97201	3.04501	1.47438
PRRX1	1.96611	5.26351	2.51718	1.95769	2.0125	0.278224	2.168	2.05043	3.30688	2.94108	0.879701	4.40502	6.91995	1.32515	1.40872	4.0285	2.76836	1.4855	2.16629	2.97054	1.32852	2.98018	1.07213	1.33887	4.66275	3.42623	2.35403	5.81489	0.469408	0.773037	6.55442	3.10348	3.05484	6.93345	0.404257	1.78889	3.872	2.05808	3.79018	1.33687	1.51638	3.56611	3.40694	2.06669	0.703369	2.65624	2.70563	4.76312	1.7217
IVNS1ABP	6.51851	6.05237	7.05665	6.77897	6.69425	6.32122	6.79573	7.17613	4.73047	6.6855	7.44237	7.82691	6.18679	6.69701	6.39858	6.00198	6.86894	7.20495	8.11619	7.03764	5.84376	5.94039	5.95327	6.91229	7.0116	7.03905	6.66944	7.14958	6.62639	6.57853	6.62513	7.29317	7.09362	5.40954	6.56276	6.25335	7.19557	6.51138	6.29273	6.6948	6.62989	6.72666	7.0309	5.96845	6.44404	7.35117	6.63547	7.25547	6.57544
ASTN1	4.92797	2.42399	3.15056	2.50001	1.11091	3.38489	4.60693	3.27289	0.695987	1.35141	0.0115692	0.453328	3.72959	1.86673	0.172474	1.40339	1.22485	4.89095	2.80079	2.14972	0.905769	2.50351	3.99695	3.09344	2.80243	2.55287	1.11473	4.71257	0.0419993	1.1368	3.15694	0.945431	1.72888	2.11492	2.9091	4.18994	4.17217	3.22039	2.07327	2.66859	2.72811	0.849852	3.07463	1.42744	3.21887	0.211164	1.97548	3.4895	2.33204
DTL	6.55415	5.88278	6.63718	6.42499	6.41477	5.0198	6.7244	6.7101	4.22428	6.30813	1.11126	7.26996	4.84366	6.39317	6.04877	5.94656	6.31553	6.37282	7.85929	6.62792	4.63083	5.34704	5.60115	6.72458	5.55709	7.36077	6.1086	6.77192	0.433125	5.53459	5.8727	5.99451	6.92174	4.28722	6.00372	4.11217	6.7975	6.62469	5.44787	7.13431	6.41153	6.55115	5.93145	5.18991	6.18971	1.78529	6.11435	6.83482	6.36162
TRMT1L	4.95317	4.2408	4.20821	4.49567	4.26763	4.18156	5.13472	5.4047	3.46973	4.38167	3.98606	5.70351	3.74214	5.11659	4.30459	4.13874	4.4686	4.91385	6.34174	5.31673	4.11481	4.00138	4.31218	5.54124	4.49474	4.65818	4.80056	4.67249	3.30267	4.17932	4.27925	4.5651	4.887	4.14175	4.4846	4.30257	4.91744	3.87915	4.28332	4.92452	5.02984	4.16869	4.37714	4.69031	4.80291	3.79687	4.75499	4.40762	4.29377
SOAT1	4.86022	4.07503	4.36375	4.76548	4.24694	3.86163	3.82203	5.03924	3.72102	4.07922	3.63722	5.76735	3.97157	5.01537	3.90154	4.31668	5.19288	4.8936	5.88785	5.27931	3.52779	4.35	3.78019	4.68792	4.14787	4.39118	4.25536	4.86781	3.21639	3.96923	4.52603	4.67532	5.14395	3.79353	4.19899	3.61881	4.73016	3.91481	4.22829	4.63521	4.71197	4.51489	4.33439	4.46367	4.24133	3.73515	4.24361	4.953	4.04506
BATF3	0.790298	1.11711	0.749749	0.750906	0.427651	0.484293	0.576632	0.914288	1.12462	2.19664	0.916434	1.58502	1.52128	0.622204	1.45415	0.775595	1.61346	0.496974	0.412043	0.474468	0.724694	0.481306	1.25543	1.28741	0.794758	0.664619	0.377555	1.12187	0.564278	0.507099	2.85385	1.62906	1.36359	1.03688	0.543818	0.903094	0.627909	0.982134	0.991354	0.943838	0.508587	1.20737	0.691436	2.05783	0.391228	1.05632	0.798184	2.53889	1.50003
CNST	3.09707	4.02894	4.0495	4.56037	5.00346	3.84897	5.29207	5.30601	3.21819	4.2569	3.42893	5.8304	3.79733	4.281	4.22635	4.28356	4.64826	5.07153	6.08909	4.12019	4.16064	4.37816	4.33312	4.53958	4.21271	5.26719	5.20689	4.86981	2.99845	4.35309	3.8494	4.47463	5.17522	4.40104	4.46419	4.52484	5.04451	4.31262	3.79973	4.65545	4.1575	4.9786	4.72288	3.24635	4.52369	3.40193	4.77238	5.27408	4.37235
SOX13	3.34982	3.92671	3.97502	5.69186	5.6	4.69013	4.41876	6.89046	1.9408	4.83352	5.06836	7.09182	3.72962	5.18494	4.62659	4.90239	5.79234	4.77365	5.817	6.02985	2.35965	4.88226	4.49689	6.45303	4.49618	6.28525	4.20457	4.42766	4.72429	4.0635	4.7949	6.00533	6.37341	2.91831	4.93822	5.48619	5.66998	5.83708	4.91924	5.45822	4.9343	5.38802	6.55443	5.26836	6.21915	4.82364	4.40806	6.36345	4.74399
NID1	5.46236	7.10716	8.72168	6.82355	7.01022	7.36969	6.85899	7.04713	5.76264	8.71792	4.65818	9.15596	7.98702	7.28787	7.82596	6.90139	7.78162	8.33837	6.55493	7.52222	5.31429	8.17158	7.07655	7.46271	7.17245	7.51213	6.92216	8.25425	4.70546	6.53891	7.29887	6.58391	9.25529	8.11822	6.75934	8.34072	7.91224	6.36762	7.41476	8.85939	7.64297	7.75669	6.70327	7.21681	8.12841	6.94207	7.83273	8.26144	8.2887
BTG2	6.04957	5.27997	5.43514	5.77951	7.48405	6.49592	8.54406	6.99672	3.53601	5.67383	10.633	5.6016	6.90639	6.36507	6.1661	6.10395	5.70378	6.23229	5.96418	6.48139	3.51616	5.43998	5.9344	5.40553	10.0594	5.21859	5.30142	6.47289	7.02954	6.42836	6.36803	5.96232	7.61042	6.69238	7.24695	6.85769	7.09631	8.73297	7.31435	6.25212	5.90546	6.71177	7.09937	5.17338	6.71034	10.0215	5.07555	10.1565	6.58935
ZNF678	4.05172	3.29435	3.93409	4.30422	3.60967	3.52703	4.02085	4.09743	2.79347	4.1468	1.9788	5.47566	3.3267	4.00193	3.67641	4.08915	3.76495	5.01462	5.43622	3.79569	3.69585	4.22511	3.49766	3.45433	3.78287	4.29481	4.5181	4.55802	1.38352	3.67775	3.18806	3.51338	4.33171	2.86265	3.64035	3.43803	4.55817	4.10907	3.54172	4.29504	4.29872	4.08669	3.94437	3.09208	3.52743	2.32008	3.78464	3.73157	4.53098
MRPS14	5.90529	5.55478	6.31975	5.91628	5.67697	6.02661	6.1134	6.8322	5.86812	6.07632	5.20771	6.7869	5.68355	6.3424	5.85097	5.73443	6.60602	6.15044	7.30926	7.03393	6.16977	5.92003	5.79363	6.63077	5.86214	6.24443	6.16043	6.30818	4.574	5.94892	5.96831	6.79671	6.49057	6.15281	5.8299	5.71328	6.5388	5.78063	5.67634	6.13072	6.00147	6.00569	6.28539	5.82305	6.04881	5.00995	6.11416	6.22976	5.95005
SLC9C2	0.506754	0.181952	0.0256094	0.165511	0.172418	0.0324864	0.155382	0.887402	0.0575763	0.185487	0.0741531	0.86838	0.0425326	0.205158	0.0136512	0.103434	0.087564	1.03279	0.778791	0.18182	0.119595	0.52315	0.372378	0.144079	0.0943504	0.112009	0.114424	0.816463	0.0692134	0.204118	0.413756	0.564188	0.546654	0.103839	0.0318096	0.769134	0.124705	0.278355	0.133079	0.426011	0.47379	0.467275	0.200352	0.208305	0.191582	0.120044	0.123947	0.906039	0.0447912
LHX9	0.0123748	0.105597	0.0419589	0.00823311	4.94536	0	0.0235716	0.0122293	0.00689713	0.281323	0.0403709	0.198961	0.0151616	0	0.00644295	0.00719403	0.0892662	0.0396631	0.0095001	0.0711956	0.0808549	0.00822303	0	0.107954	0.0227713	0.244412	0	0.0595689	0.0124633	0.823938	0.422353	0.0441504	0	0	0.0398239	0.00722928	0.0135631	0.0252847	0.0186314	0.0149747	0.0224566	0.0931473	0.0111995	0.593564	0	0.0387637	0.0490125	0.464431	0
DESI2	4.67674	5.85195	5.74286	6.46852	6.15494	5.47299	6.00179	6.69918	5.10279	5.89448	4.10721	7.44172	5.8762	6.01482	5.88422	6.28294	6.18987	6.4906	7.36188	5.86309	5.54584	6.00544	5.94211	6.45697	5.9581	6.56781	6.33645	6.78336	3.60536	5.634	6.02536	6.41182	6.8309	6.72761	6.02035	5.57188	7.18254	6.13084	5.65196	6.11692	6.2853	6.65785	6.33167	5.45226	6.16483	4.47318	6.2807	6.42538	6.07569
SLC26A9	0.0341797	0.209828	0	0.0452405	0.0159094	0.0284167	0.0109814	0.288204	0.122888	0.0285322	0.791226	0.139998	0.126276	0.41923	0.0119313	0.0907511	0.173173	0.0608729	0.102385	0.175114	0.0269754	0.0302806	0	0.143842	0.12241	0.467608	0.245375	0.0822376	0.408516	0	0.292605	0.138683	0.0654787	0.266405	0.00933437	0.0785045	0.121181	0.16386	0.108862	0.145966	0.0413918	0.119848	0.110396	0.0910239	0.168705	0.0288676	0.070207	0.511678	0.0392009
SLC45A3	2.47718	2.92458	0.683882	3.16583	2.32055	3.80566	2.3959	4.09386	0.899243	2.62343	4.61371	4.5287	2.26135	2.83616	2.36558	3.16003	3.11413	3.07997	4.17402	2.32056	0.697493	3.05375	1.94369	2.96604	2.8525	3.53391	2.67858	2.93333	3.0716	2.49314	2.91013	2.82171	3.81342	3.18656	1.61932	1.87894	3.96841	3.0898	2.7064	4.04651	2.82911	3.7337	4.34417	2.72835	3.6351	3.43829	2.71992	3.87908	2.86625
ILDR2	4.06274	0.821999	0.613063	3.73772	3.22033	1.88277	2.47567	1.73987	0.80112	0.359949	0.344208	4.14108	0.671988	2.61896	1.23877	1.66418	2.49141	2.52925	4.06961	4.08893	0.51186	1.07665	2.8299	1.30541	2.47371	2.83628	3.16451	1.53716	0.385918	1.05399	0.352052	2.67386	4.61925	0.460286	3.10901	2.44843	1.56073	3.31521	1.86468	2.40605	1.48808	2.81954	4.70047	0.644489	2.85926	0.0579195	2.11037	4.14131	1.42994
KIF26B	5.92443	4.92771	7.26037	7.2287	7.6893	6.53369	8.21065	8.09417	3.002	5.67313	2.41504	8.81557	5.78083	8.01215	6.03364	6.81278	5.62385	8.12508	9.14378	7.5027	3.55462	7.65332	6.86942	7.31081	7.61134	6.83563	7.20624	6.08125	1.12741	6.03485	4.66207	6.86011	7.91763	3.54963	7.01301	3.96253	7.38776	6.92252	6.70485	7.79591	7.79645	7.5043	6.43576	6.02546	6.25237	3.99333	6.31439	6.26388	7.56016
RRP15	5.51004	4.3288	5.55609	4.93491	4.65994	4.23264	4.35922	5.24052	3.31107	4.89371	3.3318	6.0741	4.31277	4.52536	4.75795	4.52548	5.72432	5.13229	6.27523	5.01577	4.38373	4.81244	4.41454	4.4054	4.30418	5.35894	5.12029	5.46477	3.11787	4.58517	4.84111	5.26409	5.52774	4.89213	4.70464	3.99025	5.20394	5.33043	4.28574	5.90774	4.71031	5.50188	5.08252	3.31421	4.53237	2.88742	5.07329	5.76185	4.73117
OR2L13	0.131444	0.0658701	1.22061	0.0886472	0.220883	0	0.0325252	1.18431	1.81581	0.0423669	0	3.32275	0.0551882	0.0299321	0.103455	0.383441	0.465273	1.03883	1.84683	1.77217	0.270842	2.67357	1.35946	0.108646	0.794119	0	0.206245	0.0277899	0	0.551945	0.0611384	1.69452	2.39207	0.451477	0	1.20616	0.21025	0	0.193998	1.4505	1.05048	0.052313	0	0.0231775	1.26469	0	0.200139	2.25977	0
TMEM59	5.59164	6.04405	5.56017	6.37302	6.61275	6.3512	6.40015	6.28068	7.0991	6.40604	6.8899	6.17905	6.18307	5.91152	6.03734	6.34587	5.72557	6.10398	6.0169	6.2823	6.85407	6.35595	6.55212	5.84764	6.11936	6.01264	6.73448	5.2149	6.29438	6.18371	6.03293	6.22033	6.55474	6.02691	6.45686	7.65783	5.95222	5.83691	5.97275	5.38721	6.39559	6.38829	6.06794	5.78548	5.60707	6.90872	6.75327	5.643	6.1264
TTC13	4.02506	3.91535	3.79237	4.31973	4.18953	2.67709	4.069	4.64358	2.62479	3.7877	2.38679	5.44514	3.89457	4.24897	3.63565	4.22379	4.62141	3.92714	5.59057	3.47395	3.36303	3.56912	3.29867	3.87541	3.80079	4.56896	3.9713	4.76532	2.5009	3.75715	4.16207	5.42453	4.44725	5.10633	4.30199	4.21606	4.78299	3.9066	3.46541	4.26378	3.94389	3.96804	3.6905	3.97594	4.1582	2.86102	4.09802	4.59834	3.84306
CACYBP	6.78834	5.91636	7.22097	7.00662	6.1823	6.05193	6.31015	6.94095	5.66348	6.15782	4.52136	7.15168	5.39521	6.53051	6.04129	6.06294	7.32563	6.95182	7.98491	7.70854	6.63284	6.00376	6.14347	6.58712	6.04838	6.66299	6.07052	6.63292	4.48689	6.42995	6.07939	7.11001	6.898	6.13029	6.29509	5.7805	6.50197	6.73538	6.70582	6.52949	6.30336	7.17723	6.5725	6.17387	6.57627	4.83213	6.25995	7.11399	6.2869
PPP1R12B	2.15366	3.34148	1.76214	2.25666	2.69123	2.10374	2.53023	2.54668	0.474886	2.17945	2.47038	3.5882	2.58976	2.19476	2.19539	2.20774	2.04045	2.31262	3.52265	2.68681	1.25968	2.64902	2.46085	2.91527	2.67387	3.00611	2.9591	3.02223	2.24292	1.47261	2.58722	1.94837	3.17566	4.67776	1.72761	2.48434	3.65327	2.33493	1.98542	2.61749	2.40693	3.32699	3.21534	3.06627	2.91139	2.26634	2.52994	3.38009	2.85436
PTPN14	7.35128	4.59377	6.35047	6.3281	6.89621	5.91521	6.72842	7.64014	3.54099	4.15353	3.82259	8.73828	5.10416	6.68915	4.761	6.42436	6.55487	7.22937	8.93928	6.16007	4.07693	7.22362	5.43085	6.67122	7.32925	7.38488	5.67455	4.28446	3.73646	5.87505	4.82811	6.25209	7.1154	3.58621	6.37527	4.14904	7.19585	6.47683	5.83451	7.26581	6.97621	6.26015	6.28259	5.60634	5.80253	4.013	5.07437	6.94008	5.91947
CAPN2	5.90979	6.00549	5.17449	6.21846	6.26996	5.79418	4.85708	7.69896	4.13488	5.67835	6.6819	7.38508	6.12145	6.19299	5.85751	5.92301	5.46536	6.68017	7.48968	6.52838	4.77092	6.58163	5.65284	6.88238	6.00599	6.68078	6.83652	6.52915	6.18414	5.16155	5.81335	7.00228	6.87873	6.24687	5.66401	7.75975	6.30512	5.21186	5.81379	6.70389	6.44753	7.16794	6.17981	6.19503	5.32965	6.26749	6.57344	5.93314	5.88201
NEK2	6.43472	5.31112	5.77255	6.03535	5.70083	5.65153	5.52627	6.08665	5.56737	5.86353	0.528883	6.19736	4.28091	5.73608	5.70868	5.71353	6.90216	6.85638	7.97066	6.5008	6.26545	6.37336	6.00245	6.07199	5.34319	7.00623	5.82534	5.96931	0.108437	5.55442	5.73595	6.29522	6.47585	4.01198	5.6376	4.5716	6.4534	6.57784	5.60264	6.85518	5.77169	6.73546	5.93879	4.75986	6.18475	1.58198	5.88666	6.30132	5.68617
C1orf53	0.527734	3.68082	2.00936	2.65113	5.54714	2.82937	4.09736	2.32215	6.09078	3.58963	4.32449	4.32117	2.52468	2.65679	2.54079	2.46674	5.90259	3.55068	1.65318	3.02368	6.61141	3.36181	5.28207	2.13095	1.34522	3.2108	3.11851	2.8326	4.0023	5.47864	5.14598	5.03265	1.61691	3.62549	3.95689	4.09931	3.08853	4.55217	2.44433	2.64622	3.61591	4.41201	3.43149	3.5107	2.79778	4.03199	3.90467	3.54622	1.89819
ITLN2	0.38118	0.0383342	0.111999	0.32849	0	0.095494	0.0739162	0.217852	0	0.18577	0.493173	0.918293	0.182515	0.13313	0.228244	0.0453124	0.49303	0.042156	0.224871	0.31285	0.119782	0.101606	0.235088	0	0.139525	0	0.191225	0.123911	0.735117	0.215597	0.201271	0.261044	0.0379048	0.291901	0	0.132498	0.124899	0.293602	0.0586364	0.484983	0	0	0.558302	0.552621	0.854842	0	0.0349297	0.324806	0
PRELP	0.108705	2.78389	0.271208	1.92494	1.03031	3.58026	0.768384	0.35435	0.694396	3.03358	4.48406	3.19777	6.47238	1.13107	1.42407	3.85317	3.27238	0.638859	1.97416	0.126859	0.554085	1.73397	3.88105	2.6584	4.8921	3.38286	0.499331	3.74844	4.23331	1.59403	3.58186	0.480515	3.14588	4.64894	0.843649	6.22242	4.59764	3.39794	5.1078	5.47106	1.92347	0.149341	3.02691	6.11047	3.06886	6.08489	1.81495	3.61796	3.68352
RAB4A	5.26025	5.62309	6.67126	6.47949	5.96582	6.09635	6.04291	6.54443	5.89606	6.20482	4.35397	7.0053	5.98188	5.63691	5.74446	5.75793	6.45159	6.35188	7.04226	5.90369	5.84554	6.63442	5.63736	5.87999	6.41277	6.1523	6.24876	6.41523	4.17482	6.15944	6.2588	6.72116	6.23339	6.22509	5.91013	5.88889	6.81955	5.8258	5.58686	6.45394	6.03526	6.72893	6.41199	5.4817	5.65217	4.6574	6.218	6.17388	5.86864
TOMM20	7.14144	7.68993	9.33272	8.68739	8.49498	8.43834	8.11232	9.03325	8.47847	8.32317	6.6038	9.90416	7.58615	8.11164	8.02439	8.56592	9.31683	9.03713	9.49608	8.46577	9.4049	9.57903	8.00483	8.51339	8.46757	8.96362	8.70959	8.89962	6.41688	8.20079	8.34296	8.75403	9.0786	8.6394	8.28742	8.48143	9.23716	8.96606	7.97359	9.24958	8.33632	9.17424	8.72622	6.97654	8.23195	6.90232	8.5309	8.99892	8.22656
MTRNR2L11	0.549591	0.32822	0.391778	0	0	0.0677625	0.352845	0.263588	0.826854	0.0513241	1.03571	0.079772	0.33414	0.172972	0.379779	0.0939213	0.411799	0.129308	0.236097	0.173297	0.15584	0.106906	0.103831	0.0669834	0.236825	0.150032	0.103937	0.249844	1.60555	0.481766	1.21108	1.03239	0.258747	0.306134	0.304961	0.345272	0.0451289	0.110102	0.74653	0.233272	0.049885	0.0633273	0	0.135406	0.438436	0.965531	0.207893	0.278495	0.232413
TADA1	6.4138	4.99325	5.6335	5.75229	5.31684	5.41576	5.46757	6.28669	5.79744	5.3531	3.20761	6.78413	4.59959	6.06952	5.27246	5.2677	6.22326	6.50279	7.62542	7.12133	6.31654	6.09044	5.52506	6.18322	5.61723	5.75907	5.53753	6.00892	3.26183	5.46526	5.49638	6.23627	6.08399	4.95318	5.32406	4.7981	6.33611	5.74831	5.35637	5.96828	6.5766	6.18643	5.78946	5.10345	5.7177	3.58132	5.4573	5.83824	5.35977
REN	3.25044	0.416721	1.02458	5.56744	0.642162	3.1937	1.93479	5.4992	3.12296	3.3946	1.96073	3.86163	1.83458	3.47379	4.49259	3.72957	7.21261	4.68787	5.42635	2.25924	5.66524	2.56282	1.78289	4.74374	4.76627	3.28937	2.21586	2.03305	2.0536	3.276	1.42903	1.22991	5.15924	1.87825	1.81748	3.74784	4.68228	4.94746	3.91806	7.21028	6.18458	0.97275	4.70342	6.3425	4.82909	0.883659	3.33063	1.42455	5.80422
OR2AK2	0	0	0	0	0	0	0	0.111429	0	0	0	0.524439	0	0.0506293	0	0	0	0.178189	0.0872171	0.162588	0	0.281753	0	0	0.26314	0	0	0	0	0	0	0	0.0556726	0	0	0.0667925	0.0628797	0	0	0.198655	0.069462	0	0	0	0	0	0	0.153087	0
ARV1	4.70235	4.6355	4.8077	5.01788	4.36445	4.81928	5.40676	5.80972	5.29291	4.77865	5.31781	5.55129	4.60065	5.30899	4.98085	4.72552	5.95172	5.06795	5.90075	4.19218	6.13911	4.40299	5.74033	4.55198	4.83037	4.69385	4.85978	5.65378	5.0091	4.98744	4.44292	5.63774	5.19278	4.58606	4.86259	4.83197	5.76647	4.42854	4.62259	5.46262	5.12559	4.26232	5.42414	4.32634	4.79294	5.31982	5.26188	5.37423	4.95045
TP53BP2	6.30365	5.87097	6.06243	6.56157	6.73768	5.78672	6.63279	7.03273	4.6456	6.53052	3.83971	7.92067	5.38749	6.46692	6.13446	6.52476	6.38763	7.29817	8.19544	6.81042	5.1913	6.66299	5.88393	7.50781	6.47381	7.25208	7.08252	6.40362	3.20184	5.95654	6.168	6.22231	6.96797	5.8706	6.32779	6.06498	7.62177	6.7129	5.68183	7.0054	6.55363	7.39748	6.94055	5.23073	6.39813	3.84749	6.52369	6.88663	6.58032
SYT14	0.516394	0.186695	0.343725	1.74823	0.624772	1.23288	0.402268	0.109194	1.30609	0.0761977	0.0297701	2.73206	0.126529	0.0584293	0.0161749	2.49092	1.66193	3.09096	2.37679	1.93532	2.8787	2.3255	1.90585	0.0911792	0.813087	0.938381	0.020035	1.38269	0	0.199663	0.321316	1.32589	1.3904	0.433747	0.708865	1.38942	0.773854	1.63832	0.892774	2.74769	2.46186	0.0862414	0.0464459	0.0453441	3.01952	0.0581916	0.0184859	1.38277	0.00896404
DHX9	7.49641	7.70492	8.05445	8.11907	8.47005	7.46565	8.30167	8.21862	5.55914	8.05923	5.96357	8.75568	6.70595	8.32008	7.59085	7.79155	7.77378	8.40135	9.08334	8.76541	6.66848	7.6396	7.44051	8.37714	7.50985	8.54062	8.48279	7.98332	5.30562	7.48577	7.22194	7.47426	8.37975	5.96036	7.88943	7.16097	8.40804	7.92129	7.34237	8.2896	8.07398	8.32192	8.25862	6.88902	8.20674	6.07812	8.12997	7.41721	8.34952
BTF3L4	5.98608	5.98458	6.16544	6.39982	6.10511	6.27059	6.22181	5.87692	7.31414	6.80704	4.47342	5.9597	5.4031	5.83716	6.25343	6.20443	6.31127	6.27286	6.31426	6.43228	7.84911	6.0044	6.07217	5.98621	5.99058	6.153	6.59678	5.67095	3.86643	6.15604	6.05224	5.97344	6.20882	5.44778	6.168	5.85956	6.48436	6.07586	5.67993	5.56009	6.3342	6.41986	6.20822	5.48273	6.35035	4.96775	6.6221	5.58625	6.26783
SWT1	4.16875	3.22428	3.50856	3.449	4.09088	3.30897	4.07536	3.85318	2.86449	3.62864	2.44616	4.26674	3.00044	3.48185	3.18112	2.99617	3.24386	4.29241	5.05959	4.26617	3.52114	3.75329	3.10897	3.88663	3.33976	3.61403	3.55319	3.51735	2.15348	3.14019	3.2385	4.07112	3.69928	3.44152	3.49247	3.35959	4.14683	3.09756	2.92354	3.45201	3.61906	3.33696	3.70195	2.98349	4.01792	2.69719	3.59296	3.76816	3.75941
FBXO28	5.30086	4.83476	4.72274	4.99094	5.30691	4.29756	5.22386	5.92126	3.89492	4.88461	3.82166	6.88726	4.24026	4.99652	4.89298	5.19479	5.17025	5.9397	6.66292	4.98235	5.10031	5.53934	4.31215	4.7791	5.15547	5.12368	5.41689	5.32934	3.28968	4.94277	4.50809	5.61345	5.73883	4.93237	5.12075	4.50335	5.86813	4.5715	4.39444	5.23411	5.75813	5.59189	5.70978	4.30739	4.3697	4.04341	5.34349	5.55155	4.7129
CEP170	4.05482	5.20217	5.85055	5.26304	6.04132	4.9626	6.21321	6.18902	3.92417	5.77209	2.44698	7.5631	4.74777	5.18012	5.31976	5.29308	5.82273	6.25099	7.50387	5.54178	4.73176	5.86792	4.52293	5.49753	5.59562	6.34243	5.95247	6.10045	1.97623	4.94426	5.40712	5.67532	6.19894	4.68908	5.22103	4.94049	6.82038	5.23873	4.55255	5.87361	5.99355	6.01533	5.64517	4.47384	5.4755	2.88401	5.58061	5.88198	5.49408
COP1	6.66039	5.78413	6.16836	6.57909	6.27265	6.02818	6.1534	7.01654	4.94913	6.26778	3.92102	7.46236	5.89228	6.65466	5.95346	5.95792	6.65632	6.76428	7.64792	7.43916	6.1802	5.94753	6.49675	6.72815	5.86813	6.52356	5.9388	6.41464	3.92705	5.85886	5.75322	6.83331	6.49317	5.41978	6.09726	5.28347	6.76488	6.31606	5.68557	6.22494	6.30167	6.37425	6.57804	6.23722	6.49709	4.66761	5.89354	6.11077	6.03207
FMOD	1.57058	7.69589	3.85921	4.25069	2.80644	6.17971	2.43407	5.32072	3.43852	6.96708	3.63523	7.17976	8.62097	6.0232	5.95777	5.77589	3.20552	3.48357	7.41264	2.38103	1.7998	6.3639	4.52189	3.95893	6.32578	5.53846	7.21785	7.87785	2.74858	3.68151	6.95971	2.24787	6.29198	9.53227	3.95236	6.51704	7.02016	3.52413	5.97279	6.23658	4.74151	4.89844	5.26001	5.0874	3.20916	5.29518	6.96353	6.5519	7.32826
SLAMF7	0.913855	0.532705	0.0891725	0.230339	0.612981	0.479018	0.642056	0.265815	0.733478	0.315246	0.730411	0.4682	0.594329	0.511374	0.918144	1.82299	1.25039	0.0567898	0.26284	0.727509	1.23144	0.119621	0.36464	0.659857	0.858766	0.371034	0.404737	0.479921	0.716861	1.11369	0.499651	0.604398	0.239072	1.01477	2.01387	0.594665	0.716196	0.676687	0.737231	1.13407	0.676983	0.643378	0.742867	2.40015	0.204212	0.49761	0.804563	2.287	0.966611
RGS18	0.597329	0.509838	0.210244	0.278548	0.263231	0.385026	0.782644	0.41427	1.95276	0.766449	0.494892	0.461876	1.03448	0.657837	1.27249	1.0166	1.47109	0.0964661	0.34533	0.190536	1.37992	0.802807	0.519418	0.0739178	0.931892	0.241047	0.246018	0.594381	0.670779	0.443863	1.19834	0.460312	0.48909	1.93842	1.29757	1.20701	0.627443	0.286072	0.703816	1.20208	0.45389	0.376101	0.549924	1.04737	0.320548	0.571868	0.716314	1.86201	1.12948
GNPAT	5.97857	6.52391	6.8394	6.30397	6.59434	6.33857	6.43174	7.30077	5.85313	6.60872	5.05598	7.30264	6.14876	6.37945	6.4627	6.30007	7.19828	6.66758	7.59767	6.03226	6.48528	6.80448	6.61577	6.5678	6.50777	7.0783	6.71736	6.90359	4.9305	6.41724	6.53854	7.21079	6.89354	7.25297	6.45462	6.30826	7.73699	6.53479	5.98198	7.12159	6.75125	6.88809	6.9333	5.7657	6.02863	5.29068	6.78924	6.62505	6.5444
TGFB2	0.703694	5.40868	0.787792	2.58225	3.30813	2.31748	0.86907	1.08522	2.00065	5.45236	1.34418	5.01401	6.90376	1.669	4.73904	4.2699	1.89809	0.825572	1.05993	1.54101	1.62101	1.75507	1.19713	0.666375	2.16449	1.07841	6.72683	7.40005	0.997601	0.90326	5.85354	2.62057	3.86081	5.26633	1.32397	2.75568	9.00517	1.4875	1.61129	2.18694	0.94279	3.68602	2.95046	0.885926	2.67164	3.13671	6.07788	3.6903	3.62684
NUAK2	3.04237	3.01382	1.96199	4.55352	3.62585	3.83956	3.81467	4.73388	1.23391	2.80572	8.15943	3.86703	4.1427	3.05176	2.75221	3.76406	2.97564	3.11752	3.87338	3.43975	0.671494	2.81713	3.47274	3.62398	6.11044	4.21336	3.43605	3.52264	5.61391	2.63265	3.27854	3.01363	3.71434	1.3268	3.35731	2.97652	3.43365	5.82488	4.00963	4.13671	2.70763	5.22047	4.04007	2.82048	4.33227	7.68296	3.51209	6.30434	3.29083
ODR4	5.53937	4.41513	4.94022	4.7703	4.96366	4.78507	5.09272	5.52562	3.75047	4.95126	4.24239	6.17974	4.22972	5.4232	4.66282	5.01164	5.25208	5.32072	6.82032	5.23873	4.65707	5.06712	4.68961	5.43526	4.92602	5.35179	5.4244	5.65662	3.78412	4.60745	4.65196	5.41036	5.64072	4.25994	4.46328	5.28048	5.51025	5.36723	4.59667	5.82514	4.7803	5.34908	5.05708	4.70769	4.90575	4.46754	5.10487	5.62325	4.95168
FMO4	2.47883	2.18681	1.39317	2.51722	2.51996	2.12126	2.5405	2.88254	1.42753	2.05264	3.81736	3.61501	3.42944	2.32808	1.90618	1.71425	1.91465	2.49198	3.19224	3.52271	1.41139	2.37776	2.38769	2.203	1.80158	2.45486	2.74171	2.4449	3.31478	2.07479	2.44031	2.3022	2.85386	2.98763	2.01719	2.98153	3.00609	2.32474	2.24312	3.54204	2.30058	2.6067	3.1467	1.77184	2.15227	3.15885	2.65999	2.67053	1.72666
NSL1	5.80402	5.12733	5.52055	5.42077	5.51544	5.1964	5.52256	6.50345	6.07376	5.54565	3.68086	6.68186	4.59153	5.73726	5.55127	5.45984	6.58544	5.92539	7.23063	5.57717	6.47185	5.02945	5.54203	5.82737	4.82831	6.02022	5.57346	6.15248	3.42844	5.47672	5.26373	6.7001	6.10355	4.79049	5.74045	5.166	6.20409	5.77314	5.12199	5.69672	5.55236	5.62587	5.5934	5.16037	5.64736	4.04021	5.58268	5.80866	5.23139
HFM1	2.9448	2.43095	1.66367	2.99343	2.59559	2.51762	2.68351	2.77293	1.814	2.96354	0.993962	3.43457	2.19873	3.12462	2.63728	1.49493	2.28693	2.74293	3.14558	3.24772	2.1777	2.61149	2.606	2.50032	1.75927	2.1677	2.71394	2.23505	0.582589	2.27922	2.20847	3.15505	3.41675	0.547666	1.53898	1.89478	2.77749	2.88548	1.8654	2.32498	3.41556	3.67631	2.30806	2.85763	2.49599	0.74284	3.25069	2.12206	3.1432
ATP1A4	0	0.0398985	0.0200729	0.0271821	0.0142568	0.0422139	0.0196112	0.0501374	0	0.0631189	0.0501416	0.215952	0.0416052	0	0.0934758	0.0701697	0.0463302	0.0759253	0.046749	0.0150799	0.0479671	0.0136384	0	0.0334754	0.0252045	0.148308	0.0132476	0.136497	0.00691662	0.125546	0.295561	0.124813	0.0683486	0.494343	0.0166773	0.273441	0.0445915	0.0417748	0.0308284	0.131401	0.120209	0.047186	0.0277548	0.04827	0.0578748	0.0947485	0.0453047	0.519899	0.0351581
GALNT2	4.4756	5.01462	5.45602	5.36765	5.1794	4.52425	5.48101	4.57354	2.72877	4.87547	3.42809	5.26299	5.32104	5.36518	4.25338	5.2468	4.11175	5.33831	6.23742	3.70402	3.52747	3.99729	5.14454	4.46593	5.18388	5.34494	5.88444	5.72977	2.75382	4.61931	5.27761	3.35477	5.77304	5.1923	5.31354	7.06768	5.32345	4.96723	4.78155	5.21274	4.9914	4.13557	4.95442	4.42711	5.11816	4.03523	5.26598	4.75559	5.31198
FMO1	1.12017	3.82372	1.36545	0.719879	0.965621	1.13868	1.28957	1.29631	2.30609	0.893931	0.627622	2.61631	5.74761	1.03054	1.08126	0.736925	2.12874	0.821827	1.06467	3.01361	1.38521	1.22787	0.614025	1.79813	3.93953	3.18187	0.877242	2.79008	1.23769	1.89566	3.36835	2.01451	2.63211	5.33691	1.25055	1.00349	3.43517	0.930172	2.36049	1.74163	0.7888	3.58046	2.04972	1.13464	4.74793	0.833157	0.935633	3.25283	0.887516
SPRTN	3.09152	3.17646	3.75009	3.21051	3.09144	3.13185	3.07622	4.30567	3.07708	3.28199	2.26323	4.72639	2.89731	3.44377	3.27282	3.63552	4.29557	3.61792	4.77173	3.18318	3.80956	2.77854	3.2848	3.48744	2.25656	3.64504	3.3721	4.13916	1.73181	3.06473	3.2534	4.04866	3.79526	2.37946	3.25058	3.00139	4.21608	3.44473	2.76245	3.58874	3.41807	3.42651	3.57274	2.73841	3.24583	2.41766	3.38163	4.55677	3.32898
EGLN1	4.35806	5.12375	5.21554	5.65947	5.5977	5.89211	6.11442	6.27945	4.92226	5.50414	4.69153	6.7414	5.40541	5.8292	5.61939	5.97924	5.20358	6.04255	6.26598	5.66304	5.47992	6.09855	5.6034	5.48437	6.00129	5.77697	6.32498	5.31897	4.40416	5.70338	4.98059	5.61647	6.28328	5.48071	5.6813	5.62088	6.37952	5.35154	5.79114	5.40106	5.84202	5.86152	5.90018	4.75215	5.10715	4.9005	5.85983	4.97725	5.36086
FCRL1	0.0163961	0	0	0.0217453	0.0227007	0.066837	0.0156805	0	0	0.0204613	0.026908	0.0319916	0.091414	0.0144236	0.14652	0	0.0371125	0.0351389	0	0	0.205351	0.0217188	0.0623262	0.0267915	0.309442	0.040986	0.0210981	0	0.064948	0.108601	0.46867	0	0.0471259	0.114867	0.0782037	0	0.0532469	0	0.0368464	0.0198351	0	0.0501833	0.0148408	0.520729	0	0.041112	0.0716865	0.871303	0.0961834
WNT9A	0.767418	0.990841	0.137205	0.733063	1.21419	0.358315	0.759634	0.588475	0.053534	0.406588	0.355956	2.16978	1.65035	0.611369	0.220052	0.452135	0.752132	1.30925	1.98941	0.484463	0.420969	0.475914	0.727891	1.64036	0.613435	0.914732	0.353168	1.80491	0.278507	0.248716	1.13255	0.362897	1.27847	1.22945	1.21707	0.353214	1.8758	1.29675	0.999813	1.49098	0.440965	0.121266	1.36621	0.584929	1.12112	0.314382	0.253183	0.983921	0.592155
GNG4	2.17445	2.47918	4.22961	3.52361	1.61199	4.27385	1.86842	4.0928	2.651	3.79854	1.17753	5.12	3.57126	2.81846	3.11553	3.84656	3.06294	5.8397	4.05497	4.79245	3.84206	5.00192	4.44838	3.75148	2.29763	2.80829	4.29517	4.15014	0.745507	2.13261	2.59484	2.62806	4.1037	1.07689	2.22219	2.74857	3.10686	3.79565	3.95535	5.50906	5.09424	3.90969	5.25777	3.29189	3.61982	1.62033	4.07838	2.43236	1.17817
PAPPA2	3.36684	3.15246	0.645115	1.80906	3.36552	1.54538	1.57862	0.997292	1.30695	4.59371	1.86257	3.62549	4.83544	2.96695	2.72095	3.73879	0.756625	0.743824	5.1807	2.26842	1.07359	1.08742	2.85303	6.25341	4.43055	7.50845	7.30454	6.90383	0.959723	1.39865	3.66815	1.74217	3.43807	1.81453	2.08363	8.26432	5.53321	1.26421	1.39837	3.68837	0.940513	2.24106	3.46804	2.41227	3.48539	1.76833	7.08302	1.37146	4.61374
NPHS2	0	0.331801	0	2.04444	0.41469	0.261993	0.186096	0.191941	4.34001	0.124299	2.07785	0.903831	0.185683	0.0596276	0	2.12776	1.17535	0.0368699	0.198181	0	1.08048	0.0452333	1.03606	0.739062	0.340207	7.13632	0.168299	0.476615	4.41528	1.61532	0.120527	0.0611387	8.21655	0.0310458	0.391662	7.76848	0	2.22588	2.43292	5.32857	0.0414353	0.103431	0.148685	0.277253	0.082461	0	1.58	6.20526	0.08684
TSNAX-DISC1	0	0.0526313	0.035275	0.138558	0.0250922	0.0299585	0.0173368	0.104297	0	0.0226187	0	0.168677	0.0148379	0	0.0374231	0.0210178	0	0.0578501	0.158813	0.0265352	0	0.181727	0.19726	0.0296096	0.0658523	0.110627	0.113014	0.072534	0.0242916	0.119676	0.0488345	0.095479	0.0520447	0.0164396	0.0147415	0.0419359	0.0778682	0.0490762	0.067221	0.126826	0.225102	0.160241	0.016409	0.0245665	0.0867583	0.034193	0.0944117	0.0331255	0.0615438
LRRN2	2.95478	3.7574	0.431571	4.51337	3.70969	4.59427	3.51102	5.72351	0.561348	3.49438	5.07906	4.83161	5.06525	4.89283	2.86174	4.18592	2.4268	4.98279	5.23361	3.64594	3.13905	3.71764	2.36133	2.46418	3.95093	3.76499	2.79042	4.97441	3.79386	2.65697	4.3041	2.84748	5.10253	2.74976	4.37491	6.26923	5.16368	4.14423	4.55566	4.47629	4.01841	3.83679	4.0017	3.72474	2.97499	6.5361	3.19287	3.54526	3.72592
PPP2R5A	5.17106	4.95323	4.76706	5.6951	5.81948	6.13082	5.89849	6.53362	4.932	4.63598	6.48335	6.20353	5.9427	5.483	5.35384	5.75828	4.73342	5.46418	5.76037	4.59182	5.91229	5.5305	5.5413	5.18677	5.85282	4.46162	5.25973	5.17695	5.50947	5.81009	5.81351	5.68704	5.99695	5.41839	5.87144	6.04418	6.07547	4.48635	5.01133	5.40262	5.50813	5.60107	6.85348	4.95795	4.87191	6.08414	5.19982	5.52362	5.08057
OPTC	0	0.0460243	0.0459918	0	0	0	0	0	0	0.0584671	0	0.0460892	0.0760339	0.0413743	0.0487816	0.0543763	0	1.16949	0.2667	1.23904	0	0	0	0	0	0.170128	0.0602624	0.038424	0	0.0459176	0.0841668	0	0	0.274971	0.111891	0.388233	0	0.063894	0.0703011	0.0567005	0.264109	0.0720996	0.0425595	0.0320661	0	0.0298767	0.0419467	0.278309	0.0405662
C1orf100	0.209519	0	0.298047	0.0730255	0.148529	0	0.53439	0.856705	0.646326	0.197234	0.366958	1.2966	0.2138	0.42601	0.314563	0.446584	1.01756	0.848612	1.13667	0.229094	0.919992	0.743417	0.587946	0.0896082	1.28883	0.198842	0.435678	0.363812	0.772655	0.0540618	0.803048	0.708697	0.381523	0	0.326437	0.125847	1.16512	0.214622	0.405207	0.306426	0.250669	0.569539	0.190804	0.510548	0.0892922	0.480575	0.354641	1.19661	0.224478
SUCO	6.05599	5.32001	4.9587	5.98853	6.01963	5.1376	5.57562	6.39271	4.76548	5.4666	4.0557	7.74755	5.03631	6.12916	5.17642	5.72632	5.9213	5.96594	7.33285	6.83166	5.34217	6.09941	5.3948	5.98056	5.62935	6.63919	6.48964	6.40463	3.14819	5.32914	5.63598	5.59128	6.18437	4.89771	5.5645	6.31211	6.54539	5.58264	5.13071	5.89443	5.65579	6.23696	5.76152	5.20415	5.45057	4.13214	6.1284	5.92056	5.3306
ATF3	2.41731	1.75113	3.43532	4.9493	4.41262	3.24202	5.34478	4.86716	2.79347	2.05594	8.96661	3.34042	6.06311	2.64286	2.62825	3.18811	3.85192	3.16557	2.38344	3.91848	1.97673	4.06728	2.70452	4.59828	8.20834	3.52323	3.00813	3.35272	2.25095	3.16925	3.91604	4.40192	4.01027	2.95237	3.01602	2.84146	1.86745	8.24804	5.09772	3.28155	2.50154	7.11312	2.46781	2.27296	2.12906	6.97044	2.81431	8.09011	3.55149
RNASEL	3.688	2.79363	2.16767	2.60254	2.48942	1.77092	3.23756	3.90943	1.39723	1.8357	2.88481	4.48444	1.76104	3.20942	2.56973	2.46829	2.10085	2.85459	4.32119	2.72606	0.740342	2.59874	2.66916	2.57854	3.06803	2.44199	2.59335	2.60797	1.91492	3.07002	2.23028	2.90749	3.7343	2.13343	2.35485	2.66541	2.26554	2.06869	2.77027	3.09156	2.65225	1.67557	2.05267	2.45105	1.83253	2.96977	2.89298	3.28699	1.94622
PLXNA2	3.61352	4.53093	2.51473	3.49646	5.86818	2.83514	6.42825	6.28544	1.49527	4.12505	3.34598	7.35711	3.7863	5.35685	3.99267	6.10943	4.10075	4.99544	6.81317	5.021	1.17893	3.28587	4.51467	4.99393	5.41088	6.14182	6.89725	4.56822	2.72367	4.45737	3.65972	4.3705	5.54747	3.89921	5.18407	4.55852	4.41308	4.40371	3.74226	5.8368	4.3602	5.10577	3.26178	3.9785	4.77354	2.69751	5.98015	5.12596	5.47014
SPATA45	0.616652	1.09207	0.120351	0.772832	0.799086	0.198496	0.594461	2.08744	0.758944	0.637285	0.852183	2.24763	1.2067	1.21932	1.07615	1.09408	0.856454	0.897489	1.06399	0.834265	0.432826	0.958782	0.54376	0.906578	0.98908	1.15869	1.17644	0.786534	0.563118	0.23108	1.38598	0.566541	0.755819	0.215521	0.954987	0.500465	1.05108	1.36797	1.0976	1.92565	1.32812	1.16266	0.567996	0.97513	0.521761	0.292543	0.841859	2.06483	0.619309
PLA2G4A	1.04529	4.01795	2.12718	0.717537	1.21667	2.41207	1.49814	2.82911	3.25225	4.07679	3.06069	4.54581	0.941781	2.11373	2.99236	2.58764	3.06743	1.20114	2.1001	1.61682	2.41884	1.23232	2.90024	3.69259	2.90883	2.73975	0.735851	3.12627	3.35221	1.87782	0.900041	2.04686	4.968	3.1279	2.83538	1.26598	2.8905	2.02182	2.56597	2.56716	4.07866	1.14481	0.759974	4.44708	4.39069	5.59953	1.12788	4.2709	2.58523
ETNK2	5.14674	3.80362	2.59691	4.34221	3.621	4.13321	3.71854	3.82056	1.68506	3.95808	4.18679	4.4979	4.24163	4.12473	3.54092	3.30832	3.10065	5.14689	5.62983	4.46688	1.88439	4.47041	4.37123	3.19079	4.60824	4.0504	3.67176	4.35388	3.36346	3.82868	3.95972	2.71569	4.64874	2.39921	3.49943	2.91781	5.23522	4.17504	3.94851	4.40327	4.33062	4.57848	4.94131	2.9915	4.29959	3.90159	3.85549	3.27956	4.15551
HES2	0.232268	0.10209	0.123743	0.10751	0.709113	0.0962855	0.222823	0.113966	0	0.247456	0.417568	1.69767	0.218123	1.03258	0.164804	0.510736	0.413455	1.09114	0.156823	3.66384	0.100349	0.23465	0.104294	0.602515	0.154004	2.99703	4.75194	0.05756	0.202638	0.475247	0.183829	0.0635171	0.143674	0.0638272	0.419883	0.541978	0.0260795	0.899174	0.241216	0.549366	0.674295	1.32594	1.80976	1.45114	1.12146	0.198192	4.85425	0.442619	0.147325
SHCBP1L	0.0845134	0	0.102742	0	1.27685	0.121149	0.670156	1.11273	0.116236	0.0533854	0.0178099	0.306504	0	0.162637	0.0445288	0.0738399	0.498384	0.0232802	0.0968064	0.0625152	0.0992846	0.0285914	0.256032	0.199632	0.290229	0.0538427	0.453493	0.273952	0	0.947487	0.468112	1.11755	0.196675	0	1.12173	0.21203	0.261172	0	0.0642137	0.0769742	0	0.329867	0.0388419	0.0720564	0.119363	0.0136926	0.556384	0.936793	0.125618
LPGAT1	5.03803	4.53008	4.42777	5.64137	5.35461	4.41035	5.27789	6.11018	3.10778	4.58435	3.47344	7.03373	4.86276	5.53724	4.45645	5.11349	4.78654	5.57912	5.8405	5.25287	3.35432	5.28868	4.48088	5.04861	4.51215	5.3099	5.59796	5.58806	3.16556	4.41677	4.48759	4.58846	5.81669	4.66971	4.84761	4.55342	5.70795	4.55843	4.21394	5.19565	5.55618	5.73309	5.54722	4.01552	5.41155	3.82605	5.18189	4.64136	4.84297
PROX1	1.85381	3.48976	3.21775	3.56441	3.6461	3.80168	4.15226	4.41352	1.49936	4.29534	4.61952	6.80885	2.70285	4.48193	3.62636	4.57656	2.63557	5.86006	4.95403	3.95584	3.07995	5.7366	2.89291	2.977	3.92808	3.50074	5.12567	3.13786	2.19495	2.96223	3.05424	2.45407	4.69644	3.06983	2.97189	4.13445	4.87707	3.29514	2.46933	4.66399	5.68374	5.10113	3.83316	1.74135	3.64897	3.56315	3.99342	4.38095	3.87003
PFKFB2	2.47412	1.61592	1.74724	1.17259	2.69134	1.82368	1.95303	3.04259	1.29429	1.96527	3.39517	4.01124	1.24509	1.50483	1.66773	2.84373	3.61854	2.87325	4.33147	1.07094	1.78576	1.99889	2.75182	1.7995	1.98535	2.59925	2.63133	3.11353	3.18961	1.48403	2.20881	3.0797	3.34991	1.69184	2.28898	1.50672	3.26577	1.52755	1.75953	2.69386	2.10745	2.61728	2.67417	1.77538	2.8691	2.11707	2.21074	2.972	2.03207
NENF	6.97064	6.94296	5.48382	4.96466	5.41835	6.91692	5.59234	7.71328	7.01697	6.23165	6.64774	7.11217	8.07727	6.34349	6.47511	5.97218	6.91758	6.94825	7.09417	5.75614	7.04718	7.17939	6.61103	6.41986	7.11748	5.44406	5.60949	7.63826	6.57757	5.84347	7.80038	7.93661	7.08345	8.17973	5.72087	7.20207	7.33465	5.69535	6.92636	6.86108	6.5655	6.69952	6.88395	7.65347	5.25221	7.04658	6.05736	5.80416	5.9622
TATDN3	4.43376	3.48383	4.24096	3.83629	3.61885	3.79452	3.66465	4.65431	4.23017	3.88602	4.33523	4.77684	3.5179	3.92754	3.76525	3.42342	4.91814	4.28955	4.83013	3.86407	3.9943	4.19385	3.41226	4.11736	3.56998	4.27873	3.91885	4.4641	3.51045	3.81395	4.4217	4.81863	4.36321	3.6823	3.42369	3.69804	4.63142	4.33067	3.78007	4.32276	3.69647	4.96972	4.24647	3.40975	3.63765	3.76759	4.08146	4.64962	3.83591
SELP	0.388786	0.20348	0	0.269607	0.0753883	0.201256	0.183375	0.0182566	0.297965	0.174841	4.20542	0.437166	0.725309	0.198214	0.416618	0.9907	0.830733	0.0199148	0.540665	0.0796452	0.326116	1.50947	0.0470983	0.117078	0.498282	0.11267	0.0928025	0.211206	4.48815	0.0358856	1.17839	0.480428	0.306974	0.494477	0.63671	0.651822	1.51152	1.1936	0.706606	0.523106	0.600559	0	1.4403	0.460827	0.418906	4.15919	0.61207	2.58941	0.276185
PTPRC	1.28047	1.33092	0.876687	0.999608	1.45261	1.53339	1.58168	0.97549	3.06739	1.80643	1.99041	1.66986	2.50769	1.17703	1.69051	2.25478	2.28596	0.293963	0.664597	1.28893	2.1895	1.78179	1.28211	1.65531	2.65352	1.28845	1.46411	1.38788	1.65211	1.22253	3.3187	1.39932	1.53817	2.60962	2.58421	1.9732	1.96291	1.12185	1.18188	2.16609	1.52209	1.50941	1.35079	3.02191	0.626952	1.40837	1.82702	4.4534	1.84504
CAMK1G	2.51673	2.80916	3.03945	2.26866	3.8881	3.86757	3.45036	4.1745	0.553348	4.18604	2.29378	4.62491	2.35682	2.86675	4.36797	2.62052	3.13398	3.33888	3.55145	3.85029	0.935814	3.7443	1.82923	2.9131	3.45602	4.80259	5.65446	3.6659	2.3654	3.84487	4.23516	2.19446	3.71785	1.34401	3.75978	5.07788	4.04749	3.6569	3.64977	4.19403	2.13999	4.5521	4.8853	4.2066	3.52066	3.55901	5.28746	3.4083	2.92126
ZNF672	3.55288	4.87963	4.93854	5.16992	4.82059	4.01102	4.86718	5.927	1.8406	4.76965	4.95331	6.24907	5.06846	5.17475	4.64455	5.32342	4.99195	5.68995	6.45919	4.82925	2.35266	4.07682	4.47291	5.0383	4.77178	5.28969	5.15763	5.53294	4.07298	3.99171	4.90969	4.89397	5.61713	4.53786	4.94182	4.35094	6.11364	4.75266	4.27079	4.71663	4.88292	5.16162	5.31492	4.3435	4.94901	4.23867	4.95658	4.46101	4.85859
LAMB3	0.229821	0.729262	0.460073	0.385089	0.325303	0.213136	0.150656	0.954998	0.0304746	0.517648	2.08657	0.786268	1.03085	0.335085	0.0701802	0.564417	0.82011	0.142056	0.122069	0.35805	0.14501	0.252147	0.779413	0.305677	1.87093	0.846559	1.5504	0.500494	1.04917	0.177916	0.6064	0.272207	1.6747	0.273445	0.189372	1.83283	0.724396	1.06319	0.742547	1.36755	0.15895	2.28168	1.40073	0.554939	0.384804	3.88337	1.77413	2.26765	0.300385
DSTYK	4.7593	4.2133	3.19722	4.45832	4.63434	3.69671	4.49968	5.63016	1.44159	3.71357	3.61642	6.48087	4.42836	4.48986	4.17433	4.60168	3.92387	5.18416	6.00831	4.35212	1.81122	4.73621	3.60646	4.37262	4.36009	4.5347	4.98029	4.26814	3.37063	4.11719	4.37791	4.2065	5.15195	3.48569	4.41075	4.86416	5.30439	4.23153	4.01045	4.33948	4.84253	4.79916	4.39866	3.64484	3.9771	3.5859	4.71774	4.29357	3.91873
LEMD1	0.4305	1.95784	0.111133	1.9863	1.24014	3.57639	0.535828	3.46269	1.95976	3.10717	0.305469	2.26054	2.88189	2.89121	1.22589	3.36862	2.39688	3.65575	2.76635	3.88872	3.11509	3.48965	0.981371	4.01442	1.99878	4.75294	2.79861	3.5015	0.0390912	0.847552	1.84009	1.41148	2.05282	0.530972	1.11297	4.52914	0.662737	2.78763	2.34301	3.17413	3.61452	3.36168	3.37586	3.0051	2.78279	0.91024	2.76122	2.52892	2.24376
ARHGEF10L	2.53855	3.91056	2.57973	4.1158	3.60038	3.4164	3.84531	3.67846	0.927972	3.83887	5.24461	3.52533	3.42332	3.74167	3.60297	3.02119	2.51824	4.04563	3.99628	3.9925	1.34485	2.77264	3.34744	3.42585	3.48003	3.47294	3.8628	2.65055	4.19649	3.38092	3.3972	2.03301	4.23447	3.12053	3.99676	4.15296	3.92429	3.79816	3.44008	2.86094	3.80657	3.61182	3.53703	2.95601	3.69266	4.57587	3.61567	3.0305	3.73231
TSNAX	5.12722	4.60293	5.36822	5.31988	5.19684	4.99611	4.94714	5.80107	6.13477	5.10523	4.35229	6.09356	4.93386	5.33149	5.24914	5.28034	6.80704	5.64988	6.64463	5.38273	6.47499	5.61133	4.54261	5.18147	4.78057	5.42437	5.19386	5.73854	3.86427	5.27884	5.63545	6.52828	5.98329	5.2946	5.22214	5.51591	6.15252	5.63034	4.83973	5.55724	5.0942	5.71051	5.59039	4.95719	4.72403	4.33179	5.20372	5.73343	4.87852
RPS27AP5	6.57725	6.97591	6.59537	5.96411	5.09077	7.04366	6.45521	5.71694	9.82339	6.58018	5.63821	5.10114	6.99605	6.11481	6.62918	5.95011	7.76792	6.09709	4.94281	5.8249	8.34928	7.27333	5.71617	6.11307	6.81633	6.15631	5.93564	6.37541	5.77751	6.71202	7.25476	7.62219	5.99774	7.45042	6.26611	6.42982	5.84843	5.77475	6.44042	6.14067	5.77256	6.72265	6.50533	8.57028	5.98755	6.25827	6.22203	5.96418	5.71139
NOS1AP	1.85902	1.75743	1.24543	2.07008	1.76603	1.307	1.8372	2.58465	0.484641	1.05498	2.15257	3.85346	1.90478	2.64989	0.823614	1.92385	0.968379	2.14228	3.71052	3.77996	0.374246	1.70064	1.79659	3.07258	3.41062	2.75939	2.58267	2.24154	1.02136	0.980215	1.65225	0.900303	2.55483	0.573227	1.18522	1.60978	2.86068	2.40387	1.94697	2.59961	2.7148	3.33191	2.46838	1.59843	2.26495	1.44355	1.41214	3.18689	1.99722
FAM71A	0	0	0	0	0	0	0	0	0	0	0.0456377	0	0	0	0	0	0	0	0	0	0	0	0	0	0	0	0	0	0	0	0	0	0	0	0	0	0	0	0	0	0	0.202974	0	0	0	0	0	0.0998805	0
RNPEP	6.17018	6.65563	6.64058	6.52957	7.14658	6.32446	7.02847	7.97439	4.04863	6.54304	5.51969	7.68905	6.57956	6.73209	6.91895	6.44026	6.96267	7.13763	7.9156	7.30322	4.85688	7.00916	5.89296	7.02315	7.31553	6.61901	6.72051	5.99329	4.80223	6.66453	7.18951	7.71776	7.43815	5.0763	6.92425	6.29212	7.66803	6.79337	6.50086	6.75248	6.87271	7.10604	7.58211	7.10398	6.70861	6.17463	6.52097	6.4295	6.35691
ANGEL2	5.05679	4.16655	4.25374	4.93221	4.20532	3.93774	4.54236	5.17721	3.65348	4.36766	3.10219	5.90591	4.29803	4.81998	4.42077	4.29978	4.81122	5.35542	6.18045	4.5091	4.0674	4.66506	4.04554	4.26674	4.05666	4.9738	4.9434	5.00462	2.79258	4.32896	4.51795	5.15355	5.39862	4.43803	4.29497	4.11278	5.15381	4.67392	4.07621	5.07966	5.02796	4.9926	4.4388	3.98185	4.61789	3.31869	4.7845	4.99678	4.56956
ITLN1	0.0849562	0.0422318	0.0422019	0.264818	0.0594678	0.0708392	0.0412385	0.0426017	0.0478766	0.0536681	3.74561	0.1622	0.0698277	0.0379599	0.130333	0	0.230027	0	0	0.180875	0.0998021	0.358095	0.159813	0.136809	0	0	0	0	3.78751	0.0421338	0.411766	0	0.0417594	0.114318	0.167574	0.319155	0	0.0586587	0	0.330133	0.287964	0.129509	0.0390487	0.930721	0	0.955749	0	0.785942	0
KIAA0040	2.30451	3.13921	1.76646	3.11003	2.85013	2.73478	2.89129	3.99728	2.7889	2.44413	5.94881	5.84836	4.08802	3.88559	3.14671	3.0457	3.00955	3.15227	2.63721	2.46676	1.63681	2.84089	3.63844	4.18418	3.01531	5.03005	4.15167	3.80726	4.8305	2.35776	3.15292	3.27812	4.88937	3.46241	2.69177	3.50221	3.35444	3.57575	2.9456	4.22224	2.35648	4.4027	3.76266	4.64376	2.83245	5.07645	4.00343	4.25956	2.46924
RGSL1	0	0.0147478	0	0.0100195	0	0	0.00721681	0.0586139	0	0.00942556	0.00621845	0.226234	0.00617344	0.0132432	0	0	0.0918938	0.0162313	0.100852	0.0110664	0.0353069	0.0199455	0	0	0.00928647	0	0.0193751	0	0	0.0508529	0.180522	0.0135844	0.00730905	0.00684209	0.0061332	0.00879849	0	0	0.0056975	0	0.0182573	0.0347295	0.00682929	0.12307	0	0.00477643	0	0.283066	0
EXOC8	2.81395	2.96949	3.2111	3.23111	3.12049	2.83131	3.09533	3.89554	2.09995	2.95732	3.00678	4.62906	2.7119	3.33982	2.86162	3.54538	3.05632	3.94493	4.55014	2.87909	2.5215	3.28947	2.98249	3.01809	3.13325	3.65479	3.39264	3.57072	2.45795	2.80335	2.92665	3.40918	3.6073	3.16366	3.00615	2.91879	3.89679	3.50196	2.93607	3.03548	3.37111	3.68555	3.35368	2.73674	2.94089	2.74624	3.03166	4.0706	3.04961
BLACAT1	0.915561	3.24191	0.141332	3.11846	2.10908	3.38857	1.36732	4.77421	0.469269	3.38703	1.44997	4.02504	3.70446	4.46703	1.65013	4.05497	2.00498	4.50944	4.30926	4.63971	1.29549	2.10745	1.90552	4.72911	1.8585	4.62364	4.13692	5.01194	0.381392	0.99869	2.52224	1.36263	3.06111	0.149158	1.62025	4.76422	0.641572	3.75458	3.05286	4.50617	3.90751	3.22506	3.21353	3.68534	3.36151	3.65065	3.86579	3.99228	1.97759
BRINP2	3.33171	1.62999	1.21044	0.524479	0.378462	0.819399	1.71566	2.24953	0.219789	1.28457	0.104286	0.23703	4.3955	0.526161	0.593019	1.4833	0.922131	3.61796	0.468782	0.808718	0.497766	0.105002	4.50245	0.78884	1.1588	2.18808	0.526003	4.74448	0.0109797	0.378718	2.33867	1.24791	0.894827	2.86805	1.16244	2.24956	5.04982	1.67585	0.76881	1.15476	0.792517	0.827962	1.06422	1.3566	1.70021	0.100221	0.542419	0.809324	1.35549
NEK7	5.121	5.21061	4.88772	5.60841	5.18571	5.25404	5.83648	6.23621	5.62531	5.34943	4.83179	6.79751	5.59127	5.24495	5.16632	5.22906	5.59497	5.71276	6.77054	5.5928	5.49844	6.32999	5.62321	5.1962	5.45503	5.6791	5.90038	5.86937	4.91239	5.43278	6.01118	5.90006	6.44694	7.07528	5.18796	5.27993	5.98348	5.45518	5.12875	5.64278	5.57799	6.23972	5.80517	5.1634	5.30744	5.02448	5.34457	6.12213	5.41335
PGBD5	1.08835	1.87869	1.33781	1.6253	0.927053	1.409	1.30811	1.77832	0.850042	0.198628	1.19245	2.03533	0.928735	0.827854	0.115416	1.68608	0.679042	2.13558	2.18452	1.73757	1.13019	0.852899	1.74256	1.43021	1.14751	0.780632	0.569382	2.68303	0.613214	0.793878	0.743166	1.14886	1.61873	2.89574	1.71305	1.22843	0.0459705	1.77333	1.82099	1.56405	1.53605	0.956492	1.95508	0.912531	1.46522	1.12887	1.42474	1.96274	0.14932
ANKRD45	2.40889	1.24922	0.748902	2.49033	1.35895	1.60934	1.30873	4.23986	2.03358	1.08398	1.70705	5.27674	0.295579	1.02309	0.174334	1.72822	1.77099	3.93684	5.34006	3.9473	2.13539	3.82828	3.25908	3.84327	1.52768	3.26142	2.16507	3.19421	1.06301	1.00831	1.00695	3.96887	3.91875	1.05538	1.22049	2.69154	0.98738	2.85106	1.39609	3.22437	3.37817	3.54178	2.36492	2.60619	2.98729	1.83954	1.94524	3.64319	0.246575
SYT2	0.279842	0.281355	0.102476	0.290341	0.811137	0.151089	0.0852167	0.576931	0.0635827	0.185703	0.156205	1.05929	0.284023	0.230108	0.23186	0.272802	0.220175	0.328652	0.26796	0.194579	0.279846	0.215658	0.334237	0.512931	0.253773	1.28496	1.42103	1.42465	0.169039	0.169123	0.177949	0.101713	0.528664	0.365582	0.0855468	0.564698	0.27422	0.241317	0.183082	0.874889	0.977672	0.525028	0.286669	0.332638	0.289422	0.0870352	0.699588	0.784635	0.426513
ZNF695	1.69565	2.13023	3.47591	3.9116	2.87389	2.45442	2.67895	3.14684	2.47414	2.89137	0.329301	3.95692	0.926529	2.51234	2.56744	3.11164	3.59826	3.25353	4.75825	3.08856	2.46841	3.00715	2.45181	3.23037	2.69696	3.95338	2.86729	2.7904	0.0230148	2.76385	2.48752	3.4452	3.23904	1.22338	2.50793	1.58357	3.53715	3.2183	2.43765	3.01134	2.96682	3.71438	2.95195	2.82762	3.51704	0.29529	2.69748	3.65819	2.78917
RPS6KC1	4.78092	4.38485	3.92485	4.34813	5.0925	3.74622	4.78516	5.61108	1.89697	4.28446	2.92264	5.99959	4.45786	4.76831	4.2043	4.21652	4.25531	5.32404	6.24379	4.26528	2.95839	4.02959	4.23787	4.28664	4.46559	4.91998	4.73355	5.1488	2.27778	4.05054	4.23512	4.39135	5.10287	3.94571	4.56921	4.00909	5.48396	4.43226	3.85483	4.63615	4.86753	4.76212	4.36741	3.68286	4.61652	3.1293	4.52617	4.97287	4.46348
TMCC2	3.66426	3.53569	3.3164	3.6534	3.72632	3.38501	3.17318	4.70364	0.929659	3.2246	2.86469	5.18923	3.75237	3.83496	3.5274	3.74732	3.42762	3.66885	5.30846	3.57529	1.42015	3.55685	2.96785	3.46859	3.04356	4.06381	4.41308	4.42689	1.97556	3.05072	3.51727	3.11778	4.27112	3.31511	3.2778	4.52737	4.56522	3.47605	3.61398	4.09059	3.52149	4.30362	3.9664	2.91826	3.3575	2.49995	4.04593	4.05545	3.22804
PM20D1	0.389242	0.40076	0.0940508	0.126242	0.0672916	0.296802	0.259916	0.247355	0	0.228993	0.634717	1.26351	0.341734	0.41442	0.459927	0.286479	0.134966	0.333203	0.24457	0.23489	0.0574653	0.424926	0.122489	0.260043	0.443738	0.257261	0.864351	0.340983	0.353063	0.116452	0.614433	0.0440922	0.861095	0.0872975	0.24084	0.137944	0.202796	0.55665	0.61561	0.459549	0.738499	0.68954	0.284413	1.62834	0.434477	0.574868	0.95279	1.35866	0.161705
ZNF670-ZNF695	1.39611	0.912183	1.29032	1.03336	0.734388	0.541255	0.947185	1.51747	0.630242	0.797762	0.127882	1.87313	0.601783	0.946767	0.93084	0.912028	1.81466	1.65052	2.24279	1.18935	0.666288	0.773531	0.626104	1.09117	0.939601	1.45311	1.02399	1.40719	0.053507	0.83478	1.52456	1.01078	1.0634	0.205404	0.829466	0.47901	1.28367	0.914923	1.03614	1.21975	0.808589	1.09272	1.14343	1.17704	1.69141	0.225278	1.08996	1.03323	1.12961
NUP133	5.4008	5.43169	6.29198	6.21424	6.29717	5.56275	5.97614	6.66531	4.91337	5.79239	3.7757	7.3391	5.20441	5.89705	5.41598	5.73845	6.07732	6.82946	7.51462	6.28896	5.75723	6.53923	5.75775	6.22531	5.91778	6.72349	6.19215	5.802	3.33551	5.69816	5.70192	7.14559	6.57265	5.73342	5.92021	5.53627	6.64975	6.02101	5.35157	6.6261	6.40231	6.02886	6.36777	4.94653	6.2327	3.97614	5.79446	6.26026	5.86158
RGS21	0	0	0	0	0	0	0	0	0	0	0	0	0	0	0	0	0	0	0	0.102471	0	0	0	0	0	0	0	0	0	0	0.0324596	0	0	0.155247	0	0	0	0.0486592	0	0	0	0	0	0	0	0	0	0.064954	0
RGS1	1.10237	2.25617	3.47308	4.30089	3.7441	3.3633	3.86164	3.26039	4.58327	2.0353	2.23197	2.12943	4.57468	3.22725	1.674	3.10132	3.78418	1.41217	1.78512	1.42438	3.0474	3.7761	3.53847	2.15629	4.59221	2.89093	3.43295	4.55495	1.25482	1.95691	3.34788	2.85332	3.69887	6.13179	3.6571	4.69041	2.50376	3.19793	3.52563	4.11942	1.97005	3.92528	2.96153	2.51563	2.59519	2.19904	3.21377	6.28666	2.31942
ABL2	4.51339	3.68555	3.66811	4.23657	4.15768	2.77658	4.22755	4.5413	1.02449	3.78879	2.48445	5.97667	3.22397	4.6435	3.48396	3.84989	3.69833	4.64621	5.80371	5.04159	2.07119	4.05276	3.15552	4.44716	3.72394	4.63302	4.224	4.31496	2.25951	3.23531	4.30013	3.47843	4.78459	2.86495	3.79264	3.243	4.76886	3.994	3.1953	4.23209	4.15952	4.5722	3.87902	3.61611	4.06647	2.7273	4.12809	4.66611	3.76799
PGBD2	2.41582	3.51718	3.37415	3.13875	3.34509	2.58944	3.03085	4.5165	1.93485	3.54456	2.00838	4.00937	2.69578	3.80576	3.3583	3.46049	3.366	3.60101	4.56986	3.34869	2.4594	2.14299	3.56279	2.73915	3.05493	3.26117	3.63964	4.0287	1.84358	3.21255	2.56549	3.55783	3.73712	1.88394	3.25173	2.37721	3.67716	2.77942	2.88456	3.48807	3.3857	3.39222	3.8675	2.91658	3.413	2.4185	4.03624	2.94449	3.79782
FLVCR1	5.79856	4.58029	5.81288	5.8435	5.36196	4.85061	5.43389	5.97641	4.26827	5.07697	2.8852	6.73346	4.23207	5.21292	5.05208	5.55585	6.46431	6.15937	6.79751	5.40315	5.46637	5.31648	4.95612	5.17592	5.23303	5.4087	5.37825	5.50434	2.30524	4.90336	5.55045	5.71749	5.86905	2.62228	5.20209	4.4325	6.06518	5.29321	4.9565	5.80362	5.51422	5.9371	5.71513	4.60986	5.27203	3.10901	5.18392	5.5578	4.90733
SLC41A1	4.60822	4.97276	4.35466	5.2444	4.76457	4.56363	4.81556	5.76797	1.59974	4.76823	4.43474	6.19381	4.96938	5.05604	4.84459	5.17209	4.05151	5.53641	6.27384	5.15626	2.02861	4.88567	4.35776	4.36434	5.59679	5.29407	5.81568	5.84525	3.55698	4.54459	5.24086	4.13561	5.89156	5.7082	4.435	5.07402	5.86461	4.95467	5.00701	5.0677	4.93906	5.65934	5.00852	3.8174	4.63243	4.36722	5.41152	5.24645	4.79923
USH2A	0.225133	0.124631	0.124546	0.0657495	0.089376	0.0766896	0.0823179	0.114183	0.0518646	0.0694788	0.0711822	0.363042	0.0804985	0.0384276	0.116805	0.0855517	0.250981	0.25292	0.396421	0.0502156	0.0320259	0.0616527	0.150733	0.0308039	0.137392	0.118641	0.079345	0.186168	0.062372	0.104355	0.338866	0.125638	0.117638	0.0340114	0.0430445	0.196367	0.0644602	0.0800032	0.0744377	0.206741	0.0748558	0.0670148	0.047861	0.0485973	0.119039	0.0491693	0.116463	0.389815	0.089848
ZNF670	2.03215	3.03991	3.96078	3.73852	3.92684	3.27557	3.86869	3.5996	3.79951	3.34497	2.44844	4.91563	1.87735	4.05183	3.58411	3.96416	4.14252	4.36174	5.44017	4.00004	4.48638	3.78466	2.49737	4.04751	3.37276	4.35594	4.22756	3.72207	1.13518	3.72844	2.47645	4.57185	4.47022	2.12868	3.78342	2.79604	4.38265	3.69419	3.01417	4.31901	4.29029	3.63874	4.5399	2.8761	3.84213	1.99814	3.88492	4.25126	4.25364
ADSS2	4.74221	5.40304	6.42897	5.91652	6.07592	5.45468	6.19096	6.59423	5.75822	5.98503	5.41713	7.13995	5.27257	5.78732	5.75344	5.59058	7.23871	6.44705	7.13132	5.95386	6.19178	6.34401	5.94654	6.00664	6.60561	6.14812	5.99099	6.30643	4.83858	5.73361	6.2736	6.98239	6.43388	4.79171	6.32305	5.10239	6.65248	6.02663	5.40759	6.0799	6.21173	6.32515	6.34575	5.34491	5.9104	5.90014	6.14003	6.26429	5.68176
PLD5	0.957841	0.438697	1.11559	0.833994	0.463844	0.180057	0.860322	0.551526	0.204182	0.545285	0.0816251	1.83771	0.736804	0.867358	0.269816	0.846745	1.55007	1.08622	1.63712	2.17445	0.688915	1.09209	0.678623	2.44651	0.772114	0.786324	0.480015	2.38181	0.188035	0.725813	0.676935	0.755676	1.55321	1.98847	0.71968	0.293159	1.69472	0.712189	0.944311	3.08053	1.89203	0.649943	0.25317	2.86679	0.395796	0.0753634	0.501663	1.31792	0.128803
LMOD1	5.29539	3.67724	1.69075	5.1022	5.4854	5.62774	5.53018	7.83447	1.62846	3.06354	2.72581	6.08232	3.70672	4.69165	3.1572	4.02688	3.89398	5.48051	4.51772	3.74641	2.00816	5.9673	6.3717	4.03052	6.55732	3.97849	3.90121	2.82148	2.43789	4.59944	3.90897	5.7126	5.28553	2.82108	4.77189	3.90838	5.36283	4.78868	4.65382	5.43194	4.41992	3.77213	5.6909	4.0082	5.29982	2.36955	2.86794	4.00378	3.42885
ACBD6	5.58369	4.60631	5.06131	4.69577	4.61484	4.50835	4.53496	5.35511	2.85765	4.66885	3.07229	5.55247	4.58096	5.03057	4.57981	4.38024	5.16191	4.90415	5.88632	5.44813	3.80683	4.63532	4.52698	5.14546	4.97167	4.98381	4.52843	5.55483	2.8694	4.36248	5.29844	5.10532	5.19874	4.33544	4.69239	4.0855	5.70015	4.87987	4.34508	5.2875	4.40252	5.14547	4.85487	4.71871	4.56212	3.56212	4.67472	4.92484	4.6298
KCNH1	0.115336	0.105792	0.0233153	0.102623	0.412563	0.0328324	0.172897	0.324484	0	0.106044	0.0956448	1.0959	0.321352	0.268868	0.104276	0.0900348	0.155552	0.186046	0.422691	0.247745	0.0434513	0.0925725	0	0.0641869	0.14965	0.291393	0.246024	0.492897	0.0371416	0.053741	0.493555	0.0841282	0.161185	0.227719	0.136386	0.8654	0.342199	0.135791	0.0707074	0.129724	0.0664722	0.107451	0.176969	0.068994	0.0323337	0.189445	0.123044	0.153302	0.0205458
ST7L	2.29061	2.8088	2.48885	2.80985	3.12386	2.83078	2.87699	3.12988	2.12101	2.90155	2.2211	2.97728	2.37042	2.94718	2.83294	2.79762	2.53389	3.00062	2.88841	2.99281	3.10508	2.88507	3.11446	2.73272	2.68732	3.022	3.04387	1.87686	1.95672	2.78675	2.86612	3.16532	2.93906	1.84531	2.96865	2.64268	2.9173	3.02764	2.68012	3.6107	3.18457	3.85345	2.95737	2.70417	2.59506	2.13661	3.37257	2.17768	2.36518
RBBP5	5.06329	4.54947	4.84089	5.56623	5.15512	4.6612	5.39066	5.79773	3.2022	5.146	3.95263	6.64763	4.53564	5.22065	4.8477	5.0959	4.91967	6.10658	6.94431	5.57464	4.36802	5.22718	5.22583	5.02174	4.90119	5.66885	5.70933	5.31216	3.2975	4.66504	4.3765	4.91718	5.61801	4.25868	4.86396	4.848	5.92751	5.25964	4.69539	5.58172	5.54691	5.31206	5.54177	3.86452	5.39259	3.95323	5.28538	5.33811	5.17581
XPR1	5.6792	5.05236	4.91211	6.02852	5.80005	5.25076	5.85341	6.55869	3.62422	5.31175	3.79458	7.66544	4.88077	6.06097	4.77833	6.04769	5.6352	5.88001	7.24114	6.95076	4.91263	5.40364	5.67274	6.23021	5.35883	6.75165	5.98068	6.19727	3.35756	5.23849	4.82131	5.35149	6.37647	5.053	5.56919	5.57946	5.98121	5.69483	5.2767	6.1114	5.531	5.92586	5.47346	4.82318	5.91812	4.14426	5.64154	6.24038	5.36809
KIF14	4.53109	4.00501	4.04322	4.44799	4.41156	3.26534	4.06136	4.38364	2.4961	4.25877	0.17931	5.23076	2.54745	4.51293	4.01756	4.31635	4.90582	5.06397	6.03077	4.62804	3.11898	3.9808	3.74822	4.51492	3.1287	5.02548	4.59723	4.5432	0.0237519	3.6149	3.69846	3.90706	4.76599	2.20925	4.10855	2.48144	4.69365	4.36536	3.32317	5.01439	4.39982	4.77128	3.78116	3.25613	4.44983	0.562424	4.42745	4.58573	4.22722
STYXL2	0.235907	3.12391	0.0436024	0.624343	0	0.0731662	0.0426075	0.389338	0.0655799	0.0912538	0.0246206	0.305389	0.173965	0.150868	0.0910624	0.241134	0.0995944	0.124549	0.401163	0.127035	0.0351732	0.0394691	0.0939275	0.185353	0.0546365	0.0920251	0.14763	3.11609	0.0787909	0.140272	0.512785	0	0.325365	5.4143	0.0362762	0.101819	0.588952	0.118745	0.0988954	0.219757	0.20444	0.0231572	0.040346	0.117908	0.0720699	0.204094	0.128496	0.321396	0.0759115
COLGALT2	4.02665	4.25015	2.87298	3.77712	3.65888	3.94493	4.03484	5.84993	0.568621	3.68475	0.367628	6.03706	3.7683	4.95963	3.52385	3.76075	2.2956	4.61859	3.88972	3.58535	2.079	4.35287	3.42588	4.29709	4.20602	3.1858	2.2618	5.13823	0.438227	1.87047	4.14435	1.72924	4.78914	3.50562	3.43279	3.29063	5.17783	2.9671	4.45343	4.54427	4.46658	2.96195	4.83447	2.34522	3.44789	0.110466	2.10009	1.5568	3.52944
LYPD8	0.111595	0.0557315	0.869092	0.111223	2.32689	0	0.656904	0	0	0	0.857065	0.634309	0	0.122174	0.0298315	0	0.49829	0.0309507	0	1.10511	0.109882	0.146299	0.175596	0.136079	0.230543	0.139313	2.58528	0.046554	0.708846	0.958314	0.505595	0.756189	0.474452	1.24288	2.87184	0.129344	1.21581	0.114407	0.510669	0.729004	0.197179	2.15564	0.0260047	0.201877	0.0235049	0.530992	1.91764	0.331732	0.119852
PCNX2	2.89711	2.8017	2.4601	3.88871	4.06625	3.19755	3.91445	4.42905	1.16037	3.20451	1.96088	5.44476	3.64708	4.09218	2.95091	3.45268	2.70453	4.40916	5.30199	3.91185	1.86388	4.47812	4.1072	3.95176	3.91811	4.19235	4.54213	3.68161	1.58504	3.26861	3.27741	2.99462	3.89662	1.52587	3.39972	3.57671	4.4536	4.13987	3.20717	4.42365	3.83595	4.94499	4.27283	2.87379	3.95726	2.30925	3.9988	3.97043	3.27034
CNIH3	3.07919	2.17133	4.15877	2.53622	3.10319	5.71907	2.12439	3.4338	2.5014	2.557	1.84973	4.97475	2.78585	2.16336	4.5254	4.57866	3.23108	3.82959	3.789	3.40955	2.33715	3.65738	2.56433	2.80858	4.04248	3.28993	2.53655	2.88842	1.2994	2.10087	2.61509	4.824	4.65523	2.99354	2.64156	2.40491	4.87789	3.08046	3.34336	4.1741	3.71325	3.08241	3.04673	2.48574	3.15103	1.54119	1.98901	3.2809	2.87853
SDCCAG8	2.40411	3.39609	3.73335	3.94233	3.85416	3.68215	3.8805	4.62696	2.61455	3.92545	4.05347	5.21562	4.02963	3.81891	3.43773	3.54853	3.50048	4.2721	5.1229	3.38597	2.53692	4.37581	3.62246	3.79585	4.01712	3.97088	4.26147	4.06482	3.40073	3.36784	3.91994	4.10206	4.53058	4.02849	3.54607	4.2395	4.66718	4.1707	3.72767	4.60753	3.89745	4.47072	4.2225	3.44171	3.66942	3.67059	4.01614	3.82968	3.84205
SLC35F3	0.135586	0.732775	0.114593	0.477979	0.159881	0.470346	0.11204	0.15223	0.150083	0.525868	0.354158	1.56595	1.6458	0.650078	0.251165	0.575442	0.686861	0.382568	0.622748	0.412142	0.262407	0.200945	0.816579	0.0329264	0.51933	0.168922	1.43589	1.5275	0.549078	0.411575	1.13816	0.172428	0.522272	2.03126	0.15619	0.427369	0.548984	0.640232	0.682887	0.65965	0.206408	1.0932	1.21687	0.342189	0.766841	0.458191	1.18902	0.613617	0.0515668
ZNF281	5.75261	5.10876	5.03641	5.54335	5.34381	4.42114	5.69252	5.80302	3.89553	5.49334	3.15257	6.89811	3.93858	5.74044	5.43907	5.43853	5.70645	6.21596	7.55593	6.04299	4.54854	5.12204	4.9641	5.30922	5.154	5.8188	5.7276	5.53896	2.93092	5.2896	4.64486	5.71219	5.85902	4.07233	5.53552	4.2318	6.09166	5.55732	4.92886	5.23658	5.64041	6.04294	5.42127	4.65845	5.71204	3.55854	5.49055	5.97303	5.3533
MAEL	6.40151	0.0785772	1.5508	2.82268	1.09084	1.43038	1.32344	1.45979	1.90688	0.237009	0.54487	3.78899	0.695188	1.44398	0.825401	0.959887	4.96248	1.19813	3.29098	3.3693	2.81095	0.975978	2.09569	0.863976	2.49668	0.767576	1.56166	0.505363	0.287641	0.751972	0.500756	4.43574	4.54754	0.459985	3.89298	1.4058	1.12096	2.16341	1.22439	1.91408	1.59903	3.09115	1.78359	0.442544	2.34634	0.112767	1.18499	2.88053	0.692028
ARID4B	4.39233	4.70377	4.8972	5.42659	5.37855	4.62736	5.8014	6.06728	4.02174	5.24093	3.58843	6.96512	4.81786	5.38625	5.21009	5.26717	5.55502	5.92098	6.95698	5.24931	4.33664	5.26902	5.16243	5.24268	5.17556	5.56494	5.66978	5.47344	3.27475	4.91877	5.33437	5.43269	6.02391	4.26282	5.16187	4.93046	6.08946	5.40785	4.79067	5.74642	5.59586	5.91836	5.87594	4.27028	5.1223	4.07516	5.36894	5.84312	5.36839
SH3BP5L	2.71926	3.77022	3.99255	3.59964	3.78629	3.15217	3.82413	4.8793	0.744846	3.59151	2.38892	5.58618	3.02012	4.03393	3.56372	4.08775	4.05854	4.64856	5.76085	3.78679	2.22729	3.53829	3.64143	3.98536	3.60274	4.25247	4.28281	3.92177	2.35103	3.2282	2.94684	3.92047	4.26711	2.76207	3.6413	3.17323	4.83819	3.82318	2.90887	3.86932	4.21695	4.43042	4.20317	3.3259	4.00576	2.7796	3.92978	3.82812	3.68387
WNT2B	0.751804	0.858902	0.548546	0.95401	0.799314	0.606805	0.876038	0.954313	0.157728	0.640931	0.513576	1.25751	0.740185	0.902086	0.587184	0.509825	0.518689	1.08141	1.22995	0.728643	0.392746	0.974242	0.746472	0.514654	0.66167	0.87581	1.17035	0.941015	0.561726	0.547798	0.883588	0.874308	1.34848	0.344101	0.501713	0.734652	0.635593	0.831057	0.950064	1.37385	1.48973	1.36435	1.11295	0.87695	0.877063	0.61969	0.976101	1.03033	0.40822
NUCKS1	8.89895	8.46326	8.89173	9.6214	9.11556	7.94385	8.66671	9.55163	7.41858	8.99122	6.89649	10.8079	8.39081	9.18512	8.69646	8.93067	9.29288	9.56729	10.4809	9.84614	7.38974	9.24401	8.89063	9.28429	8.88325	9.81171	9.36135	9.52376	6.71183	8.43786	9.40174	8.84208	9.55596	8.41276	8.88971	8.52941	9.72275	9.37828	8.6486	9.77648	9.1101	9.5997	8.85329	8.32625	8.80771	7.09274	9.05829	8.65003	8.99086
MAP3K21	1.39853	2.34144	1.43979	3.83356	3.39444	2.51098	3.69803	4.58243	2.34226	2.59654	4.31702	5.76453	2.90127	5.05055	1.65224	3.49994	3.33161	4.43681	6.54204	3.63254	2.0465	3.99906	2.52846	3.84972	3.28037	4.12412	3.75727	3.1174	4.31133	2.73618	1.74702	3.24414	3.81256	0.613916	3.27028	2.11982	3.28307	3.7349	2.8562	3.40784	3.56685	4.34231	4.79031	3.1802	4.17795	5.32329	3.49461	3.50767	2.61608
FYB2	0.054961	0.307678	0.027159	0	0.0193034	0.133113	0	0.013774	0.147968	0.327419	4.34226	0.0930942	0.308138	0.184655	0.0288178	0.754697	0.528717	0.0150272	0.0834674	0	0.603772	0	0.0531068	0.0890642	0	0.0689465	0	0.343909	3.48473	0.0404837	0.435563	0	0.117171	0.0126383	0.0225741	0.409628	0.200405	0.196749	0.111782	0.290898	0.0336117	0.163827	0.424926	0.083158	0.0779503	4.70552	0.474486	0.203607	0.159772
TIMM17A	6.72942	6.10442	6.6456	6.20936	6.59089	6.13027	6.36739	7.0092	6.32703	6.24925	5.01884	7.32484	5.68165	5.94213	6.21437	6.39388	7.63567	7.04502	7.89997	6.87691	6.76158	6.49205	6.02799	6.50259	6.44323	6.30291	6.08174	6.5879	4.54221	6.33905	6.36006	7.75466	6.58353	6.36499	6.68656	6.06735	7.11843	6.44952	6.13132	6.32064	6.26515	6.90671	6.81245	5.76282	6.223	5.08687	6.29177	6.82395	5.83869
CDC7	5.12775	5.35112	5.13527	5.43756	5.36501	4.33097	4.89827	5.36708	4.12012	5.23071	1.93827	5.47842	3.29394	5.3297	4.95897	5.24442	5.69831	5.19464	5.80595	6.05869	4.59476	3.52621	4.91443	5.94025	3.94341	5.54531	5.34232	4.62451	1.60294	4.50127	4.94934	5.17755	5.63292	2.40221	5.20455	3.43191	4.98558	5.49341	4.76931	4.39029	5.78268	5.45091	4.27836	5.17887	5.33921	2.26946	5.63171	4.46984	5.1923
TEX50	0	0	0	0	0	0	0	0.159181	0	0	0	0.300513	0	0	0	0	0	0.327278	0.625931	0	0	0	0	0	0	0	0	0	0	0.299486	1.05062	0	0	0	0	0	0	0	0	0	0.363598	0.242193	0.146384	0.642633	0.13283	0.10385	0	0.901004	0
GPR52	0	0.11234	0.057223	0.0771429	0.156679	0.0957204	0	0.113301	0	0.0726688	0.18419	0.165615	0.047954	0.149287	0	0	0	0.123232	0.397295	0.241308	0.0462026	0.0770507	0	0	0	0.073287	0	0.224747	0	0.165023	0.419728	0	0.111113	0.104248	0	0	0.294704	0.154616	0.247468	0.137683	0.0706458	0.0895113	0.153404	0.116658	0.182807	0.108906	0	0.203976	0.146475
SMYD3	2.41675	2.58524	3.58837	2.93336	2.84265	3.30761	2.65889	3.66658	2.48372	3.10145	1.98396	3.63016	2.64353	2.58596	2.99927	2.50196	4.13576	3.33746	4.33298	3.15344	3.1604	3.23504	2.79906	3.16192	3.16838	3.0068	3.09736	3.02996	1.68744	3.20619	3.63364	4.16384	3.21233	2.34944	2.73665	2.83725	3.68836	3.22256	3.04232	3.10674	2.85914	3.55477	3.03081	2.7414	2.92216	2.28861	2.96275	4.1681	2.41294
KLHL20	4.44951	4.23198	4.19314	3.94215	4.23226	3.72369	4.33024	5.0743	3.44529	4.24458	3.17442	5.86125	4.42884	4.81023	4.34132	4.17736	4.59623	4.43258	5.44041	5.33384	4.22846	3.93653	3.96907	4.60613	4.19579	4.04442	4.49206	5.17544	2.84178	4.0701	4.85851	4.78074	4.98568	4.52726	4.33212	3.90052	5.4126	3.99884	3.96317	4.64075	4.41753	4.5421	4.20597	4.3707	3.89705	3.42936	4.50676	5.13871	4.2591
NTPCR	3.04706	3.85427	3.94459	3.49221	4.01319	4.22957	4.01528	4.8444	4.2393	3.90247	3.07906	4.1241	3.45991	3.42005	3.52365	3.64659	4.06152	4.20841	4.65175	3.64133	4.46907	4.20141	3.74578	3.99234	3.65849	4.3912	4.06309	4.28062	2.69435	4.18089	4.37729	4.65024	3.83312	3.57095	3.76355	3.84136	4.85729	4.15442	3.77274	4.43036	3.92634	4.1194	4.14919	3.3337	3.87226	3.15108	4.26213	3.59378	3.99929
RAB29	2.92894	2.2079	2.21416	2.47822	2.62677	3.08388	2.51575	2.84447	3.41343	1.74225	4.52614	4.06421	3.46971	2.72285	2.40219	3.57514	4.0992	3.06999	4.19728	2.07542	2.32047	2.86258	1.8991	2.18077	3.80976	3.62622	2.0059	3.30482	3.80728	2.83515	3.12406	3.24872	3.15354	3.51441	2.42398	3.74319	3.25735	2.80577	2.41086	2.47524	2.46339	2.10465	3.3538	2.97904	3.90043	3.43606	2.61902	4.8715	1.57854
SERTAD4	0.948325	5.34416	3.85914	2.80534	1.73989	1.64288	2.40455	2.22735	1.73727	3.30492	2.93353	2.68862	4.69527	1.57259	3.8182	3.68467	2.89764	2.15147	2.84969	0.97542	1.1574	1.35067	1.55502	0.265882	2.86992	4.57948	2.48044	5.74695	2.71062	1.91282	4.8348	1.3717	3.44974	4.68136	1.46681	3.73031	6.06169	2.6889	2.54318	2.76748	1.86661	4.4209	1.06115	1.84044	1.8645	3.67892	3.01251	2.58363	1.53597
KCTD3	6.45081	5.69814	6.53929	6.62724	6.69143	6.18565	6.518	7.6193	5.25233	5.80259	4.83463	8.11613	5.79416	6.30586	5.86754	6.23642	6.6554	7.22164	8.19725	6.43674	5.49939	7.13629	6.1437	6.69123	6.40442	6.39396	6.19491	6.70338	4.27791	6.15885	6.05495	6.87744	7.20079	5.96344	6.22191	6.4631	6.88875	6.86451	5.84801	6.67637	6.83254	7.0836	6.57681	5.62726	6.72193	5.02571	6.0966	6.54672	6.21292
ZC3H12A	1.75738	1.11031	0.918199	0.997809	0.678649	1.06315	1.81183	1.94552	0.329826	0.606854	5.3335	0.993307	0.741956	1.01968	0.948338	1.58957	0.966432	1.79681	2.04289	0.98144	0.435247	0.740029	1.8334	0.712727	3.23039	1.07694	1.14329	0.497622	1.78305	1.21748	1.34787	1.75205	1.48671	0.450152	0.817059	1.52005	0.788924	2.7996	1.32323	0.734752	1.33574	3.25323	0.724803	1.69341	1.38682	4.49673	1.38996	3.39261	1.32449
HHAT	3.48447	2.72797	2.47867	3.27019	3.56269	3.0442	3.57106	4.32819	1.60143	3.05528	2.39234	5.1016	3.61943	3.64001	3.14634	3.3797	3.0429	3.9924	4.86499	3.6972	1.38118	3.52551	2.43621	3.08314	3.4969	3.87715	3.70359	3.82736	1.79651	3.11716	3.46679	2.79426	4.07815	2.63634	3.24526	3.57675	4.20155	3.96644	3.49374	4.40511	3.5642	4.35424	3.67739	2.1919	3.0187	2.45165	3.88351	2.63518	2.78536
CD244	0.462385	0.0863457	0.02206	0.0591259	0.205272	0.126224	0.183282	0.108066	0.0738812	0.305771	0.302602	0.353828	0.330463	0.115079	0.31659	0.328594	0.423264	0	0.0344224	0.187346	0.215506	0.115787	0.648485	0.207766	0.410877	0.136486	0.241975	0	0.276682	0.127367	0.440637	0.226962	0.105976	0.279795	0.441514	0.174436	0.271587	0.229367	0.192218	0.228485	0.131669	0.257021	0.192086	1.00357	0.0366405	0.249888	0.292233	0.966629	0.299368
RBM34	1.30666	1.91597	2.16764	1.51708	1.75084	1.73881	1.49744	2.59451	1.21295	1.94589	1.53794	2.7945	1.94808	1.73305	1.94019	1.91973	2.8029	2.14674	2.51049	1.96564	1.41791	1.88138	1.85713	1.79248	1.95668	1.82774	1.979	2.48426	1.57483	1.72917	2.47256	3.10154	2.31828	2.37583	2.03082	1.49562	2.67496	1.7367	1.89723	2.1358	1.96131	3.0941	2.06215	1.94681	1.82765	1.75101	1.79611	2.72531	1.84378
KCNK1	4.17	2.81237	4.0841	4.49619	5.20456	4.20313	5.08577	3.70955	3.42497	2.99801	4.60801	4.63248	3.93213	3.91497	3.02482	3.50616	4.57634	4.68386	6.14655	4.60948	3.32203	2.58561	4.28689	3.79415	5.23191	3.71311	4.7855	4.25954	3.74392	3.21917	4.19278	4.96943	3.82506	1.93395	5.05882	3.38061	3.81976	5.03248	4.25426	3.93954	3.12234	5.22147	4.53608	3.2385	3.91377	4.02093	5.2005	4.2935	2.70581
TEDDM1	0.5178	0.0499689	0.0499337	0.0340806	0.104186	0.0632011	0.0725898	0.599852	0	0.124236	0.199327	1.13748	0.197976	0.191989	0.0267221	0	0.0292871	0.25585	0.442262	0.367959	0.0987088	0.280806	0.158098	0.160935	0.365073	0.347263	0.0653999	0.16012	0.195293	0	0.460014	0.176064	0.188237	0	0.196767	0.0299578	0.0829457	0.259337	0.346476	0.231824	0.177659	0.385627	0.155653	0.676866	0.121926	0.198961	0.153496	0.429739	0.148628
HMCN1	5.19598	5.72349	7.22765	5.05608	5.4062	6.19727	6.5517	6.0975	3.23234	6.43221	1.33296	6.58139	4.20205	6.28654	6.14384	5.04567	5.63197	6.6395	7.37938	6.38182	5.17242	7.26787	6.28848	5.47092	7.16496	4.089	4.06397	5.39784	0.952062	3.81645	3.37172	5.35157	5.79334	3.3267	5.07246	1.67781	6.37524	6.15451	5.20976	6.98203	6.45793	5.50332	7.05907	4.38843	6.94371	2.0805	3.66364	4.2584	7.9565
PDC	0.0938016	0.480059	0.0918731	0.392223	0.188807	0.152481	0.366294	0.339754	0	0.274867	0.443201	1.40456	0.220049	0.235322	0.0973536	0.108314	0.252714	0.659607	1.02178	0.479743	0.368349	0.486644	0.11968	0.350972	0.22085	0.465801	0.474704	0.253096	0.370942	0.219231	0.543293	0.0848604	0.778704	0.242038	0.252149	0.258068	0.668374	0.186347	0.266309	0.315101	0.954507	0.78923	0.16549	0.374671	0.114134	0.199954	0.274529	0.898249	0.430093
CAMK2N1	8.33164	6.73642	6.85708	8.76994	9.99254	8.4371	9.49294	8.53484	7.74944	8.65032	8.57556	8.15062	7.95974	9.3542	8.05615	7.37575	8.54493	9.7124	8.52518	9.3677	8.38811	7.4263	10.1811	8.01064	8.76092	8.12669	8.44851	5.60978	7.62087	9.31766	7.29357	8.06997	9.16973	5.0635	9.93682	7.83501	5.07875	9.10591	8.96261	7.41738	8.19299	8.2265	8.58546	7.48548	9.17554	8.69221	8.04283	7.42254	7.67375
MUL1	4.64921	5.6445	5.24028	5.42754	5.45282	5.1708	5.50392	5.873	3.74606	5.35509	5.80889	5.67081	5.30292	5.9499	5.50944	5.00974	4.94676	5.90774	5.75336	5.64132	4.14581	4.4662	5.43082	5.76706	5.24963	5.4239	5.85131	4.79604	5.33373	5.64896	5.17706	5.39441	5.90273	4.83399	5.75647	5.58727	5.80682	5.26146	5.56092	4.75653	5.68034	5.45068	5.22749	5.56162	5.20793	5.30005	5.69988	4.77511	5.57698
FAM43B	1.24121	2.97606	3.39456	3.26606	0.789032	4.36471	0.570329	0.292362	0.552805	2.79123	2.67495	3.06914	3.80251	2.46856	3.57765	2.16043	1.86046	2.12963	2.88435	3.04705	0.567376	0.998468	1.00946	2.00399	2.04328	2.2868	1.41567	2.35661	3.76913	2.25592	3.74026	0.76035	3.614	4.30953	1.46532	2.88033	3.24119	1.92579	3.86152	1.87526	2.66674	1.21834	4.25292	1.82431	1.39432	3.5569	1.95749	1.74886	1.1011
CDA	3.5536	3.35624	4.67513	4.15521	1.94538	3.37544	3.55054	3.18948	1.92827	4.54921	4.9703	4.00647	3.41424	4.62106	4.40529	2.74233	4.71051	5.59397	4.90063	4.78678	3.83894	3.89565	5.45333	4.41256	5.17297	4.21752	2.44745	3.56752	6.20649	3.68548	2.54409	2.73207	4.71101	2.29113	2.55916	2.11195	2.68443	4.49415	5.59141	5.00251	4.48755	3.30672	4.79415	4.98653	4.61046	5.77928	3.62831	2.14784	3.41938
PINK1	2.43766	3.74786	2.82575	4.05483	4.06776	3.72584	4.21497	3.59499	1.01749	3.53312	4.40896	3.53949	3.54544	4.21616	3.18568	3.11138	1.89298	3.85114	3.37665	3.85696	1.40854	3.15764	3.80407	3.76532	3.18877	3.11561	3.83122	2.17373	3.36783	3.11759	2.45031	2.15563	4.17164	3.23973	3.72328	3.96347	3.71311	3.23442	3.49647	2.5853	3.83802	3.36901	3.78716	3.04673	3.84221	4.02996	3.75335	2.22171	3.99221
CDC73	6.29551	5.14794	5.42427	6.31748	6.09143	5.58965	6.56495	6.72951	5.45019	5.91495	4.37423	7.67341	4.8769	5.60743	5.53337	5.74019	6.24752	6.48978	7.81412	6.67319	5.83278	6.76388	6.04262	6.04664	5.82172	6.30997	6.41757	6.03585	3.89155	5.56045	5.28762	6.89906	6.50592	5.41826	5.77109	5.74291	6.47375	6.09018	5.49933	6.21597	6.50204	6.22258	6.39549	5.65372	6.09895	4.62225	5.86841	4.11728	5.93913
B3GALT2	6.33996	3.70517	0.853397	7.21062	2.05803	2.28552	7.37226	5.3706	1.27585	4.68777	0.687895	5.85995	1.79998	2.33503	2.87543	2.89862	3.04993	0.787445	8.11928	5.05257	2.48446	5.9384	7.42774	3.91242	2.02794	1.50367	0.631224	4.35401	0.702419	1.55898	2.44327	4.57863	2.80726	5.51329	4.14598	1.72559	5.38404	2.15658	3.52599	3.38782	5.73971	1.45641	5.82307	5.84193	0.733064	0.448688	0.37173	1.1366	4.45628
LRRC40	5.82977	5.66623	5.72763	6.14884	6.18925	5.80951	6.08543	5.63468	6.38466	6.12064	3.86929	5.53609	4.91761	6.02957	5.64777	5.94013	6.07082	5.60243	6.18416	6.02673	6.93093	5.25201	5.91103	6.2631	4.8307	5.84648	6.26412	5.01351	3.59063	5.82602	5.24898	6.21372	5.81783	4.5071	5.67269	5.08566	5.79255	5.62319	5.07199	5.11439	6.12482	6.4153	5.23631	5.26409	6.0442	4.22337	6.14883	5.11697	5.27202
ANKRD13C	4.47318	4.39881	4.03186	4.95437	5.17044	4.56033	5.17818	4.92712	4.01232	4.37877	3.72647	5.23446	4.15295	5.08996	4.68576	5.18127	4.24941	4.88026	5.11709	4.8936	4.02232	4.28807	5.04151	4.90328	4.65939	4.3415	4.9746	3.59648	3.31299	4.87996	4.39154	4.91989	5.26843	3.51286	4.89705	4.3742	4.43838	4.33475	4.51415	3.71065	5.13749	5.6017	4.45385	4.31214	4.62703	3.96967	4.80357	4.33645	3.81831
CTH	2.20617	2.94779	3.06477	3.15734	3.26434	3.20299	2.91752	3.00596	2.72178	3.37942	3.15665	3.02926	1.92128	3.13689	3.12516	2.76908	2.65755	2.44388	3.34675	3.71037	2.82518	2.85415	2.22348	3.36723	2.98687	3.1826	4.11313	1.7851	2.12605	3.43956	2.75838	3.20159	3.0354	1.53172	3.16838	2.83346	2.82534	3.21889	2.7243	2.33968	2.95665	4.94493	2.60648	2.6086	2.50411	3.31681	3.79235	2.15595	2.06861
E2F2	3.41295	4.06261	3.63867	4.01599	4.17858	2.77834	4.72235	3.91786	1.46977	4.09495	0.361863	3.92333	2.51013	4.6141	3.84149	3.69885	3.35285	4.02432	4.53286	3.92649	2.33408	2.91051	3.7996	4.9117	2.96886	4.74404	4.34277	3.31228	0.107657	3.67884	3.74687	3.03999	4.23801	1.6002	4.21149	2.28791	4.26241	3.92689	3.19307	3.24719	4.40137	4.36027	4.22329	4.12933	3.94261	0.663246	4.4083	2.47627	4.4174
ID3	6.25901	9.64865	7.71785	8.34463	9.50972	10.0193	8.10955	9.88712	9.296	9.37951	8.35345	8.82075	9.47168	9.39238	9.47203	8.82231	8.95413	7.4858	9.32798	7.44621	8.31141	8.91294	7.38277	9.38241	7.88543	10.1598	9.58153	8.93544	7.23314	9.14312	8.77154	9.30671	9.34518	6.95889	9.17327	10.0955	8.73019	8.61441	9.70568	7.75683	8.56917	8.22057	9.36126	9.15654	9.20446	8.73064	9.57071	9.80567	9.53462
RPL11	9.90887	11.1933	11.602	10.7878	10.6396	11.8745	10.5091	11.0002	11.1045	11.1827	9.03354	10.3823	11.0552	10.6712	11.502	10.1046	11.3821	10.8164	10.0945	10.9064	10.5347	11.9156	11.0847	10.7445	11.6041	10.5454	10.6332	9.79044	8.88589	11.3794	11.3956	11.2625	10.8352	10.9839	10.8345	11.3362	11.2507	10.7578	11.3133	10.2879	10.8898	11.1423	11.2658	10.9105	10.2052	9.61738	10.9455	10.1901	10.7841
PITHD1	5.0378	5.85976	6.09639	6.42109	6.04387	5.96557	5.86064	6.30029	5.12995	6.19983	4.86012	5.79729	5.67889	6.25389	6.12077	5.56889	6.36798	6.35281	6.26666	6.41911	5.58802	6.09276	6.77484	6.38713	5.69458	6.03179	6.21006	5.12081	5.06636	6.25842	6.24853	6.52581	6.11185	5.24286	6.29263	6.34119	6.09705	5.99437	5.99203	5.31741	6.1541	6.52836	6.42322	6.50398	6.2632	5.2274	6.44751	5.40801	5.89537
LYPLA2	6.50509	7.21048	7.19807	7.40911	7.31113	7.30536	7.11523	7.09895	3.90164	7.42884	6.11012	6.91903	6.52606	7.00795	7.36787	6.53532	7.03516	7.15535	6.7599	7.30938	5.98012	6.93465	7.44347	7.46566	7.20141	7.02938	6.66864	5.6642	5.89717	7.42101	7.15556	7.02072	6.9819	5.63004	7.52987	6.17931	7.38875	7.23476	7.101	5.94954	7.33385	6.92079	7.4329	7.13706	7.39324	6.7464	6.97403	6.54096	7.21486
GALE	2.7438	4.16093	3.79735	4.09502	3.98985	3.53613	3.66758	3.97196	3.0955	3.99154	4.28139	3.19746	3.10407	4.03264	3.80798	3.19564	4.44721	3.34282	4.13294	3.37547	3.52281	2.64766	4.14185	3.942	3.42547	3.88857	3.5335	3.17054	3.8555	3.88313	3.92036	3.66971	3.59976	2.5876	4.09813	3.51148	4.15565	3.78756	3.69775	2.6139	3.64416	3.39798	3.67383	4.03922	4.0771	4.6912	3.98053	2.8541	3.83974
CFHR2	0	0	0	0	0	0	0	0	0	0	0	0	0	0	0	0	0	0	0	0	0	0	0	0	0	0	0	0	0	0	0	0	0	0	0	0	0	0	0	0	0	0	0	0	0	0	0	0.0538094	0
CFHR5	0	0	0	0	0.0316898	0	0	0	0	0	0	0	0.0736069	0	0	0	0.149873	0	0.0349912	0	0.0359067	0	0.0294283	0	0	0	0.141625	0.0371821	0	0	0.195689	0	0	0.0412621	0	0.0266832	0.04977	0	0	0	0	0.0697952	0	0.0614016	0	0	0.155937	0.304753	0.0584906
APCS	0	0	0	0	0	0	0.128132	0	0.345049	0	0	0.0671456	0.110258	0	0	0	0	0	0	0	0	0	0	0	0	0	0	0	0.0462992	0.0668975	0	0	0	0	0	0	0	0	0	0	0	0	0	0	0	0	0	0.181202	0
CRP	0.0630076	0.0312013	0	0	0	0	0	0	0	0.0783202	0.102362	0	0	0	0	0	0.172768	0	0	0	0	0	0	0	1.35976	0	0	0	0	0	0.028935	0.0569438	0	0	0	0	0	0	0.0240918	0	0	0	0	0	0	0	0	0.140781	0
DUSP23	7.01493	5.49697	5.82139	5.95569	4.14092	6.26325	3.82653	7.32561	7.41593	4.16156	6.566	7.15367	6.58605	5.84438	5.23036	6.12074	7.80639	5.9713	7.15553	7.03492	6.79719	5.86362	6.42746	6.46948	6.25632	5.62187	3.67858	6.17538	7.17923	5.59889	6.2072	8.07595	6.80423	6.09064	4.91557	4.93685	5.61648	5.42364	6.41819	6.8632	6.79614	5.85959	6.34063	6.94197	6.08149	7.44551	4.79837	7.64624	3.37131
FCRL6	0.381943	0.0236005	0	0.20991	0.0658879	0.152861	0.195218	0.501816	0.0530683	0.059475	0.204822	0.801784	1.02328	0.357556	0.166698	0.629663	0.253322	0.0259666	0.207854	0.318699	0.018999	0.152808	0.583655	0.499999	0.114936	0.0303033	0.176601	0.0958107	0.445519	0.199234	0.185927	0.203965	0.459471	0.223891	0.763442	0.185832	0.221777	0.0964241	0.172534	0.267774	0.761336	0.0733365	0.165899	0.782771	0.13264	0.352544	0.124412	0.722072	0.231574
SLAMF8	0.993344	1.4438	0.830867	0.56435	0.544247	0.89488	0.929226	1.09914	0.379222	1.02278	1.05354	1.08346	1.41642	0.636242	1.75326	2.38304	1.9919	0.154895	0.377783	0.570323	0.722467	0.5442	0.975566	0.288734	1.6944	1.1448	0.389103	1.635	1.38559	1.22337	1.13686	0.722338	1.60179	2.54017	2.66465	0.657899	0.729806	0.31787	1.26566	1.61955	0.864049	1.14323	1.29463	2.42316	0.587697	0.860986	1.35937	3.81605	1.27675
VSIG8	0.579939	0.133467	0.195708	0.219534	0.0486924	0.0862138	0.161266	0.197466	0	0.0865572	0.923318	0.789097	0.336793	0.148923	0.141214	0.0805552	0.117167	0.485679	0.423869	1.03792	0.0819231	0.219284	0.213206	0.165702	0.278832	0.553651	0	0.589205	1.20932	0.0681195	0.3442	0.342252	1.21264	0	0.0844499	0.299629	0.25082	0.266759	0.313401	0.92518	0.506385	0.583032	0.441577	0.362459	0.265575	0.229047	0.179283	0.730256	0
CFAP45	0.932128	0.244405	0.323719	0.563727	0.335155	0.438727	0.239031	0.420755	0	0.447847	1.58675	1.2189	0.372033	0.29388	0.300371	0.188019	0.495854	1.15035	0.584323	0.851935	0.419229	0.880726	0.313431	1.02831	0.224979	0.776323	0.261531	1.02436	0.666056	0.342421	0.711573	0.282534	1.88926	0.0869424	0.531408	0.262831	0.336872	1.05548	0.459286	1.23198	0.983791	1.08017	0.639698	0.468825	0.447787	1.11768	0.1265	1.4158	0.40578
SLAMF9	0.208675	0	0.340923	0.208002	0	0.690064	0.200124	0.34384	0.474653	0.25639	0	0.42596	0.290032	0	0.31334	0.492002	0.573236	0.171066	1.24646	0.485249	0.845076	0.695627	0.433655	0.252672	1.54402	0.258438	0.32277	0.131186	0.0734747	0.383109	1.11457	0.275636	0.294024	0.0983201	0.0448863	0.446802	0.118121	0.213759	1.59709	0	0.130231	0.0843969	0.144818	0.425984	0.289837	0.0350599	0.272736	2.2913	0
ATP1A1	6.1071	7.16647	6.58255	7.6857	7.14429	6.29393	7.20742	7.26921	5.56433	7.12708	9.85324	8.3153	5.86737	7.62848	6.68853	7.24442	6.26712	7.51517	7.60488	7.6697	5.33179	6.98335	6.72434	7.35196	7.04827	8.43025	8.68763	6.47978	9.30821	7.2165	5.70176	6.29776	7.5857	6.29385	6.9258	8.51148	7.32526	7.09344	7.00175	7.47491	7.54441	8.10949	7.4099	6.20849	7.44759	8.68155	7.74794	7.26899	6.83457
ZBTB41	3.8295	3.19377	3.22176	3.75123	4.56487	3.69355	4.4043	4.82269	3.42841	3.18807	2.29343	5.97364	3.71416	3.94516	3.35406	3.96473	3.91149	5.12998	5.88807	4.2308	3.43087	4.49536	4.00678	3.61579	3.7919	4.41745	4.46444	4.19205	2.06644	3.48403	3.6597	4.40666	4.90615	4.01173	3.84304	4.29009	4.58073	3.01046	3.55625	4.72065	4.12756	3.96501	4.28188	2.84158	3.98631	2.53504	3.7795	4.56151	4.00372
EFNA4	7.3379	6.39674	6.76608	6.58726	6.00444	6.38719	6.22264	6.81219	4.97398	6.88857	3.78521	7.15589	5.88824	6.55422	6.76155	6.52433	7.18701	7.16215	8.18101	7.22878	5.75822	5.91317	6.01943	6.76558	6.40872	6.44014	6.09642	6.93168	3.60482	6.81368	6.63542	7.46125	6.57878	4.57208	6.21856	5.44392	7.58712	7.01505	6.11798	6.40385	6.89303	6.06853	7.17607	6.48518	6.41566	4.991	6.44287	6.54983	6.27894
EFNA3	6.18328	4.55881	6.02627	6.36717	3.63712	5.5581	4.46053	3.85368	2.17392	5.50929	1.18942	5.65493	4.87645	4.65603	5.88442	6.01838	6.57431	5.74692	7.18503	5.72659	4.27655	4.87262	6.2291	4.43251	6.18284	5.22313	4.42199	6.25621	1.82012	5.62219	6.31092	6.03827	5.37252	3.05733	4.43236	4.58491	6.72561	6.43986	5.68841	5.00724	5.2678	5.2083	6.2792	4.80199	5.63901	2.86517	5.1146	5.89193	4.56909
EFNA1	3.93167	4.5937	5.48139	4.85256	3.58339	6.07698	4.234	5.56911	5.22882	4.79859	5.32702	5.48218	5.61118	5.40199	5.69041	5.10899	5.45314	6.08024	6.12621	4.13895	5.31	6.51134	4.86964	4.2243	5.58167	5.49084	3.98969	5.39433	5.61065	4.74836	5.92774	6.01164	6.20991	4.13232	3.9397	6.94418	5.38906	4.71989	5.85293	6.66467	4.9472	5.16771	5.92879	5.16393	3.64614	6.92801	5.29679	6.21296	4.60336
SLC50A1	4.73865	4.52759	4.65172	4.57789	4.69242	4.71487	4.60954	5.42736	4.74131	4.55941	5.05847	4.99294	4.77778	5.07012	4.4964	4.96367	5.53188	4.99872	5.46278	5.32992	5.18796	4.62771	4.9118	5.00214	4.8995	4.85119	4.3202	5.14793	4.50755	4.57296	5.21513	5.57586	4.9604	4.06743	4.85525	5.94784	5.19857	4.58251	4.62269	5.00039	4.86732	4.33815	5.00872	5.10499	4.57672	5.15718	4.68217	4.49308	4.48744
KRTCAP2	6.33431	5.04933	5.75724	4.80928	5.08666	5.298	4.81357	6.12813	5.36427	5.21315	4.38909	5.7402	5.68209	5.21283	5.56593	5.37053	6.70445	5.43112	6.07216	6.14232	6.07706	5.16709	5.98095	5.66771	5.79344	5.07617	4.35112	5.62803	4.72291	5.5216	6.18534	7.05586	5.38302	5.86595	5.46679	5.36212	6.04387	5.46241	5.38068	5.50126	5.28348	5.0547	5.50426	6.35541	5.10404	5.25718	4.94401	6.09737	4.93203
THBS3	4.82861	4.03051	4.08239	4.94407	5.25309	4.11655	3.85118	5.3661	1.41517	4.52546	3.46876	6.27461	4.82994	4.18104	3.90903	5.06787	5.14573	5.34344	6.31302	5.42836	3.25626	5.38002	4.0732	4.3862	4.75575	5.39143	4.19014	4.33412	2.55253	3.67675	4.95111	4.93561	5.65384	3.33248	4.36494	4.4303	5.09174	4.93696	3.97484	5.15603	4.82792	4.6916	4.45709	4.4396	3.08664	3.32801	4.37426	4.84027	4.26049
GBA	4.32452	4.63938	4.26918	4.63812	4.84107	4.20649	4.62951	6.0848	1.97149	4.32839	4.87474	5.52278	4.40052	4.65485	4.01403	4.78062	3.85438	4.29889	5.87476	5.8019	2.64854	4.71492	4.0996	5.38267	4.7542	5.2727	4.60356	4.58654	3.94681	3.88581	3.94396	4.35929	5.41585	3.82637	4.50339	5.39955	5.07531	4.88228	4.07702	5.04965	4.82433	5.17271	4.92231	4.89939	4.55903	4.86071	4.41125	4.58212	4.5631
SCAMP3	7.57141	6.61445	6.94744	6.40252	6.27017	6.26068	6.54666	7.7461	4.04723	6.57821	6.61069	7.664	6.68254	6.99013	6.62448	6.61034	7.63786	6.97624	7.94525	7.42439	5.37694	6.54255	6.9619	6.95267	7.41191	6.89217	6.64026	7.24756	6.19443	6.76057	6.9844	7.44715	7.12899	7.22401	6.49657	6.79807	7.59254	6.73321	6.49314	6.84789	7.06991	6.72177	7.00013	6.86554	6.32593	6.65647	6.71076	7.30405	6.58352
CLK2	6.5082	5.73995	6.23153	6.26394	6.14193	5.82404	6.22961	7.03	3.24502	6.19368	4.08293	7.00013	6.0624	6.31122	6.01229	5.59881	6.64372	6.50382	7.03285	6.98698	5.47517	5.85077	6.3237	6.60238	6.49558	6.25502	6.27929	6.45788	4.25636	5.81297	6.82085	7.09416	6.61232	4.76389	5.77852	5.71026	6.7551	6.6014	5.91567	6.24035	6.41246	6.33348	6.29636	6.16876	6.14332	5.14043	6.22341	6.28623	5.8108
HCN3	3.07407	2.83512	3.49249	2.27586	3.07906	2.73546	3.02458	3.02114	0.695348	3.32807	1.76929	2.92698	3.1137	2.66976	2.70558	2.54876	2.92953	2.52792	3.09873	3.86978	2.29047	2.91305	3.66415	3.41722	2.96332	3.47407	3.20397	3.58195	1.74832	2.00269	2.91792	2.70743	3.29953	1.3522	2.18457	2.70583	3.19745	2.95138	2.65027	3.46376	2.72639	3.33029	3.27333	2.22306	3.38808	1.85135	3.10895	2.65365	2.54211
PKLR	0.0958815	0.0939769	0.0240572	0.0955601	0	0.0204194	0	0.0481711	0	0	0.136243	0.0941073	0	0.0639273	0	0.0284823	0.0554273	0.245244	0	0.0709965	0	0.125909	0.0624505	0.0400833	0.301781	0.0309103	0	0.0594017	0.339492	0.0476429	0.40865	0.0440259	0.806221	0.247136	0	0	0.0533534	0.0662794	0.0369205	0.321574	0.0589587	0.0747834	0.0222492	0.203727	0.0978492	0.0310057	0	1.88063	0
IL23R	0	0	0	0.0283439	0	0	0	0.0211328	0	0.0266738	0.0176336	0.0209777	0	0	0.044092	0	0.117839	0.0230502	0.0326709	0	0.345254	0.056074	0.0274734	0.0349029	0.0262825	0	0	0	0.042755	0.285547	0.183364	0	0	0.0760606	0	0.0249091	0	0.0577805	0	0.0762274	0.0259197	0.0329778	0.0384602	0.0989389	0	0.0269875	0.0190773	0.565607	0.0724045
CR1L	0.0461378	0.02278	0.0227638	0.0609873	0.0321653	0.0383852	0	0.0229809	0.386619	0	0.580264	0.152594	0.0746954	0.0406374	0.0241564	0.053412	0.199346	0.0739237	0.070178	0	0.140561	0.060914	0.0591346	0.0379394	0.0840854	0.0579228	0.0879073	0.037739	0.466607	0.045101	0.339657	0	0.171049	0.0418792	0	0.0536695	0.0254771	0.122912	0	0.0556959	0.0281823	0.294475	0.0418018	0.122046	0.110562	0.257246	0	0.606274	0.0976185
CD34	4.4328	4.16932	5.03046	4.86844	4.92885	4.26542	5.43124	4.14568	1.53053	3.78183	5.23922	4.53839	6.60501	5.41645	6.16943	5.12653	5.15637	3.83975	4.51133	5.38455	1.78353	5.07614	2.82765	3.52316	4.78455	4.81612	3.84922	4.57017	5.05982	4.6756	5.79681	5.27515	7.21351	5.21039	4.93196	4.72246	4.77942	4.22107	5.90095	6.04759	4.67961	4.3648	4.20734	5.83404	3.69169	6.53808	5.62491	6.13489	5.34252
PGD	6.25826	8.01345	8.47661	8.17815	8.46614	8.04019	7.97443	7.23595	5.63391	8.41325	5.92764	7.06997	6.74182	7.59395	8.17918	7.31804	7.68523	7.85819	6.99048	8.26319	6.77324	6.79175	7.60058	7.91867	7.35628	7.64835	8.20918	6.60626	5.35807	7.88686	7.81841	7.4159	7.34986	5.48326	8.38199	7.1998	8.24291	7.81086	7.74895	6.52652	7.6783	7.78444	8.02509	7.33194	7.82926	6.46786	8.09698	7.0317	8.1068
CENPS-CORT	0.910414	1.74626	2.05544	2.17189	2.38707	1.92817	1.78584	1.88161	2.29703	2.29523	1.21413	1.61854	1.09399	1.93931	1.82333	1.64728	1.74924	2.15622	1.56012	2.02518	2.01128	1.19974	2.32958	2.43923	1.37201	1.64111	2.21032	1.17592	0.969442	2.19274	2.01209	2.0365	1.88275	0.598136	1.97132	2.26516	2.03077	1.84569	2.00298	1.62449	2.07974	2.32053	1.75252	2.07008	2.26322	1.16878	2.25733	1.4549	1.91158
CENPS	3.58398	3.88071	3.80332	4.12604	3.91337	3.68801	3.5675	4.27239	5.17874	4.08188	3.35072	3.8062	3.43167	4.30432	4.13165	3.17225	5.20014	4.20215	4.06944	4.13065	4.41689	2.89109	4.16318	4.10806	3.02938	4.1504	3.90051	3.45643	3.54597	3.98966	4.02932	4.82697	3.94963	1.78152	3.8979	4.04742	3.92672	4.16314	3.91902	3.66853	4.07255	4.27365	3.80344	4.34611	3.65779	3.63959	4.06184	4.24474	3.63606
DFFA	4.21443	5.58677	5.08942	5.93892	5.87631	5.54806	5.8714	5.54618	4.08788	5.88175	4.45122	5.21523	5.15878	5.45732	5.73489	4.69232	5.15005	5.93393	5.35551	5.27763	4.60965	5.32359	5.4942	5.63959	5.64248	6.01609	6.36753	4.71597	4.35148	5.64558	5.58231	5.03681	5.67351	4.12757	5.47339	5.40185	5.70349	5.35945	6.06162	4.53776	5.99547	5.74685	6.08754	5.04123	5.70719	4.84785	6.1945	5.05693	5.26426
LAX1	0.153819	0.132809	0.0197238	0.0267105	0.0278819	0.0658155	0.0938753	0.0969211	0.0661812	0.0498412	0.30059	0.319976	0.186477	0.103237	0.0209318	0.156082	0.329419	0.0642017	0.202893	0.086703	0	0.153135	0.0513231	0.0650583	0.230391	0.074761	0.0259169	0.156656	0.105069	0.132511	0.767276	0.0713973	0.149196	0.173086	0.170767	0.135424	0.167828	0.0544826	0.0890386	0.162517	0.140706	0.120495	0.0540407	0.635946	0	0.203095	0.104635	1.07783	0.165025
ZBED6	1.6002	2.18756	1.86855	3.01056	3.94394	2.17385	3.45102	3.30735	0.448898	2.61308	0.910931	6.24848	2.06489	3.37927	1.6222	3.23093	0.88318	4.38506	5.2703	3.99791	1.65127	4.15808	1.98429	3.54082	3.75017	4.64613	4.51072	2.84393	1.17486	1.3801	1.66481	0.833985	4.0021	1.76871	1.59043	2.31449	4.17266	3.34566	2.04324	4.35362	2.91447	5.10553	2.93253	1.48743	3.35159	0.661859	2.73761	3.33315	3.44062
SNRPE	9.08951	8.72371	9.60635	8.58819	8.36581	8.70492	8.24279	9.50644	9.06826	8.98011	6.03247	9.45055	8.4896	8.31934	8.8559	8.63682	10.3841	9.00101	9.84449	9.42181	9.69897	9.61235	8.44641	8.61251	9.25285	8.92687	8.26729	9.09805	6.13945	9.14099	9.06898	10.4157	8.71207	9.3915	8.75603	7.91969	9.73263	9.04204	8.4304	9.30143	8.6299	9.41428	9.13042	8.69611	8.64361	6.85704	8.52894	9.29087	8.34127
SMPDL3B	2.96135	3.91714	2.45539	3.65978	3.80689	5.31872	3.68412	5.27872	2.3623	3.75984	3.12092	4.76582	4.44326	4.55603	3.78433	4.05999	3.50704	3.8883	4.0737	3.71615	1.91009	3.8448	2.73566	4.80252	3.89881	4.23226	4.80556	2.9197	2.29342	4.36604	3.07035	3.95918	4.72858	0.573917	4.79222	5.97241	4.14694	4.00664	4.60105	3.08538	3.70547	4.50636	5.60668	4.0314	2.90075	4.86275	4.1722	3.24462	3.24881
XKR8	5.07376	4.70964	4.06555	2.77833	5.42087	4.3885	5.71939	4.50126	2.58021	4.69354	3.60336	4.07675	4.0593	5.30169	4.73847	3.30553	4.2857	4.82931	4.99022	2.11968	0.375056	2.09219	5.10069	4.56812	5.10731	1.46306	4.9615	3.79054	3.48193	5.4485	4.27976	4.3775	4.66068	3.75787	5.71282	3.77186	5.06787	1.77527	4.284	3.25393	2.57932	4.52275	4.30264	2.53865	5.12147	4.03519	4.98817	3.46134	5.43069
FAM89A	3.03482	3.4728	5.37409	3.56179	2.40632	4.8288	3.03298	1.98929	4.29607	2.16936	3.12699	2.82024	4.56039	3.52612	4.6333	2.65499	4.52184	2.71641	2.94213	3.47537	4.0327	3.31116	3.71619	2.40122	3.8049	3.25543	2.28518	2.87644	2.72816	3.78998	3.31499	4.49299	4.86693	4.02448	2.94181	3.22807	1.33592	3.44242	4.07797	3.97891	3.72024	2.02984	5.33917	4.63196	3.80263	4.37942	3.9404	4.48851	2.47642
C1orf131	3.53218	3.46716	4.27828	3.23797	2.966	3.27599	3.08736	4.19184	3.02444	3.5895	2.54037	4.47132	3.05005	3.54854	3.475	3.56549	4.78985	4.10306	5.00952	3.57204	3.9023	3.40356	3.45273	3.38444	3.14841	3.67384	3.21717	4.01124	2.4527	3.54156	3.52136	4.79605	4.12484	3.25284	3.37117	3.31671	4.05446	3.55381	3.18569	4.36978	3.61678	3.24858	4.0318	3.21992	3.58622	2.98719	3.47959	4.26423	3.17523
TOE1	4.63705	5.0054	5.05195	4.94861	5.53196	4.21174	4.78731	4.97455	3.03069	4.99786	3.74571	4.42718	3.59901	5.00074	5.05228	4.89646	4.73827	4.73236	5.18184	5.3275	4.35472	3.6754	4.69717	5.11929	4.42205	5.06361	4.8949	3.64131	2.72135	5.12249	4.51817	4.82009	4.98512	2.22864	5.3005	3.98772	5.00029	4.65758	4.44228	3.67593	4.62627	4.70563	4.65546	4.65249	4.68129	3.68878	5.16131	3.9619	4.85442
TESK2	2.11906	2.7129	1.8255	3.58826	3.95968	3.55465	2.91648	2.87083	3.13053	3.37481	1.96311	1.98603	3.19852	3.51426	2.59712	2.90185	2.48917	3.5326	1.79545	3.57194	2.11994	3.17207	2.72149	4.14539	2.87136	4.32898	4.1877	2.00123	1.5315	3.14922	2.51877	2.41206	3.12901	1.22499	3.11883	3.358	3.35734	3.53098	2.89432	2.20914	2.73071	4.23415	4.26307	2.62464	4.4459	2.18393	3.99689	3.17319	3.71895
CCDC163	2.98196	2.84474	1.42896	3.42391	2.86197	3.10325	3.3106	1.29329	1.69263	3.28782	0.775734	1.03991	1.73729	2.93085	2.06007	2.9094	1.59788	3.48609	2.07138	2.04872	2.6796	1.85581	2.31925	3.11737	3.10638	3.28696	3.25665	2.75439	1.38416	2.99966	2.05442	2.44443	1.81868	1.03547	1.4933	2.41115	3.00535	1.59991	1.92363	2.52653	1.59461	3.26889	2.21575	1.69011	1.83144	2.00054	3.87478	2.46985	3.40612
MMACHC	3.09015	3.60048	3.26226	3.52848	3.3642	3.80887	3.80398	3.22629	1.75343	3.7403	3.03138	2.95061	2.52685	3.83456	3.60869	3.62812	3.07138	3.59821	3.66055	3.45603	2.28422	2.88781	3.1458	3.9886	3.29181	3.6149	4.15749	3.01039	3.16264	3.48102	3.1489	3.24115	3.41676	1.89716	3.34686	3.21726	3.941	2.79932	3.3314	2.8991	3.65288	3.24716	3.62344	3.19275	3.28423	2.83647	4.20791	2.7378	3.40214
GCSAML	0	0.202398	0.0268888	0.0542343	0	0.0341053	0.361593	0	0	0.268038	0.022658	0.0269461	0.0112913	0.0241731	0.238492	0.0160023	0.0466517	0.014877	0.0211113	0.0202123	0.855612	0	2.5301	0.0225597	0.523851	0.0682702	1.13848	0.0224399	0.0184998	0.0918507	0.284588	1.38519	0.0266054	0.0125119	0.0112178	0.0938993	1.47552	0.0374513	0.0714223	0.0495188	0	0.0213104	0	0.0463269	0	0.18101	0.228159	0.145245	0
OR2G2	0	0	0.0650818	0	0	0	0	0	0	0	0	0	0	0	0	0	0	0	0	0	0	0	0	0	0	0	0	0	0	0	0.469996	0	0	0	0.0542139	0	0	0	0	0	0	0.101651	0	0	0	0	0	0.230449	0
OR2G3	0	0	0	0	0	0	0	0	0	0	0	0	0	0	0	0	0	0	0	0	0	0	0	0	0	0.0853762	0	0	0	0.130292	0.121397	0	0.0660293	0	0	0	0	0	0	0	0	0	0	0.0917825	0	0	0	0.235935	0
NLRP3	0.51143	0.425079	0.434727	0.680779	0.365822	0.461058	0.426009	1.01321	0.527878	0.386484	0.605682	1.11671	0.923483	0.885796	0.641567	0.620759	0.747596	0.57481	0.606045	0.289345	0.673969	0.460916	0.499665	0.610861	0.940811	0.376252	0.548996	0.693213	0.228242	0.610339	0.96534	1.04076	0.800418	0.767809	0.718162	0.623235	1.07674	1.17304	0.484854	0.69455	0.887063	0.742818	0.661403	0.692786	0.300685	0.498226	0.532764	1.56682	0.509587
CHRM3	0.203542	1.97395	1.73059	0.135153	0.250637	0.0606413	0.573004	0.581759	0.193975	0.786676	0.493485	0.995125	2.15301	0.967284	0.840859	0.310566	1.8975	0.475737	0.944098	0.183503	1.94422	0.404568	0.455377	0.334117	0.792906	0.452111	0.168442	0.480103	0.733396	0.562368	0.276577	1.1591	2.44108	0.53156	0.124399	0.336769	1.31685	2.49363	1.24086	0.378402	0.711152	0.0958161	0.0191655	0.924861	0.229094	0.602869	0.191134	2.19672	1.57259
FAM102B	2.58497	3.37449	2.49082	3.47409	3.49483	3.24014	3.24573	3.1723	3.34143	2.87078	1.63341	3.85295	3.67542	3.7245	2.86393	3.58738	2.4273	3.81533	3.55753	3.36987	2.92902	3.56948	3.78669	2.69765	3.89364	2.94201	3.66806	2.74441	1.17773	2.99065	2.99985	2.69803	3.93741	2.57397	3.12244	3.4181	3.20533	3.1062	3.38122	2.79725	3.3862	4.45263	2.90061	3.49421	3.46972	2.20039	3.51062	2.77253	3.77365
HENMT1	3.29368	3.19715	2.86003	3.49783	3.74682	3.88733	3.27847	3.85453	3.18685	2.65131	2.6195	4.37495	4.57361	3.8163	3.07002	3.65506	2.47633	3.31876	4.6699	0.465754	4.223	4.00292	4.47224	2.95409	3.12727	2.52797	3.79486	0.44666	2.09134	3.93827	3.26532	5.18899	3.66734	3.03712	3.51924	3.60116	3.73318	3.21645	3.03124	1.81349	4.74017	4.32221	3.23562	2.91107	2.98583	3.06977	3.97348	4.4411	2.7788
PRPF38B	5.97643	5.74486	6.10987	6.37704	6.21271	6.02548	6.32599	5.60063	4.58564	6.34011	4.44351	5.69292	5.4544	5.77176	6.18756	5.98073	5.44264	6.04941	5.9463	5.98245	5.10249	6.19205	6.08738	5.84359	5.71868	5.83671	6.4651	5.10707	4.48908	5.59023	5.4554	5.51226	6.26122	4.73787	5.86869	5.83402	5.87278	5.62212	5.93045	5.52113	6.05307	6.8977	6.31442	5.28347	5.96169	4.88934	6.51805	5.49752	6.08811
FNDC7	0.094224	0.0189493	0.0189358	0.569736	0.0788671	0	0	0	0	0.0241334	0.0159494	0.110285	0.0158344	0.464375	0	0.150121	0.0651048	0	0.221117	0.284492	0.0746866	0.193212	0	0.0624977	0.0471725	0.820251	0.0970583	0.692866	0	0.0189049	0.228379	0.101704	0	0.0348753	0.0157315	0.0447242	0.122743	1.03756	0.0716493	0.0233958	0.0465259	6.46099	0.0348107	0.162428	2.89962	0	0.0343082	0.230897	0.0656065
STXBP3	4.41551	4.27119	3.71369	5.2826	4.95723	4.60039	4.99385	5.23339	4.40213	4.49372	4.54845	4.93959	4.37019	4.95299	4.3898	5.09017	4.31902	5.09261	4.81026	4.6936	4.47264	5.03128	5.25142	4.74548	4.32957	4.68631	5.33111	3.64662	4.2643	4.56465	3.98925	4.53416	5.14986	3.21693	4.71169	5.38846	4.35934	4.77781	4.65491	4.05859	5.06859	5.23444	4.83592	4.37909	4.72316	4.95912	5.13513	4.27338	4.59068
TMEM167B	4.89918	5.05842	4.66005	5.5805	5.25626	5.07747	5.52312	5.13325	4.1164	5.29745	4.85733	5.01079	5.13814	5.18612	4.99869	5.01566	4.19957	5.2249	5.23863	5.09905	3.83785	5.62222	5.52814	4.67028	5.46938	4.63655	5.50568	4.35327	4.50517	5.38403	5.02214	4.42763	5.2364	5.04688	5.11705	5.54715	4.96445	4.66558	5.02327	4.11999	5.33694	5.75287	5.55563	4.65994	4.92991	5.06942	5.47924	4.68775	5.14188
OR14L1P	0	0.0669105	0	0	0	0	0.0653499	0	0	0	0	0	0	0	0	0	0	0	0	0	0.106092	0	0.247564	0	0	0	0.087417	0	0	0	0	0	0	0	0	0.0793276	0	0	0	0	0	0	0	0.0467199	0	0	0	0	0
DAP3	6.65091	5.86362	6.86803	6.08613	6.12571	6.14957	5.88513	6.86731	4.61687	6.04445	4.78922	7.00414	5.95831	6.39109	5.80417	5.86421	6.44221	6.25485	6.97829	6.93181	6.25373	6.31168	6.02748	6.45686	6.18851	6.49125	6.02423	6.49097	4.2295	5.90085	6.20134	6.78053	6.51623	6.45332	5.88669	5.77623	7.08523	6.15255	5.72366	6.39405	6.54059	6.36309	6.70297	5.96396	5.84394	5.05576	5.99699	6.54582	6.12815
SYT11	6.2128	5.21792	4.91818	6.50643	6.69208	4.39363	6.67784	5.94254	4.47683	5.98019	3.8218	6.30107	4.38264	4.7578	5.57137	5.87818	5.32932	7.31027	7.17838	7.36357	5.3181	5.78234	4.73424	7.88047	6.3672	6.68256	6.33304	5.66297	2.79413	5.50763	5.56773	6.3896	5.97664	4.70018	6.004	6.87914	7.2844	6.73803	5.28796	4.88596	6.14113	6.15517	6.26697	4.82081	4.25753	3.87269	5.48778	5.97497	4.78832
RIT1	5.12426	3.73309	3.60205	4.54565	4.25713	3.64748	4.69534	5.29639	3.53738	4.40458	3.22867	5.3845	3.63231	4.43978	4.05923	4.37524	4.37078	5.24456	5.99169	5.60777	4.5007	4.39212	4.28756	4.55285	4.52179	3.96591	4.74159	4.49303	3.05802	4.15738	4.38652	5.03633	4.71605	3.93568	3.88442	4.38104	4.86727	3.98972	4.12377	4.46872	4.81104	5.23838	4.41118	4.16729	3.52957	3.66062	4.54178	4.28218	4.11576
KHDC4	6.45338	5.12216	5.48728	5.74335	5.66244	5.3068	6.06204	6.06594	4.26069	5.5711	4.11613	6.63726	4.68037	5.82735	5.5051	5.34542	6.20334	6.40359	7.0116	6.68718	6.10483	5.39313	5.76461	5.76494	5.79108	6.06509	5.7672	5.84801	4.08678	5.31533	5.51562	6.67453	6.01662	4.45329	5.02385	5.43535	5.98997	5.76448	4.92329	6.03575	6.06083	6.63753	5.7028	5.48008	5.85566	4.27682	5.72221	5.55053	5.46569
SSR2	8.08469	7.51253	7.77677	7.18701	7.13604	7.87594	7.38886	8.29655	7.94424	7.88094	5.88326	8.20332	7.7586	7.72433	7.69837	7.33944	8.10296	7.50772	8.55501	8.36798	8.23814	7.79905	7.48779	7.78092	8.27069	7.61665	7.32045	7.82128	5.60028	7.63797	7.54177	8.19434	7.77377	7.77121	7.31956	7.49565	8.57218	7.35157	7.39956	7.63457	7.69697	7.87346	8.14222	7.69138	6.90657	6.61244	7.61723	7.66499	7.41983
UBQLN4	6.18199	5.85439	6.39763	6.25466	6.75444	5.83206	6.43565	7.10603	2.46031	6.25241	4.61338	7.52281	5.30231	6.25562	5.68711	6.28353	5.72926	6.80208	7.79232	7.86831	4.58656	6.27056	5.49299	6.91037	6.77507	6.74771	6.57587	6.56152	3.83014	5.79826	6.07828	6.03327	6.83153	5.80782	6.24371	5.78059	7.06504	6.02799	5.76645	6.49099	6.89267	6.2735	6.93894	5.91917	6.50606	4.71731	6.44922	6.49896	6.084
LAMTOR2	7.18796	6.29587	6.35166	5.9991	6.11857	6.09089	6.14926	6.72107	5.85883	6.28902	5.88912	6.13049	6.38448	6.42929	6.32213	5.93168	7.47675	6.59449	7.15652	6.93389	6.41294	5.94971	6.03811	6.53544	6.75969	6.18269	5.66749	6.38801	5.91675	6.46364	6.99236	7.72976	6.19686	6.56772	6.50025	6.23819	6.92657	6.12812	6.26331	6.15602	6.13229	5.66361	6.4143	6.77727	5.53944	6.51057	6.03319	6.31721	6.02434
RAB25	1.64051	2.23506	1.26253	2.72853	0.666939	0.651755	0.855935	0.937782	1.86818	4.21464	6.97938	1.94721	1.15941	1.03366	0.755074	1.88896	3.29002	0.801034	2.08691	1.00751	1.39261	0.507483	5.75487	0.867764	3.80107	1.91448	1.22073	4.16402	6.60178	1.22967	1.54702	1.16443	2.45577	0.517905	0.755367	0.747807	2.02743	3.57321	2.84221	2.77978	2.32691	1.98233	4.44697	1.24263	4.23094	7.38834	3.20723	3.43921	1.61021
PMF1-BGLAP	4.3682	4.04321	4.6184	4.72245	4.17333	4.46991	3.87851	5.60356	3.1459	4.14021	2.43669	4.84456	3.69386	4.31935	4.05667	3.79777	4.90297	4.66809	4.88595	5.36437	3.71486	4.34502	5.55294	4.6024	4.79311	4.2788	4.0431	3.80779	1.91036	4.66906	4.37164	4.97506	4.35188	3.24191	3.98858	4.09999	4.73669	4.90825	4.92996	4.34812	5.12249	4.44736	4.34724	4.70679	4.63174	1.96667	4.33846	3.27746	3.78824
BGLAP	3.7997	1.56659	2.56561	2.14237	1.5036	1.99246	1.66366	2.94912	0.506402	2.02506	1.10546	4.37571	2.03213	2.43802	2.28931	1.87804	2.57401	3.36947	3.95894	2.80581	1.13104	3.54019	2.42749	1.57695	3.01311	2.32254	2.24821	2.22284	1.02891	1.96999	2.09046	4.25288	2.52555	0.723215	1.07393	2.01491	2.44208	2.44558	1.84589	3.37633	3.34072	3.26347	2.63159	3.23161	2.02038	1.03664	2.5237	1.96934	1.5467
SMG5	6.40549	6.13311	6.36492	6.46356	6.26561	5.49214	6.35559	6.56081	3.05185	5.98461	5.10998	7.21233	5.29253	6.7431	5.80765	6.38848	6.20471	6.86739	7.38508	7.02065	4.43569	5.76036	6.21107	6.53292	6.00178	6.66278	6.46385	5.58162	5.02831	5.67823	5.88319	6.09213	6.50645	4.77123	5.82632	6.03933	6.9324	6.10664	5.6458	5.98251	6.78971	6.76987	6.32975	5.94064	6.5442	5.22987	6.26208	5.77735	6.08458
TMEM79	4.00412	3.05004	3.33423	2.90092	3.17915	2.96153	2.80176	3.69548	0.651725	3.17423	2.467	3.84139	3.02605	2.6726	2.73413	2.57767	2.91062	3.77785	4.29293	4.32574	1.52696	2.95112	2.91679	3.50652	2.84293	3.3303	3.49595	3.66095	1.74135	2.92443	2.85645	3.825	3.75604	2.64386	2.66904	3.09466	4.04584	2.28469	3.14288	3.69131	3.85571	3.75613	3.74744	3.09405	2.77285	2.41664	3.32481	3.23952	3.26382
GLMP	5.48783	4.71042	5.0966	4.81071	4.64192	5.266	5.04118	6.51191	2.89612	5.04075	4.32235	6.61156	4.97097	2.35072	4.33541	4.4541	4.72036	5.61942	6.81124	6.69236	0.931971	6.09355	4.31606	4.98473	4.20703	5.41678	4.51484	4.78878	3.64509	4.80122	4.90188	5.48237	5.79167	5.22795	4.88579	5.22053	6.22214	2.10358	4.12859	5.46515	6.20132	5.8088	5.83162	5.5192	5.16218	4.80878	4.95999	5.72779	4.3767
CCT3	8.5451	8.07869	8.84633	8.62061	8.35566	7.97232	8.03018	9.25914	7.35665	8.16159	6.37616	9.12364	7.31907	8.13809	8.02461	8.07875	8.71704	8.81598	9.52489	9.42176	9.11363	8.37341	8.03065	8.76812	8.55272	8.66325	8.3706	8.47603	5.79789	7.987	8.20893	8.98981	8.3542	7.9998	8.20564	8.00899	9.21929	8.20924	8.10851	8.67209	8.88419	8.29785	8.49599	7.94553	8.51377	6.8236	8.28493	8.19489	7.78848
RHBG	0.0564229	0	0	0.0252626	0.026371	0.0314826	0.0182229	0.0557692	0	0.26228	4.4928	0.209749	0.0155969	0.0819351	0.0585881	0.0652823	0.415121	0.0804626	0.113126	0	0.0150211	0.05003	0.0244859	0.0615754	0.198262	0.0475645	0.0723197	0.134333	3.88237	0.348025	0.240007	0.0341872	0.25473	0.0172801	0.0154956	0.0868146	0	0.125591	0.163962	0.552841	0.133357	0.194216	0.972449	0.239488	0.0762959	3.30523	0.0991045	0.631779	0.0959044
MEX3A	7.6594	6.89232	6.99964	7.39922	7.12211	6.61291	7.93807	7.51091	3.72241	7.3446	1.45201	8.17928	5.63107	7.34152	7.15692	6.98206	7.03507	8.16294	8.99448	7.85626	5.59707	7.06514	6.31652	7.80118	7.01134	7.86229	7.56109	7.41376	0.769921	6.54267	6.0877	6.53606	7.42141	4.65628	6.77774	6.20083	7.98215	7.53324	6.19576	7.0263	7.96261	7.35962	7.87215	6.25828	7.28557	3.41519	7.2767	6.82249	7.16519
CYP4X1	3.18058	1.64459	0.697747	2.60075	1.03785	2.63551	1.97694	2.85343	1.02918	1.7199	2.00331	4.0227	2.64791	2.06921	3.01113	2.34392	2.29974	1.31324	2.77001	3.40438	1.53101	1.751	1.89809	1.09013	2.43027	2.11694	3.26982	2.19227	1.64772	1.02497	3.33855	2.7576	3.60429	1.97369	1.02311	3.05457	2.85828	1.15819	2.45272	1.12159	1.7194	4.59724	1.31329	3.19778	2.37353	1.72205	2.37887	2.44845	1.81757
CYP4Z1	0.64462	0.0314951	0	0.201258	0	0.052962	0.0307517	0.290035	0	0.0790457	0.103302	0.694984	0.243947	0.212221	0.129167	0.177292	0.300035	0.133845	0.569372	0.338731	0	0.0425089	0.158398	0	0.222132	0.261635	0.266993	0.102335	0.164837	0.179018	0.535986	0.112748	0.284755	0	0	0.178112	0.135966	0.0438088	0.09491	0.0766738	0.0768498	1.51057	0	0.298118	0.266037	0.0405332	0.0844187	0.367077	0.0277435
PDZK1IP1	0	0.0435336	0	1.08547	0	0.142485	0.0425102	0.282561	0.430802	0.0553158	5.35946	0.0859113	0.862583	0.0391319	0.046144	1.1121	2.24598	0	0	0	2.3044	0.583118	0.0569573	0.206487	0.50953	1.40923	0	0.237025	5.93915	0.279698	0.040384	0	1.66934	0.0795599	0	3.31812	0.269951	3.17037	1.99027	2.40073	0	0.0682308	0.0402537	0.117645	0.0364014	6.65459	0.152541	2.93819	0.112169
FOXE3	0.897427	0.439151	0.438879	1.18079	0.527106	0.730596	0.382837	0.836123	0	0.866164	0.0267263	1.21034	0.933235	0.998512	1.09251	0.635382	0.98802	1.07172	0.981914	0.678033	1.01349	0.476834	1.01657	0.771814	0.811244	1.00123	0.767482	0.353603	0.204698	1.07675	1.1744	0.408827	0.787033	0	1.91309	0.613143	1.87329	1.95942	1.01985	0.972656	1.53699	1.98296	0.2695	1.31044	0.655355	0.100001	1.07939	0.858568	0.801913
VHLL	0.735805	0.17675	0.091017	0.436814	0	0	0.0889731	0.0918649	0	0.414225	0	0	0	0.303289	0.352253	0	0.814282	0.442332	0	0	0	0.527543	0.329968	0	0.317008	0	0.42547	0.0762337	0	0	0.626184	0	0.174861	0	0	0.107818	0.196486	0.447994	0.0706563	0.111811	0.313039	0	0.311219	0.396471	0.0763619	0.0594472	0.236252	0.891806	0.156604
LRRC52	0.0466353	0.132955	0.0899213	0.120757	0.448567	0.0765842	0.04462	1.1383	0.242158	0	2.00119	0.471659	0.460529	0.683925	0	3.63235	0.247625	0.0502361	0.26492	0.311685	0.271317	0	0.0597693	0.404098	0.11223	1.36388	1.71658	0.762688	1.24348	0.329786	0.273489	0.5006	1.22416	0	0.48571	4.49648	0.0510559	0.182511	0	0.563157	0.110725	0.204909	0.083304	0.680236	1.47065	0.115151	1.55233	0.974948	0
IGSF3	3.33868	5.29129	2.28296	4.42655	5.32238	3.89903	4.80698	3.6749	2.30716	5.4312	4.62766	5.11444	5.23658	5.31221	4.9311	4.42429	2.64743	5.14765	3.27907	3.60647	1.48001	4.9416	2.76855	2.31525	3.81177	4.9696	6.35837	4.42739	4.04436	5.10441	4.6667	1.59317	4.387	3.11937	4.92568	5.32403	5.72122	3.95761	3.80682	5.63975	4.46908	5.98503	4.45353	2.40287	3.71105	4.42997	5.78537	3.32974	5.28776
HNRNPCL1	0.378057	0.197515	0.793341	0.320536	0.603712	0.246631	1.38474	0.289291	0.624473	0.408818	0.318151	0.412074	0.243312	0.840046	0.627434	0.120254	0.377204	0.447335	0.654815	0.411283	0.746808	0.320183	0.974031	0.634797	0.403538	0.603396	0.568198	0.544123	0.202726	0.561422	0.777179	1.2741	0.931006	0.0947545	0.685586	0.384864	0.409793	0.495619	0.509736	0.493872	0.241058	0.367299	0.526486	0.355866	0.60418	0.161421	0.678882	0.185968	0.331307
GLUL	7.43418	6.87721	6.8446	7.33908	6.83146	6.49062	7.08808	7.85193	5.50479	6.898	5.89852	8.11692	6.32126	7.17175	6.63248	6.94234	7.20109	7.51788	8.59273	8.15204	5.87725	7.10796	6.49426	7.53317	7.25076	7.45365	7.0952	7.30356	5.65912	6.63757	6.94503	7.17405	7.34718	7.35983	6.91522	7.75032	7.4576	6.98616	6.71826	7.35188	6.82048	7.70913	7.31634	6.76608	6.76867	6.47005	7.03192	7.71843	6.62
NTMT2	0.291761	1.21239	0.963943	0.0698875	0.142303	1.22205	0.146849	0.702697	0	1.2061	0	1.4252	2.4567	0.219333	0.107871	0.283062	0.511797	0.111807	2.6488	0	2.14122	0.802076	0.0677707	0	0	0.129851	0.519362	1.60466	0	0.196622	1.01231	0	0.28338	0.803111	0.125685	0.284324	0.653917	0.0719178	0.190186	1.06065	0.493814	0.366491	0.773718	0.326178	0.914598	0	0.340734	1.62894	0.568353
ELAVL4	4.88414	4.71703	6.94251	3.58221	4.94405	3.69565	6.71629	2.45104	2.69514	5.92673	0.0378716	3.33059	2.50161	3.88792	5.99016	3.80263	3.91932	5.1761	5.11958	4.21723	4.84927	4.43	5.01397	0.958104	4.96807	2.34235	0.222192	4.25039	0.0309512	3.6189	5.53751	3.54354	3.22695	0.350674	5.46135	0.12486	5.58388	4.03216	4.1433	4.58502	5.19664	2.82397	0.097774	1.77829	3.43291	0.0406652	0.352065	2.13339	5.74094
COA6	5.5768	5.57854	6.47757	5.32992	5.1459	5.58752	5.43004	6.09874	7.32011	5.82451	5.17258	5.83147	5.01091	5.26773	5.47943	5.3645	6.90513	5.77195	6.50791	5.26699	7.32125	5.33669	5.7469	5.09145	5.83155	5.32737	5.22621	6.18155	5.31209	5.78644	6.06446	6.91085	5.60618	6.51486	5.4124	5.43123	6.1725	5.46375	5.25337	6.15393	4.89515	5.93863	5.88987	5.40288	5.25596	5.2449	5.57386	6.14568	5.45571
CORT	1.08028	1.24152	1.09069	2.11496	1.11088	1.1302	1.39855	1.31881	0.614848	1.37389	1.12436	1.28955	1.05233	1.34457	1.55775	1.28215	1.68849	2.07713	1.47013	1.39841	0.908698	1.14722	1.85341	1.20504	1.76604	1.14024	2.24637	0.749909	0.761159	1.35374	2.2168	1.19675	1.30137	0.482145	1.1136	1.56056	1.28699	1.48398	2.37124	1.1721	1.87093	2.09303	1.64358	2.17438	1.37482	0.872204	1.67799	1.49968	1.16007
AHCTF1	3.81293	4.60526	5.12768	5.66473	5.42104	4.54896	5.50784	5.69269	3.06322	5.08457	3.50512	6.79369	4.38328	5.28111	4.81259	5.23048	5.31664	5.97714	7.20783	5.10329	4.0034	4.98969	4.90132	5.3319	5.09175	5.99343	5.70714	5.78078	3.07116	4.63663	4.47157	5.01367	6.0022	3.95302	5.03355	4.47267	5.96245	5.23025	4.47258	5.59422	5.53102	5.71489	5.51872	4.12434	5.58049	3.70899	5.39742	5.68696	5.1804
FRRS1	0.260232	0.691547	0.701287	0.813153	0.814182	1.09656	0.86607	1.89209	0.685298	0.687336	1.36741	2.37139	0.949839	1.23849	0.745583	1.12933	0.261617	1.33916	1.82074	1.3905	0.459757	1.72212	1.06549	0.993905	1.47258	1.65751	1.89824	0.605569	0.475473	0.690253	0.570914	0.371416	2.40327	0.430586	0.630207	1.18572	1.34636	0.990173	1.03751	1.59837	1.94014	2.33659	1.26877	0.325031	0.831042	0.831305	0.958472	0.890921	1.08554
LRRC7	3.5572	0.719338	2.48152	0.7032	2.36654	3.46667	1.63292	0.689514	0.90635	0.531056	0.148875	0.751451	1.51459	1.10766	0.447463	1.49595	0.65751	0.966067	2.4018	0.648754	0.836231	0.338894	2.42097	0.341188	3.06451	0.788667	0.617402	1.47118	0.230366	0.502777	0.556643	0.656098	1.40099	0.914355	1.34956	2.01546	0.392886	0.773843	1.64321	0.440334	1.08777	0.768468	0.402859	0.611089	0.728616	0.133617	0.575129	1.38395	2.72814
ATP6V1G3	0	0	0	0	0	0.0721205	0	0	0.97255	0.470962	5.69852	0.0848799	1.7759	0	0	0.281083	0.0981837	0	0	0	0.980193	0	0.110421	0	0.2043	0	0.110533	0.539508	5.84235	0.084568	3.44213	0.290267	0	0.879644	0	0	0.183305	0.326076	0	0.201202	0	0	0.0784592	0.223823	0	5.21459	0.0773431	0.595197	0
F13B	0.0262442	0	0.0509349	0	0.0362882	0	0	0.051416	0	0.0327235	0	0.025747	0	0.0902469	0	0.0602019	0.115972	0.0560282	0	0.0383666	0	0.0347257	0	0	0.0322444	0.0968349	0.0667042	0.0214398	0	0.238036	0.396787	0	0.146214	0.158943	0.0835792	0	0.0287512	0	0	0.0317263	0.0933721	0	0	0.0702076	0	0	0.046462	0.344565	0.109818
LEPR	1.07288	5.42587	2.60309	2.34145	3.39018	2.0431	2.23811	3.19195	2.05198	2.42624	2.8242	1.65693	3.05413	2.45206	2.32891	2.54001	2.17109	2.68891	2.04431	2.03191	1.53895	2.29753	1.14544	1.51035	1.85606	1.76279	3.16901	2.04592	3.02258	2.10728	3.96793	2.35122	2.53407	2.00933	2.6101	3.56469	4.40621	2.05502	2.55638	1.74932	1.78828	1.73976	2.19713	1.85139	2.43855	3.83218	2.241	2.32194	1.73319
PBX1	6.68178	5.72492	5.31713	6.44913	6.27597	5.61096	6.29783	6.88516	3.34993	5.96326	3.48016	7.43469	5.52813	6.16763	5.49118	5.92699	5.58463	6.69381	7.0422	7.51361	3.99429	6.70216	5.79748	7.1377	5.92059	6.6377	6.39856	6.67172	3.07822	5.36579	5.87802	5.14824	6.49829	5.23902	5.43852	5.87581	6.84665	5.99443	5.54925	6.51382	6.8292	6.65945	6.05943	5.64884	6.38696	3.53177	6.10966	5.38935	6.00926
PSMD4	8.45893	7.37079	7.81363	7.3409	7.54342	7.40548	7.38198	8.54821	4.76651	7.70121	6.14739	8.57815	7.18572	7.72606	7.5633	7.28343	8.38592	8.0019	8.64236	8.70081	7.09177	7.63684	7.70342	8.29792	7.53078	7.77666	7.49446	7.82208	5.959	7.63197	7.87181	8.42339	7.8428	7.60127	7.68767	7.3456	8.43046	7.91993	7.28089	8.04339	7.95883	7.76881	7.83859	7.95886	7.49059	6.63336	7.74055	7.89986	7.20125
TAGLN2	8.33342	7.04739	8.93981	7.81038	7.1094	7.65054	7.51573	8.62877	5.73534	7.77762	7.78085	8.96274	7.85934	7.02603	8.33721	7.03209	8.96521	8.83917	8.40255	8.55331	7.62299	8.36825	7.61919	8.49613	7.72481	7.77125	5.93945	6.47874	7.22126	7.11764	7.28019	8.81952	8.73492	7.39378	8.0646	6.97597	7.41682	8.51329	7.51906	8.53169	8.70113	7.4846	8.36705	8.1047	7.35711	9.07821	6.75999	8.98442	7.63311
PEA15	7.34845	7.35542	6.95179	7.25033	6.82446	6.41948	7.06335	7.90221	5.11558	6.82519	6.81941	7.78204	8.04982	7.67046	7.39099	7.28933	7.3585	7.35564	7.85174	7.66361	5.33474	7.09093	6.79409	6.95561	6.75382	7.05729	6.71022	7.54937	6.68598	6.49153	8.22167	7.65688	7.9825	7.41908	6.862	7.49541	7.78103	6.66083	6.99462	7.42084	8.05221	7.72479	6.78324	7.8986	6.36409	7.9551	7.21	7.70328	7.01484
H6PD	4.00363	5.67573	3.72701	5.88696	5.75702	5.18428	5.84587	5.74194	1.92077	5.52194	4.55825	6.24468	6.17551	6.02953	5.16969	5.04265	3.71583	5.47786	5.20395	4.79176	2.42349	5.69324	5.32068	5.5688	5.53678	5.13763	6.9097	4.75682	3.65708	4.8814	4.99615	4.14155	5.9821	4.56455	5.21063	4.78582	6.19519	5.24614	5.5466	5.31809	6.41176	5.96868	4.88606	5.44744	4.82731	4.93514	6.20574	4.44349	5.62429
FOXD2	4.85154	1.95735	1.74997	4.25748	4.19905	2.50936	2.60129	3.7044	1.13673	3.9917	0.537662	4.24975	2.7481	4.10966	4.09808	3.2727	2.92845	3.29113	5.00415	5.7456	2.22443	2.53618	3.10524	3.2509	3.55376	5.24522	6.74721	2.25046	0.843621	4.13768	3.33608	1.77062	4.22071	0.5988	4.49417	2.38993	5.98391	5.86546	3.842	3.13675	3.19048	4.34597	1.93352	2.69635	4.39954	0.744321	6.28597	3.61554	5.77023
DDOST	6.33899	7.7231	7.56737	8.38796	8.30437	8.37774	8.00885	7.8899	7.35311	8.12538	6.71315	7.61027	7.63679	8.11267	7.66152	7.19919	7.22231	7.90131	7.71208	8.05008	7.69269	7.70913	8.0775	8.14586	7.88445	8.14765	8.15711	7.12706	6.15805	7.82397	6.89364	7.73818	8.09595	6.98315	8.0416	8.55657	8.19411	7.77436	7.64906	7.18512	8.0073	7.86886	8.19125	7.37709	7.89602	7.4186	8.10534	6.99184	8.20222
NBL1	4.40932	6.51143	6.20053	4.49671	4.34904	5.56179	5.87214	3.49496	3.69894	6.73694	4.31002	3.45035	6.30535	4.87781	7.47076	5.45183	5.53866	3.08099	3.85984	3.99629	5.16412	3.62261	5.44069	3.46561	5.95009	4.66378	5.06994	5.07471	4.00387	5.39907	6.81433	4.60121	3.93347	4.61157	6.73648	7.69027	7.75009	4.77569	5.77509	3.30489	4.44111	2.51175	4.88145	4.54238	4.46755	5.02592	4.9768	4.92197	5.94902
PRG4	1.63843	0.871615	0.771404	0.764703	0.519074	0.566474	0.935249	0.898031	0.353638	1.38108	0.411922	1.53503	1.76179	0.623744	0.792446	0.571815	1.35341	0.99319	1.23513	0.632084	0.55613	0.88908	0.67535	0.908711	1.71039	0.513124	0.475862	2.12906	0.252887	0.813977	1.91063	1.96756	0.697504	4.28413	0.399089	0.662095	1.15194	0.73017	0.700989	0.97173	2.31095	1.20893	0.630896	1.05511	0.478588	0.570315	0.771831	1.56029	0.516289
ST3GAL3	4.23856	4.54895	4.07408	4.60186	4.58033	4.10663	4.31908	4.49167	2.344	4.22482	2.82155	4.0753	4.21174	4.53125	4.05586	4.32767	4.13509	4.24409	4.24526	3.96702	2.72993	4.19717	4.16224	4.40959	4.28138	4.28565	4.50197	3.24973	2.72115	4.15271	4.87546	3.68163	4.31324	4.09144	4.32561	4.23749	4.75107	3.94922	3.97	3.54889	4.42868	4.37722	3.69395	4.25453	3.77817	2.86496	4.58562	2.76981	4.09464
SLC1A7	0.0119509	0.380126	0.0688078	0.0470598	0.032924	0.195268	0.0114285	0.146471	0	0.0587743	0.202525	0.134759	1.47249	0.131012	0.072947	0.0411898	0.0271032	0.123953	0	0.017511	0.0646607	0.0315048	0	0.0578637	0.0860329	0.0299428	0.0899405	0.0481248	0.0397366	0.101858	0.25857	0	0.143674	0.354958	0.0193642	0.267512	0.137933	0.048438	0.146242	0.215613	0.098541	0.270327	0.211667	0.390331	0.0194763	0.479691	0.0730051	0.146599	0.0306931
ZNF692	3.71775	4.19028	5.47993	4.237	4.69695	4.56683	4.34932	5.42669	1.62104	4.97332	3.18259	5.27863	4.47663	4.43023	4.78464	3.85383	5.31118	4.78243	6.16265	4.46976	3.69785	4.90325	4.33974	4.22661	5.56928	4.9387	4.65093	5.01613	3.11105	4.43922	5.74871	5.93904	4.99923	3.64096	3.71113	4.23446	5.96498	4.9605	4.31815	4.81136	4.58665	5.40319	5.04255	4.05332	4.41808	3.25406	4.9936	4.88328	5.00631
FGGY	1.44662	3.01171	2.019	2.73145	2.94345	2.81289	2.92596	2.92465	3.66363	2.48359	2.50888	3.01226	2.30896	2.88594	2.13716	2.87486	2.52747	1.92144	2.32777	2.28991	2.90196	2.0203	2.62282	3.19323	2.96524	2.39	2.72907	1.58601	1.8552	2.77592	1.94759	2.89659	2.83289	2.53854	2.55281	2.85265	2.42923	1.98331	2.66163	1.97441	2.49722	3.18146	2.9586	2.25275	2.86908	2.33218	3.00401	1.78259	2.66267
DISC1	1.7087	2.6367	2.66095	1.96981	1.7232	2.34069	1.76228	2.90392	0.547345	3.04916	0.567706	3.94016	2.68303	2.25344	2.57387	1.53653	1.95313	2.02133	3.42482	1.61438	1.03615	2.87497	1.23575	1.75592	1.64728	2.4977	1.88731	3.37048	0.581176	1.55466	2.22995	1.6581	2.74775	2.70302	1.78714	1.89496	3.36626	1.80481	1.53909	2.64403	2.58313	2.11776	2.5023	1.81189	2.19855	1.39655	2.13296	2.67654	2.47778
PLA2G2F	0.0100406	0	0	0.0133258	0.0139131	0.0248644	0.00960139	0.00992239	0	0.0125368	0.00827409	0.0955919	0.016382	0.0436209	0	0	0.0114399	0.0322387	0	0	0.00791026	0.0133096	0	0.0164293	0	0.0251815	0.0257414	0	0.0134675	0.0484068	0.164059	0	0	0	0	0	0	0	0.0151231	0.0242028	0.0362378	0	0.00908623	0.0136205	0.00820816	0.122094	0	0.0455431	0.00865595
UBE2J2	4.69876	5.15726	4.94585	5.26973	4.84797	4.53599	4.83781	5.27042	3.80062	4.99199	4.03212	4.96321	4.54199	5.2721	5.18233	4.5005	5.25758	5.33991	5.41358	5.22085	4.71867	3.50931	5.6126	5.19666	4.57706	4.9212	5.14407	4.35649	3.98638	5.27323	5.16015	5.09636	4.85738	3.98362	5.36426	4.51289	5.28275	5.27785	5.12377	3.95287	5.27368	4.61905	4.83693	5.08777	5.05439	4.18919	5.15883	4.39449	5.05846
OLFM3	3.55273	3.38317	2.5798	3.91427	2.72162	0.0588311	0.829424	4.52477	3.91733	3.6891	0.0118712	4.85979	2.1838	3.21848	3.76268	5.31417	4.76315	2.33232	3.0995	4.17321	3.69487	1.0555	2.53412	5.6598	2.41898	6.65587	8.21695	2.41593	0.496637	0.0554933	2.71449	5.30208	4.96683	1.31688	0.306052	4.80585	3.3531	2.26378	0.356199	1.78851	2.41907	5.44047	0.0514473	5.45312	2.19334	0.0271963	7.30901	3.26812	4.30068
PRXL2B	4.12852	5.1407	4.39185	5.71227	4.83714	5.33625	5.04689	5.09642	2.26307	5.25734	5.33953	5.00073	4.69083	5.54812	5.20048	4.83294	4.63239	5.48602	4.5603	5.10089	3.64401	4.3231	5.35662	5.05817	4.28999	4.62534	5.26633	3.95465	4.76288	5.01302	4.44973	4.47726	5.19203	2.65456	5.18089	4.68255	4.74842	4.53372	5.10973	3.74879	5.53664	4.75322	5.27944	5.18804	4.95204	5.83664	5.5496	4.08882	5.24996
DPM3	8.81228	6.93789	7.96201	6.9506	7.08476	7.90416	7.16826	8.35934	8.40673	7.29267	7.08622	7.53512	7.97162	7.39495	7.5233	7.48987	9.29106	8.1463	7.63727	8.90617	9.21401	7.95977	7.18477	8.38718	7.72908	7.05417	6.949	7.67565	7.50511	7.61484	8.67786	9.64968	7.69838	7.6722	7.56496	7.58445	8.30776	7.63789	7.77867	7.63039	8.04396	7.37828	7.88604	8.22294	6.96303	7.25924	7.43012	7.57646	7.25119
RXFP4	0.195454	0.146108	0	0.311467	0.202867	0	0.0967456	0.193293	0	0.0639554	1.24737	0.583122	0.0421607	0.327786	0.24909	0.224515	0	0.209744	0.289881	0.399984	0.0801236	0	0.0658474	0.236885	0	0.126241	1.26452	0.271511	0.750109	0.145781	0.299177	0	0.43428	0.0466647	0.122187	6.19232	0.110418	0.37604	0	0.434507	0.387631	0.836964	0	0.288879	0	0.544643	0.828631	1.04685	0
GBP6	0.0215611	0.122328	0.0826358	0.111068	0.143346	0.153728	0.229905	0.218687	0	0	0.0177803	0.572785	0.0176521	0.212683	0.0223989	0.0737194	0.270194	0.0461146	0.157663	0.413139	0	0.0565343	0	0.289522	0.0265004	0.105577	0.964171	0.0350053	0.028881	0.160544	0.149689	0.148785	0.101522	0.0388497	0.102163	0.144527	0.0922616	0.0294213	0.0797002	0.14981	0.101813	0.52906	0.0950575	0.494698	0.035065	0.131197	0.568726	0.151385	0.125416
NPPB	0	1.05597	0	3.17124	0	0.281061	0	0.656611	0.100444	0.404856	0.0750158	0.172662	0.0744856	0	0	0.460559	0.102826	0.355687	0	0.362247	0.140175	1.53211	0.503044	0	0.712218	0	0	0.144973	0	0	0.37195	0.15949	0.170584	0	0.0740113	0.105121	0.0990388	0.437971	0.0688668	0	0.210835	1.20448	0.0821955	1.12982	0.0744315	0.616056	0.230589	0.162267	0.0783956
KIAA2013	5.02667	6.46018	6.02355	6.57707	6.52645	6.37059	6.43648	6.38059	3.89666	6.25116	6.04128	6.26244	6.23598	6.06301	6.50484	5.79126	5.97093	6.53376	5.98415	6.11022	4.82122	5.57255	6.55964	6.06661	6.65673	6.08774	6.55493	5.3157	5.35502	6.66976	6.22433	5.88519	6.59854	5.70634	6.61048	6.13428	6.64785	5.91831	6.55829	5.31053	6.40021	5.88602	6.6922	6.14609	6.53326	6.14878	6.71513	5.45887	6.05856
PLOD1	4.76505	7.56171	5.9781	6.90937	6.53902	7.65257	6.09382	6.79139	3.54777	6.98134	5.26078	6.00202	7.51035	6.40289	7.232	6.27015	5.43749	6.61875	6.14603	6.50279	4.08689	6.98963	6.34804	5.67618	7.86083	6.51522	7.63882	6.45718	4.39339	7.04897	7.00309	6.35892	7.35284	6.21065	6.3174	7.01303	6.8573	5.68727	7.72787	5.98478	6.57399	6.5249	6.69124	7.11703	6.18813	6.05774	7.67071	6.12682	6.772
MIIP	4.7136	5.00203	4.72188	5.05494	5.08208	4.96779	4.35301	5.13961	3.42946	5.06594	3.59792	4.53258	5.09923	4.55773	5.28747	4.30066	5.07526	5.05942	4.71221	5.09846	4.1036	4.61261	5.26768	5.29467	4.94013	4.77552	5.10573	4.31891	3.70287	5.25505	5.69907	5.52281	5.07136	3.96833	4.74605	4.37875	5.20719	4.81779	4.98677	4.02283	5.08096	5.01582	4.82582	5.47903	5.07106	4.15821	5.29655	4.37019	4.71579
TNFRSF8	0.100564	0.346033	0.175741	0.434796	0.0238872	0.250578	0.127016	0.146669	0.11146	0.311019	0.272732	0.235154	0.488855	0.212458	0.185913	0.274372	0.365166	0.0551017	0.266651	0.168192	0.0404251	0.533158	0.168555	0.283388	0.657861	0.479603	0.283461	0.185718	0.294208	0.276955	0.420659	0.257398	0.302208	0.322877	0.315365	0.576433	0.291935	0.240127	0.229552	0.463521	0.233018	0.707925	0.0764557	0.344431	0.173499	0.260381	0.267586	0.752882	0.296421
RBBP4	7.23088	7.29056	7.44695	8.00961	7.85496	7.58543	7.82563	7.67164	6.86659	8.09394	4.87045	7.51408	6.19087	7.75292	7.64845	7.66185	7.19159	7.84137	8.03819	8.05936	7.53672	7.4307	7.67873	7.85643	7.12079	7.93611	7.92898	6.60662	4.40156	7.50076	6.35056	7.25076	7.70896	5.88799	7.57917	7.17953	7.73903	7.46116	7.13728	6.88478	7.81611	7.5144	7.7339	6.62312	7.90305	5.65216	7.84521	6.334	7.80162
SYNC	0.286017	1.78169	0.0180993	0.290182	0.32257	0.241149	0.102985	0.205331	0.0408235	0.154236	0.563657	0.368476	0.688525	0.347247	0.0935825	0.426858	0.0824465	0.170187	0.330206	0.0536276	0.029005	0.368477	0.200956	0.0301978	0.067144	0.17642	0.262422	1.10207	0.43838	0	0.409024	0.0973325	0.378251	2.61086	0.210574	0.183187	0.659786	0.098411	0.302804	0.321877	0.285966	0.400049	0.28889	0.222098	0.130718	0.866842	0.28506	0.559594	0.341121
KIAA1522	5.25701	5.68154	4.01554	6.54024	6.90772	5.10492	6.72292	5.05227	3.77796	5.67925	6.73162	5.42258	4.63164	5.18779	5.07319	5.72882	4.09507	5.75203	5.26268	5.83736	3.63328	5.10814	5.74956	5.95699	5.67267	5.65581	6.04556	4.46669	5.70723	5.70556	4.10535	3.75761	6.19011	3.32688	5.85232	5.12554	6.36778	5.69804	5.30583	5.07715	5.39516	6.04379	5.49435	3.89	5.81944	6.61674	5.77942	4.4492	5.55557
S100PBP	4.13133	4.17225	4.08028	4.58438	5.01944	4.13958	5.081	4.50495	3.00575	4.54953	2.50626	4.48053	3.63259	4.52498	4.07426	4.29484	3.82832	5.21724	5.04089	4.58255	3.23551	4.35035	4.05649	4.95958	4.22645	4.66265	4.87144	3.87428	2.39332	4.03579	3.86479	4.61141	4.85734	3.0681	4.60242	3.9152	4.74244	3.90329	3.98145	3.79196	4.81492	4.66279	4.39648	3.94158	4.39197	2.82706	4.75204	3.37029	4.6386
FNDC5	4.30104	6.21693	3.64868	3.49089	2.85652	4.72212	2.74688	1.83872	1.35741	6.0864	1.6159	3.4192	4.6284	3.64531	4.91708	2.37589	2.69411	2.26353	2.7472	3.10326	3.08189	2.24668	3.15609	2.63061	3.57953	2.11217	2.99984	5.6176	1.42934	3.6941	3.71372	1.68821	4.5583	5.71827	3.55359	1.66559	2.84598	3.06886	3.67365	3.34771	3.12201	2.96144	3.2582	2.71712	4.13837	0.583285	3.60598	1.71221	4.77981
HPCA	2.22716	1.20505	0.314074	1.93411	1.4622	2.76376	1.30374	2.06	0.233804	2.70153	0.569203	0.75437	2.23076	1.76676	1.32329	1.03471	0.825799	2.97203	1.05251	2.74505	1.33879	2.14324	1.24305	2.53078	1.88667	1.53999	1.9996	1.18347	0.556017	2.04772	1.34353	1.09819	2.06825	0.293037	1.51258	1.61118	0.801634	1.54417	2.1679	1.10376	2.63477	2.8602	2.48493	1.73632	1.06272	1.36238	2.60756	0.602825	1.46041
TMEM54	5.16904	3.7413	1.69457	5.30857	3.41211	4.87466	2.65782	4.88779	2.14583	2.00526	5.72772	3.91384	5.98075	5.04459	2.56426	4.41262	3.38951	6.17816	4.36939	4.88123	1.58448	5.20837	5.19998	3.95628	3.67386	2.62329	3.3684	3.41705	4.99271	4.57081	3.65975	3.46189	5.23646	4.90264	2.90131	4.26681	2.71555	3.573	5.24415	3.94639	5.53225	4.62006	6.18158	4.52407	4.0359	6.69613	3.70009	3.70807	2.37423
UFC1	8.19499	7.2412	7.97053	7.05532	7.34166	7.74242	7.29194	8.68091	7.32003	7.35893	6.46978	8.28148	7.55096	7.77456	7.34507	7.31391	8.32041	7.8357	8.74595	8.70713	7.9117	7.87843	7.52669	7.74606	7.9937	6.94888	6.879	7.72158	5.99163	7.7222	7.62396	8.47239	7.8631	7.92707	7.45926	7.63001	8.58279	7.73146	7.21126	7.78262	8.09165	7.80192	8.23416	7.75186	7.11955	6.81261	7.09159	8.14364	7.36082
PPOX	5.14103	3.91414	4.26756	3.89653	4.33784	4.10506	4.02915	5.16218	2.67278	4.06928	3.05038	4.98469	4.29495	4.49944	3.98105	3.73879	5.00119	4.46261	5.30375	5.42316	3.51951	4.80667	3.91796	4.85645	4.57805	4.08002	4.05988	4.39237	2.92618	4.16685	4.69233	5.03258	4.64185	3.26445	3.82649	3.85497	5.21442	4.40489	3.60648	4.40249	5.20556	4.72967	4.64972	4.79554	4.03924	3.39987	4.27715	3.95491	3.9762
B4GALT3	5.96974	5.32731	6.02503	5.51816	5.63208	5.34957	5.35115	6.4694	3.65865	5.4618	4.71018	6.54176	5.36303	5.6838	5.16554	5.24266	6.10316	5.68943	6.98247	6.49557	5.41175	5.66124	5.66871	6.00314	6.29741	5.82802	5.1985	5.93098	4.03993	5.34861	5.94171	5.59824	5.85965	5.4333	5.41097	5.31405	6.64383	5.50383	5.07175	5.26213	6.00688	5.99354	6.10058	5.2832	5.53449	4.74523	5.40572	5.92339	5.48691
ADAMTS4	2.6264	2.73208	3.50427	3.37249	2.74692	2.25837	4.12682	3.57893	0.980606	2.17427	2.57462	3.76622	3.57064	3.16567	2.91106	2.99653	2.84632	3.27003	4.24573	3.08441	0.863054	3.03808	1.75288	2.58918	4.82444	2.90717	2.1428	2.47355	0.497789	1.16742	3.91631	3.0145	3.59607	3.07245	1.81144	2.32483	3.30116	3.22941	2.48884	3.52364	2.52757	4.09421	2.44185	2.80492	2.61106	1.7418	2.60005	4.96476	2.82968
FCER1G	5.59839	5.54953	6.01781	5.34826	4.8401	6.06782	5.56114	5.20616	5.40501	5.15752	5.07297	4.64272	6.38845	4.97044	6.65642	6.76207	7.3473	3.45465	4.02809	4.5313	4.80716	5.65383	4.9614	4.99943	7.84274	4.86068	5.34654	5.71378	5.09753	5.54479	7.71146	6.01014	5.35699	7.72914	6.62713	8.26988	4.9603	5.03525	6.2627	5.99123	4.79364	5.84535	5.11081	7.51042	4.78489	5.5776	6.18145	8.21626	5.4757
APOA2	0.192549	0	0.246511	0	0	0.0558755	0	0	0	0.162153	0.108883	0.1891	0	0.115937	0.260423	0.0775675	0.346267	0.0722197	0	0.188709	0	0.0883598	0	0.209267	0	0.565571	0.452126	0.158917	0.132078	0	0.518002	0.228591	0.0650045	0.175569	0	1.25563	0	0.257451	0	0	0	0	0.0608163	0.0458926	0.861198	0.0843145	0.421602	0.837398	0
TOMM40L	4.38615	3.56509	3.96741	3.85256	3.91446	3.1716	3.46995	4.50905	0.828575	3.87493	3.77884	4.31853	1.34646	1.11508	3.11661	3.81695	2.66247	3.46905	1.88978	5.07395	2.73141	2.54281	2.95294	4.71307	1.56218	4.36336	4.19993	3.36788	3.43012	3.14467	1.05644	4.42107	4.16484	2.9106	3.79308	3.9495	3.4791	3.89926	3.20513	3.90964	2.71769	1.02683	3.26083	1.42272	3.90567	3.35164	2.92038	3.60471	0.984051
NR1I3	1.41155	0.539228	0.920233	0.956245	0.945039	0.358715	0.884194	1.04431	0.0216796	0.763213	0.545479	1.21505	0.152198	0.034112	0.65974	0.877417	0.520402	1.23287	0.115692	2.02739	0.267299	0.444871	0.488502	0.777486	0.264304	1.00873	0.839384	0.820331	0.429989	0.340229	0.183791	1.00459	0.786421	0.36029	0.733969	0.709171	0.634216	0.657392	0.701565	1.35013	0.515567	0.0595543	0.702976	0.267019	1.32885	0.370212	0.558868	1.2779	0.0334441
PCP4L1	2.93815	1.03691	0.207356	0.943557	0.650509	2.1568	0.312184	0.458944	0	3.43673	0.579394	0.852395	0.806421	1.67513	1.84514	0.41133	0.40494	1.0869	0.312932	0	1.06629	0	2.37533	2.48796	1.23941	2.4168	2.28312	2.71458	0.252012	1.67415	1.38147	1.31103	1.8601	0.118864	0.71489	3.19815	0.872757	1.73712	1.13186	1.50397	0.619956	1.74308	1.72875	0.678599	2.79923	0.355666	2.32137	0.633351	2.7591
CFAP126	0	0	0	0	0	0	0	0	0	0	0	0	0	0	0	0	0	0	0	0	0	0	0	0	0	0	0	0	0	0	0	0	0	0	0	0	0	0	0	0	0	0	0	0	0	0	0	0	0
GJA5	3.74326	3.26773	3.16939	1.99173	1.92093	1.16067	3.92715	2.47594	0.876586	2.66152	3.8859	3.57392	2.0414	3.30213	3.91492	3.20128	3.27885	2.65646	4.3612	3.00722	1.59038	2.76209	1.41743	2.49514	1.41428	2.73687	3.38383	4.33777	3.74148	1.89147	2.99437	3.24818	4.00026	5.46366	1.24856	2.80884	2.06207	2.96086	2.49525	3.58347	3.94459	2.5366	2.05799	4.62733	3.28222	5.16549	3.57439	3.14036	3.39883
GJA8	3.033	0.306665	0.0944004	3.41126	5.35666	0.331083	1.08607	4.67875	0.253585	0.602202	0.483659	7.3822	0.863175	4.75459	0.100026	3.78547	2.61331	4.91696	5.38539	5.81708	2.25702	2.72089	0.812365	5.40828	0.820113	4.40931	7.05636	0.479667	0.0330805	1.70558	0	2.48818	4.37175	0.0876227	3.07165	4.29079	0.053635	3.7576	0.768626	3.26587	4.58388	6.7059	0.247929	4.63701	1.90207	0.0915614	6.49323	2.88924	1.47817
GPR89B	3.34304	2.13769	2.63523	2.66035	2.17985	2.10484	1.89106	3.16057	1.1481	2.23415	1.35776	3.62025	1.93246	2.66517	2.25988	2.24955	3.35629	3.41522	3.37894	3.44436	2.42723	2.48134	2.4306	2.59649	2.43681	2.60718	2.42581	2.91462	1.67631	2.71813	2.68283	3.79074	2.73486	1.80928	2.48067	2.2145	2.66689	2.71722	2.35154	2.69276	3.45121	2.81267	2.74162	3.33945	2.23731	1.65575	2.4671	2.79903	2.08159
MFN2	4.70382	5.91193	5.32425	6.34939	6.46297	5.54186	6.31192	6.006	2.80261	5.83725	5.66547	6.25342	5.27026	6.27998	5.53263	5.19931	4.88947	6.35862	6.15228	6.1348	3.63794	5.42773	5.97822	6.17613	5.84015	5.99695	6.68661	4.88414	5.16614	5.66022	5.27342	5.20125	6.21333	5.05054	5.98668	5.60518	6.08908	5.60086	5.27799	4.92239	6.18451	6.14988	5.68069	5.19397	5.97997	5.09303	6.26456	4.92031	5.84158
TMCO2	0.203859	0	0.0697271	0	0.0978785	0	0	0	0.079003	0.250565	0.058892	0	0.0584734	0.062778	0.144237	0	0.230218	0.218719	0	0.37528	0	0	0.09104	0	0.247156	0.173194	0.0911333	0.0583321	0.140006	0.0696156	0.794678	0	0.134855	0	0	0	0.0778895	0	0.05404	0	0.167154	0.209985	0	0.310926	0.114587	0.0894642	0.124591	0.595624	0
ZMPSTE24	5.81928	5.87755	5.40042	6.14428	6.60929	5.69619	6.09957	5.93099	6.14238	6.24363	6.07971	5.67543	5.52767	6.46454	5.99382	6.89716	6.26544	5.71976	6.18792	6.13128	6.64722	5.05744	5.95202	6.01895	5.0361	5.93632	6.26494	5.79677	5.14193	5.69015	4.8653	6.01071	6.2695	4.60242	6.48211	6.3402	5.96656	5.21243	5.32686	5.38104	5.84354	6.08188	5.98767	5.13028	6.08655	5.92306	6.31355	5.61415	5.89591
COL9A2	5.83304	4.39047	4.29522	5.39977	7.29443	5.74055	6.67396	3.93084	0.854138	3.92894	4.89269	3.68371	6.12598	4.44769	5.68518	4.20588	5.44908	5.70462	4.37577	5.05842	3.27042	5.05412	4.30677	5.66388	5.23898	5.08453	3.04402	3.96902	4.28115	5.68867	4.50985	2.58569	5.56895	1.27736	7.00933	5.51561	5.53921	5.93699	5.62261	4.79485	4.89889	4.22885	6.73136	3.61999	6.10873	5.98615	3.46911	3.84546	5.54511
ZFP69B	2.62408	3.16609	3.20613	4.0293	3.57054	3.34335	4.03962	3.3215	1.49804	3.41709	0.751088	4.41415	2.15451	3.91507	3.27172	3.89223	2.54996	4.3941	4.24011	3.86667	1.97211	3.90291	2.73966	3.82464	2.57127	3.59941	4.06552	2.5542	0.490591	2.60498	2.55902	2.50893	3.92959	1.38182	3.00773	2.21023	4.10469	3.10146	2.94982	3.09711	4.42505	4.30082	3.85685	2.6553	3.85242	1.40311	3.67763	3.06315	3.75389
MPZ	2.13864	1.15517	1.49514	1.15103	1.37489	1.79803	1.78056	2.1724	0.0655203	1.84129	1.35888	0.57681	1.45485	2.2124	1.75991	1.20703	1.67346	1.79796	0.534445	1.30532	0.317963	0.735553	1.01548	1.91594	2.00281	1.85034	1.80852	2.14499	1.26424	1.29199	2.35935	2.74134	1.9603	0.521324	1.02471	1.25587	1.4899	0.958148	1.35587	1.73408	0.752269	3.0931	1.74083	1.93427	2.00698	1.22243	2.05807	2.03124	1.59222
MTFR1L	4.15391	5.29164	4.46837	5.4932	5.10512	5.13408	5.08118	4.77961	4.53996	5.45936	5.76213	5.04095	4.49788	5.07673	5.36504	4.32882	4.78751	5.15616	4.60031	5.32036	5.08811	4.73839	5.33562	4.74705	4.98207	4.98474	5.42908	4.29712	4.80179	5.09776	4.74247	4.76725	5.27252	4.58029	4.90244	5.16258	5.35391	4.84653	4.74007	3.74303	5.15418	5.0575	5.02036	4.87654	5.12837	5.13552	5.58267	3.83156	5.32079
AUNIP	2.82557	3.34042	3.98258	4.34044	3.27916	2.84779	3.55685	2.69639	2.82129	3.4612	0.896395	2.37215	1.9064	3.74735	3.25106	2.79486	3.76148	3.78156	3.84015	3.77565	3.29175	2.65636	3.65433	4.19183	2.31565	3.64543	3.10554	2.79195	0.434193	3.22919	2.73964	3.77973	3.38674	1.17167	3.6173	2.21348	2.98216	3.49162	2.98527	2.83861	3.81132	3.18555	3.66015	3.18872	4.34688	1.25199	3.31098	3.20431	3.5448
PAQR7	2.61891	3.3589	2.85507	3.15719	3.72135	3.13542	3.77787	2.72418	0.968036	3.42873	4.44148	3.03777	3.59662	3.20205	3.60699	2.49541	2.72205	3.43872	3.50823	3.04784	1.31774	3.25198	2.99826	2.76903	3.45855	3.08122	3.89457	3.01957	4.05937	3.2846	4.08402	2.84316	3.48518	2.41678	3.31029	3.3767	3.95224	2.99655	3.40487	3.02462	3.50684	3.35186	3.78375	3.1177	3.25858	5.31485	3.56647	2.15234	3.44903
STMN1	9.2581	9.94055	10.0862	10.0869	10.2743	9.65781	10.2416	9.60975	9.78859	10.7445	5.35688	9.07663	8.68541	9.71129	10.3128	8.84775	9.92262	10.1383	10.038	10.2866	10.4016	9.40574	9.75903	10.2931	9.51854	10.0376	9.82018	9.17887	4.83304	10.0844	10.1358	10.207	9.6544	7.91912	10.5963	8.61798	10.1006	9.95219	9.62193	9.00745	9.73033	10.1217	10.0296	9.65754	10.043	7.23071	10.0325	8.62388	9.85512
RNF220	4.61349	4.64243	4.33953	4.61279	4.31061	4.35733	4.19478	4.36717	1.69224	4.73773	3.03833	4.37578	3.92896	4.35653	4.50932	4.4127	3.69672	5.15738	4.54168	4.41131	2.55393	3.90383	5.04985	4.06836	4.51327	4.38218	4.36025	3.82361	3.50622	4.14387	4.67815	4.32747	4.48724	3.4437	4.31452	4.65782	4.64817	4.11546	3.81371	3.4812	4.67418	4.0184	4.73793	3.95283	4.49742	3.94339	4.54407	3.70419	4.04849
TMEM53	3.43123	3.18517	3.1314	3.20992	3.25027	2.84198	3.16186	2.39032	1.52905	3.31958	3.98147	2.23689	2.66937	2.63715	2.89562	3.81137	2.94213	3.99034	2.58745	2.47962	1.83655	1.7644	3.83332	1.59888	2.60958	2.68085	2.71493	2.00621	3.97392	2.80423	2.79741	1.87895	3.04	2.02202	3.77008	3.67041	2.57006	2.54226	2.58577	2.0573	2.24956	1.56277	2.72418	2.36013	3.03515	3.61189	2.79599	2.18085	2.92389
ARMH1	0.889363	1.6711	0.918301	1.15505	1.08648	1.73207	1.246	0.903322	0.775045	1.09505	0.987508	0.613068	0.792208	0.721939	1.40783	1.3963	0.617668	1.72173	0.852982	0.682403	0.930452	1.87113	1.64233	0.274614	2.34348	1.19496	1.01817	0.997397	0.770498	1.50202	1.79189	0.644976	1.47228	0.174734	0.299567	2.49548	1.06375	1.25101	1.04336	1.22779	1.3222	0.841484	1.56865	0.480832	1.41752	1.07367	1.2965	1.00335	1.30388
KIF2C	5.84481	6.06286	5.99404	6.29423	6.46564	5.55764	6.04205	5.14271	3.51137	6.21714	1.33565	4.88301	4.10412	6.27786	6.08319	6.01368	5.85675	6.16822	6.45353	6.45169	4.64198	5.49722	5.66561	6.61889	5.03375	6.3241	6.17736	4.66087	0.597924	5.90266	5.38113	5.5894	5.91403	3.15093	6.08601	3.73034	6.02397	6.03514	5.22631	4.79179	6.12176	6.10292	5.54599	5.55331	6.31175	1.89003	6.17046	4.83103	6.14684
RPS8	10.9704	11.3998	11.8612	10.8041	10.9492	12.4784	10.5046	10.9674	13.4678	11.6442	8.85357	10.3	11.633	10.9206	11.6968	11.0453	11.3351	10.8721	9.88171	11.1757	13.0311	12.094	11.5106	11.1253	11.6682	10.5992	10.9498	10.1955	8.62649	11.6084	11.5986	11.3692	11.3002	11.2773	10.8818	11.4236	11.5711	10.733	11.4739	10.1985	11.1889	11.32	11.6366	10.8875	10.7788	9.78364	10.8807	10.4879	11.2073
BEST4	1.05423	1.79697	1.34959	1.78756	2.35494	3.02938	1.91571	2.14039	0.371108	1.37438	1.19204	0.810904	2.40907	1.73861	1.88526	2.16786	1.29436	0.734258	0.419017	2.44662	0.352482	2.38625	1.20244	2.5608	1.21755	1.36668	2.35226	1.35558	0.483705	2.60607	2.16667	2.37874	1.7028	0.79645	2.42556	2.52124	2.27219	2.24119	2.22648	1.3914	2.44042	2.19292	2.903	1.63409	1.89162	1.86373	2.29786	0.753705	0.595678
PLK3	2.68475	3.83751	3.01316	3.15685	3.83896	3.11952	3.93906	3.59408	1.12396	3.50538	3.77741	3.05383	3.3227	3.71189	3.45701	3.25812	3.58243	3.253	3.39482	3.31313	2.04421	2.30625	3.09987	3.68145	4.43802	3.49195	2.96624	2.50891	1.90755	3.52012	3.93023	3.13174	3.77153	2.60254	3.7261	2.90661	3.06052	4.52277	3.46543	2.11609	2.65288	4.31448	3.43148	3.53458	2.87105	3.89918	3.32533	4.1975	3.51435
PTCH2	1.99226	2.09654	0.857748	2.17155	2.02804	1.52099	1.63441	1.68633	0.765299	1.45763	0.886637	2.47683	2.52693	1.51902	1.30479	1.95949	1.52702	2.83264	2.05727	4.30177	1.37593	2.10558	2.93482	1.17668	1.72309	1.76573	1.84374	2.26429	0.560785	1.22656	2.15594	1.59295	2.6887	0.897583	1.63231	3.35329	1.40455	1.81633	1.52843	1.73903	2.21331	2.04418	1.88233	2.17748	2.02958	0.887923	1.85141	1.72355	1.8617
EIF2B3	4.49728	4.73742	4.92536	4.4849	4.59687	4.63835	4.57935	4.65216	4.18999	4.90854	3.21161	4.19417	4.34395	4.60143	4.62669	4.1944	5.03319	4.33011	4.54025	4.68371	4.38895	4.26947	4.4165	4.5841	4.33199	4.53025	4.64561	4.09398	3.23839	4.38856	4.78992	4.64916	4.94733	3.70954	4.45395	4.65215	4.59894	4.49568	4.34541	3.90285	4.19413	4.49703	4.44251	3.74438	4.70536	3.5262	4.73147	4.21506	4.52974
HECTD3	4.80881	4.97329	3.94344	4.70311	5.45531	4.79813	4.96913	4.62885	1.41451	4.71681	4.46688	4.27183	5.20027	4.45557	4.92352	4.75004	4.2445	4.87571	4.40452	4.37088	3.08816	3.95925	5.08443	4.41541	4.92675	3.88126	4.59701	3.80935	4.87497	4.81225	4.97458	4.20544	4.82912	3.95426	5.28246	5.05377	4.81253	4.0244	4.42657	3.52814	4.89107	3.98569	4.48063	4.7411	4.88376	5.47622	4.73818	4.37709	4.63145
UROD	5.94732	6.25886	5.66559	5.44764	6.06634	6.06413	5.52953	5.91593	5.62558	5.82341	5.4244	5.03619	5.75274	5.87336	5.98695	5.92027	6.06209	5.43198	5.16101	5.606	6.14452	5.36631	5.5631	6.08984	5.62269	5.29042	5.93878	4.66864	5.14292	5.70023	6.00412	6.09648	5.8614	5.20335	6.04381	6.41131	5.84946	5.46019	5.53718	4.86754	5.5984	5.61097	5.40222	6.0459	5.23481	5.67157	6.00978	5.02456	5.72362
NOL9	3.99594	5.13656	4.68335	5.33708	5.50062	4.39316	5.01074	5.07003	3.0532	5.18456	3.30718	5.2968	4.62248	5.25167	4.94544	4.1943	4.50516	5.16727	5.22422	5.5046	3.48484	4.24396	4.70415	4.94079	4.50464	5.3382	5.56982	4.26321	2.9884	4.5473	4.76529	4.69828	4.96789	4.15849	5.17129	4.26715	5.3759	4.64473	4.71601	4.23149	5.59628	5.04019	4.90473	4.55913	5.08451	3.33973	5.26281	4.29118	4.99601
TAS1R1	0.149081	1.13973	0.0217951	0.168622	0.0308008	0.0902017	0.123291	0.0860675	0	0.10801	0.42848	0.126349	0.617329	0.131855	0.0683031	0.100572	0.025352	0.0476047	0.0997172	0.126082	0.0520397	0.0294722	0.163679	0.0717735	0.0542162	0.02801	0.163843	0.0538774	0.19685	0.125891	0.260162	0	0.183378	3.0607	0.01811	0.407611	0.140535	0.117851	0.113874	0.0533514	0.338373	0.254169	0.242325	0.131002	0.23619	0.160914	0.272564	0.228238	0.0192049
ZBTB48	3.51444	3.86193	3.63668	3.91591	4.45736	4.18096	4.22831	4.4029	1.72745	4.17993	3.29059	4.02186	3.95295	4.24258	4.13294	3.28055	3.86171	4.39192	4.42822	4.36285	2.84564	3.0901	4.25405	4.32431	3.80716	3.95346	4.47432	3.17893	2.76577	3.98774	3.47586	4.50287	4.10683	2.39114	4.01677	3.82528	4.2078	3.95293	3.80018	3.38182	4.24477	4.21363	4.31161	4.06435	3.79627	3.70519	4.64051	3.33236	4.07274
LRRC8C	3.03438	3.06432	3.22334	2.67186	2.60867	3.07485	2.66375	2.60853	1.7077	2.44725	1.78333	2.0776	3.53777	3.35192	3.29485	3.39799	2.39248	3.37055	4.11853	2.72697	1.40048	2.75114	2.95179	2.68888	2.30701	2.50988	3.44347	2.24167	2.28284	2.06828	2.58578	2.29354	3.26693	2.3335	3.01315	2.08991	2.54946	2.53547	2.69699	2.97844	3.15665	2.49703	2.91491	3.00522	2.69076	2.32184	3.57688	3.24876	3.77508
EPHA8	0.116287	0.146506	0.0235139	0.55429	0.0816624	0.510817	0.0343248	0.492066	0.116436	0.130156	0.00993923	0.905179	0.504512	0.373144	0.242671	0.0415611	0.46754	0.416825	0.717015	1.62993	0.20413	0.391673	0.38141	0.42669	0.43444	0.212539	0.603422	0.0862602	0.00810863	0.146178	0.0644862	0.312955	0.825559	0	0.0766211	0.108787	0.127027	0.654694	1.11874	0.38406	0.472234	0.893641	0.738341	0.220724	0.524971	0.0303071	1.11592	0.137799	0.0103977
HEATR1	2.51144	4.50573	5.02084	5.06005	5.31843	4.48485	4.90769	5.37456	1.98091	4.90094	2.61853	6.44859	3.65648	4.98219	4.33429	4.65066	3.56266	5.83055	6.61858	5.139	4.29204	5.4034	4.0263	5.19966	4.92762	5.76723	5.85451	5.09212	1.70754	3.93944	3.25937	4.15455	5.56631	3.90699	4.31248	3.72652	5.70616	4.98418	3.78284	6.0089	5.45783	5.1734	5.05987	2.97059	5.42991	2.75708	5.1078	5.47053	5.0437
MT1HL1	0	0	0	0	0.671263	0	0	0.189854	0.396936	0	0.554705	0.188539	0	0	0	0	0.405437	0	0	0	0	0	0	0	0	0	0	0.301189	0.252337	0.18787	0.929236	0	0.186281	0.331133	0.300081	0	0	0	0.147148	0.22945	0	0	0.174737	0	0	0	0	1.20616	0
STX12	5.10478	4.95787	4.78843	5.44646	4.98198	5.03249	5.3609	5.18893	4.81858	5.21551	5.41916	5.2611	5.33974	5.1697	5.31697	4.26715	5.03005	5.11537	5.46575	4.9248	4.68372	5.46261	5.1073	4.9205	4.79299	4.96102	5.1638	4.47385	4.90377	4.96253	5.15214	4.77432	5.44745	4.59955	4.91051	5.69008	5.33366	4.82506	4.72584	4.66942	5.43136	4.98608	5.29284	4.95253	4.84858	5.44172	5.35239	5.12371	5.31599
PPP1R8	6.58415	6.29195	6.53056	6.85197	6.26636	6.25806	6.49932	6.46996	5.42741	6.69825	4.46268	6.07906	5.75626	6.33964	6.59217	5.65968	6.61432	6.61271	6.78263	6.76044	6.05641	6.35881	6.48703	6.56919	5.92212	6.27701	6.64049	5.66816	4.31916	6.3464	6.18664	7.07237	6.45814	4.93413	6.45274	6.13728	6.41571	6.23437	6.17555	5.40507	6.54973	6.47009	6.27822	6.02002	6.12428	5.11403	6.67636	5.46258	6.13042
THEMIS2	1.91233	1.83368	1.79779	2.02783	2.08447	2.59629	2.34896	2.03118	1.67728	1.85404	2.06427	2.23102	3.0387	2.78022	2.77098	2.16687	2.44306	1.98944	1.62764	2.15173	1.00271	2.42031	1.64632	2.62934	3.65669	2.50764	2.77257	1.84309	1.09567	3.00171	3.33612	2.83681	3.44452	3.5733	2.83965	4.452	2.15285	2.1318	2.80111	2.9747	2.07115	2.87673	2.58948	3.02361	2.10964	1.75242	2.63362	3.87725	2.41348
RPA2	6.52843	7.12872	6.98897	7.55555	7.36962	7.0869	7.43133	7.22104	6.26705	7.56751	5.8299	6.64014	6.73777	7.14175	7.22868	5.96773	6.98467	7.31156	7.19164	7.33547	7.50432	6.96971	7.05207	7.3463	6.81399	6.84034	7.16313	6.33228	5.30545	7.44791	6.30863	7.38287	7.29647	5.92896	7.46244	7.1231	6.88114	6.41617	6.6021	6.21439	7.2486	6.7558	7.24929	7.03739	6.88647	6.44039	7.40544	6.09235	6.913
MFAP2	7.10977	8.19084	7.99715	8.25784	7.55676	7.7749	7.45012	7.39637	5.01856	7.91762	3.0094	6.33065	7.87056	6.39249	7.75237	6.45608	6.67528	7.45384	7.81515	7.57125	6.52759	6.76587	7.68643	6.59537	8.07381	6.96437	6.81535	7.06008	2.38595	7.43813	7.85314	6.72945	7.76989	6.65062	7.58359	5.97753	8.28829	7.57618	7.61726	6.4863	7.8765	7.34475	7.17258	7.04438	7.46356	5.40373	7.15929	5.60415	8.20389
ATP13A2	4.61839	5.42706	4.96204	5.75374	5.41735	5.28013	5.27265	5.69509	1.70383	5.39752	4.4524	5.49424	4.93531	5.84142	5.49233	4.8392	4.69802	5.89239	5.8375	5.53767	2.53081	4.86517	5.29186	5.49649	4.99344	5.16916	5.48576	3.91433	4.15508	5.16982	4.73786	4.87851	5.55762	3.13096	5.48271	5.10529	5.47435	5.04363	5.26692	4.28159	5.99276	5.59048	5.68459	5.44175	5.96368	4.93269	5.40152	4.6637	5.30151
SDHB	5.38329	6.30339	5.99135	6.44334	6.32027	6.2896	6.26049	6.30715	6.17348	6.34625	6.74155	5.44781	5.51704	6.08132	6.26662	5.51192	6.36461	6.25745	6.05007	6.2769	6.66306	5.76832	6.36917	6.51482	6.09703	6.06411	6.18706	5.15964	6.57202	6.55794	5.96916	6.68161	6.27137	6.2455	6.40761	6.30264	6.04569	5.76398	5.95578	5.03639	6.15997	6.65165	6.20939	5.81365	5.951	6.32054	6.32834	5.83855	5.89049
PADI2	1.45218	5.18482	0.33895	3.06698	1.10244	1.59481	1.33952	0.855651	0.370365	1.87851	5.87839	1.74493	0.807104	0.90471	0.930551	0.679781	0.646597	3.24481	2.59131	1.56221	0.564892	2.13465	0.569348	1.39342	0.806986	1.66435	1.02612	1.988	5.23821	1.5589	1.22048	0.492316	1.49175	3.25127	1.07799	1.00582	0.641918	1.86105	2.13823	1.75919	1.38687	0.562829	2.95073	1.54305	3.05436	4.15718	0.637941	0.854128	0.61454
PADI1	0.102168	0.0633991	0.0383456	1.01709	0.754737	0.0644239	0.0497457	0.148971	0	0.126589	0.0216351	0.063488	0	0.175078	0.0671733	0.0152783	0.0150076	0.0421983	0.0980853	0.265443	0.020688	0.117981	0.033682	0.144442	0.0637457	0.0652343	0.0502848	0.0529819	0.00885881	0.0877977	0.222205	0.0698905	0.573922	0	0.113647	0.0455773	0.0428889	0.104751	0.0871706	0.0627322	0.108299	0.278652	0	0.0871866	0.0426124	0.104872	0.0464341	0.105445	0.0113588
PADI3	0.0202049	0.0197932	0.0585418	1.02196	0.281268	0	0.165251	0	0	0.0743346	0.0166605	0.0964907	0.20151	0.200103	0.102025	0.0234236	0.0230097	0.0643789	0.428813	0.457008	0	0	0.0765256	0.127653	0.142982	0.530542	0.125504	0	0	0.335541	0.206152	0.036241	0.285127	0.205884	0.171221	0.610101	0.0221394	0.231037	0.17336	0.478078	0	0.258875	0.0182906	0.0674868	1.28022	0	0.0358276	0.192178	0.0346461
CCN1	3.87088	5.61209	4.37701	6.32789	4.79135	7.20595	6.08559	6.29067	3.61726	5.38932	9.89852	5.70588	9.6294	5.2391	6.26497	5.88326	6.6536	3.42512	3.14406	3.70886	4.80433	7.62796	4.6554	4.38881	9.79439	4.8529	4.07416	4.72575	5.62335	3.67374	7.89045	6.10932	6.03119	7.08759	4.72415	5.10329	6.69918	7.64591	6.93113	4.02774	6.23816	6.49939	5.91962	6.78397	3.28183	8.44208	4.98058	9.05998	7.54867
HHIPL2	0.252713	0.280132	0.40188	0.326971	2.90115	0.308327	0.177275	2.40523	0.0217843	0.206397	0.0321346	4.57954	0.195781	0.56643	0.0990271	1.24178	1.14788	0.925766	2.05181	0.0843729	0	0.427393	0.276529	1.55021	0.32486	3.19978	0.544239	0.354811	0	0.23108	0.651615	1.12692	1.42317	0.120032	0.426882	1.89811	0.201559	0.659958	0.422716	1.25777	0.690877	0.690692	0.290041	0.604125	0.404889	0.024734	1.37679	1.9824	0.0825886
TAF1A	4.05023	4.15254	5.34653	4.40098	5.00672	4.16287	4.75459	5.06016	4.32414	4.66481	1.82625	5.5949	3.30801	4.36924	4.42647	4.15126	5.74886	4.91357	5.88676	4.18383	4.28394	5.30651	3.80959	4.67295	4.75049	5.34618	4.91813	5.0099	1.41632	4.53573	4.21923	5.81904	4.92798	3.63127	4.38107	3.33052	5.5439	4.43285	3.84179	5.3597	4.71867	5.041	4.82456	3.41187	4.39341	2.05077	4.78029	5.11223	4.45266
MIA3	5.25191	4.82339	4.871	5.06422	5.81368	4.76693	5.32811	5.87815	3.17381	4.94161	3.77599	6.93981	4.92601	5.08696	4.65129	4.87378	5.0933	5.7187	6.7092	5.07798	3.9593	5.05259	5.03777	5.15078	5.5303	5.52885	5.35529	5.44253	3.4532	4.65077	4.8394	5.0586	5.84963	4.5744	5.27074	5.21261	6.09246	5.37006	4.81877	5.68951	5.28732	5.60476	5.40285	4.29814	5.60965	4.16558	5.07764	5.60069	4.85316
AIDA	4.80157	4.61927	4.53593	5.21857	5.88762	4.64604	5.4645	5.41096	3.75974	5.18091	3.37001	6.30352	4.47257	4.86679	4.48134	5.22063	4.74439	5.4802	6.08258	4.97953	3.93926	5.292	4.88676	5.44437	5.03716	5.64057	5.39363	5.28022	2.84536	4.48699	4.1312	4.87628	5.81785	4.52298	5.26187	4.51584	5.51782	4.88698	4.57984	5.30614	5.19369	5.72662	5.25251	4.15748	5.20903	3.92902	5.27342	5.02057	5.09423
BROX	5.82196	5.03957	5.29654	5.4315	5.29723	5.1143	5.43668	6.42729	4.24688	5.159	4.64268	6.90517	4.71157	5.12094	5.20325	5.12291	5.83432	6.1953	6.82601	5.35387	5.06973	5.98222	5.78168	5.23085	5.15439	5.71157	5.46322	5.46981	4.44625	5.08548	5.18598	5.6667	5.76973	5.27711	5.30771	5.68227	5.85181	5.54528	5.08419	5.89959	5.82889	5.78303	5.6849	5.15249	4.87917	5.20354	5.39904	5.82928	5.05356
TLR5	0.961076	1.05015	0.746988	0.513967	0.734318	0.776244	1.03881	1.16	0.476057	1.53138	3.90716	1.86867	1.96522	1.50396	1.14207	1.2453	1.2097	0.839593	1.32026	0.791427	0.649484	0.891335	0.810652	0.310451	1.30923	0.979671	1.63851	2.97632	3.23394	0.695947	1.72776	1.38937	1.34518	2.31383	1.22639	1.83701	2.34412	0.678952	1.04289	2.0918	0.935401	1.10341	1.74741	1.32079	0.968563	3.20381	1.84163	2.16003	0.86728
ERMAP	3.91943	3.04748	2.35234	4.00767	3.81056	3.25425	4.25183	3.52469	2.32758	3.2891	3.04798	4.1031	2.38304	3.81118	2.99709	3.69717	2.58594	3.93333	3.75949	3.79589	2.94585	3.8929	3.56575	3.49274	3.44	3.93196	3.59879	2.10268	2.61639	3.51832	2.15269	3.15102	4.11883	1.66239	3.38767	3.6091	3.55917	3.3118	3.12598	3.66991	4.07743	3.74972	3.51905	2.89349	3.32045	3.02963	3.66831	2.44889	3.18997
ZNF691	5.42235	4.97568	5.1448	4.97443	5.22551	5.23137	5.31314	5.48159	3.62987	5.23712	3.44584	4.46204	4.49946	5.22467	5.09372	4.8019	4.93371	5.21413	5.02889	4.92669	4.69894	4.25901	4.9558	5.38011	4.73445	4.99091	5.41943	4.61325	3.51255	5.06181	4.4707	5.22719	5.34706	3.48943	5.27553	4.88114	5.44003	4.5086	5.07887	4.32361	4.94842	4.65831	5.4164	4.87621	5.15148	4.35937	5.42374	3.96422	5.107
DISP1	3.92185	4.67234	3.12185	3.29845	3.64684	3.43632	3.85431	4.62648	1.55739	3.9243	3.59132	4.81204	2.89057	4.07183	4.37486	3.62276	3.03089	4.17058	6.46127	3.24637	1.97122	3.60236	3.56627	3.48669	3.80999	4.43333	4.51506	4.50163	2.84243	3.03605	3.0366	3.32173	4.56035	3.26026	3.85401	3.70669	4.62297	3.60678	3.51527	3.96959	4.08224	3.74238	3.96681	3.10799	3.87865	3.39596	4.16333	4.12118	3.76951
HSD3B1	0	0	0	0.102168	0	0.0218711	0	0.0515608	0	0	0.0430979	0	0.104685	0.0904975	0	0.0305012	0	0	0	0	0	0	0.0337978	0.0429123	0	0	0	0	0.0696283	0	0.0705657	0	0.0254935	0.04736	0	0	0.0288328	0	0	0.0934179	0.063091	0	0.0472726	0.887667	0	0.0332014	0.0234846	0.094419	0
ZNF697	2.50919	4.76643	3.97083	3.62725	4.69188	4.50118	5.69676	3.06688	2.37822	5.01037	3.31252	3.13424	3.39898	3.41878	4.74429	4.1425	3.71181	5.0701	4.08031	3.5486	3.15183	3.62562	3.60201	3.38166	3.97046	3.99322	5.21233	3.85271	3.12269	4.51787	3.46272	3.29791	4.27046	3.37915	4.77001	4.94594	3.69758	3.11139	4.128	4.08046	3.9825	4.86569	3.24534	2.96317	4.34093	3.79245	4.93221	3.77193	4.66773
HMGCS2	0.0250197	0.514366	0	0	0	0.0614924	0.0239308	0	1.79569	1.62146	9.50094	0.118753	0.297299	0	0.999875	0.0289978	0.0284863	0.0269672	0.0382013	0	0	0	0	0.264017	0.306751	0.234403	0.559237	0.210315	7.45996	0.661026	0.152044	0.0882861	1.15036	0.0670413	0.0203552	0.0857081	0.0274109	0.0674631	0.719568	2.62525	0	0.148415	0	0.0338781	0.394429	5.8049	2.39003	0.811594	0.0844669
REG4	0.0546793	0	1.75246	0	0	0.0153314	0.0523226	0	0.347314	0.568261	0.432895	0.310304	0	0	0.0191757	0.0214001	0.0417413	0	0	0	0.16561	0.0721234	0.281569	0.0886129	0.151821	0	0.023746	0.116379	0.153667	0.0708409	0.0167624	0	0.0872506	0.0496457	0.0150102	0.0635749	0.0984084	0	0.159073	0.339276	0.392475	0.0564108	0.0167079	0.188919	0.45226	0.197287	0.186169	0.278423	0.10791
ADAM30	0	0	0.0212766	0	0	0	0	0	0	0	0	0	0	0	0	0	0.0730107	0.0915133	0.033205	0	0	0	0	0	0.0267131	0	0.0279526	0	0	0	0.15084	0.0389682	0.0210519	0.0391601	0	0.0253174	0	0	0.0164274	0	0	0	0	0.0294415	0	0.01378	0	0.152548	0
PHGDH	5.31005	7.30706	7.98331	7.04672	6.39685	6.77087	6.2809	5.92856	4.38496	6.66072	5.66888	5.56801	6.10655	5.88435	6.55639	6.8833	7.22937	7.12293	5.83487	6.33491	5.47001	5.49986	7.35873	6.59358	6.31558	7.08356	6.68905	4.73172	4.82211	6.52544	6.34581	5.08565	6.47268	4.05784	6.24743	5.77215	6.53901	6.26781	6.92414	7.34546	5.6255	6.72416	6.59239	6.21162	6.88134	5.51823	6.77025	6.44032	6.36116
INSRR	1.04128	0.0963827	0.0609466	0.621908	0.574699	2.74709	1.69332	1.84308	0.135007	0.643352	0.62724	3.24948	1.33814	1.41074	0.297555	0.644154	0.68082	1.07255	1.20905	1.75223	0.694008	1.81382	1.51117	2.14157	1.16889	0.857092	0.0797309	0.495579	1.53331	0.399211	0.588961	0.738071	1.71731	0.183777	0.355361	0.141216	1.44407	0.825473	0.752874	2.27635	1.35171	0.78542	3.36464	0.973827	0.782694	0.270548	0.0879776	0.776214	0.399551
LRRC47	5.1493	6.05262	5.68415	6.38247	6.60095	6.09324	6.48932	6.20032	3.82074	6.21785	5.13627	6.069	6.01677	6.34414	5.9714	5.36624	5.49995	6.69689	6.09008	6.22369	4.60717	5.07687	6.53383	6.34906	6.10579	6.09367	6.46664	5.19892	4.6902	6.09764	5.82182	5.70637	5.99316	5.67442	6.37212	5.80315	6.39051	5.99102	6.093	5.25326	6.4496	5.8261	6.09614	5.63116	6.24473	5.08622	6.20884	4.95601	6.01804
DENND4B	4.69959	4.91038	4.98853	4.97379	5.06375	4.27087	5.03853	6.02226	1.58141	4.78576	4.03428	6.5115	4.75816	5.68597	4.61931	4.93495	4.58891	5.5315	6.58774	6.17341	2.79658	4.71885	5.19213	5.79571	5.65059	5.35556	5.16532	5.1714	3.60094	4.38824	5.36088	4.97465	5.22643	3.91892	4.56871	4.09608	6.03712	5.1316	4.58987	4.78574	5.74188	5.60327	5.2947	5.34461	5.31501	3.94225	5.01283	5.51932	4.81323
CRTC2	6.29942	5.77445	5.80082	5.976	6.04095	5.67169	6.16522	6.97747	2.71572	5.88407	5.21164	7.23558	5.92938	6.09563	5.71066	5.8658	5.77824	6.53326	7.18626	7.06539	4.61338	6.38612	6.4442	6.51927	6.38519	6.22176	6.08107	6.19487	5.01023	5.51463	5.41626	6.26093	6.6431	5.44302	5.77494	6.13787	6.92355	6.02901	5.62913	6.07896	6.95147	6.79714	6.79337	5.90891	5.84983	5.78755	5.99708	6.2025	5.68752
CREB3L4	4.57463	4.89246	4.91846	4.68799	5.07224	5.53087	5.5471	6.20863	3.36767	5.32123	3.22567	6.08703	4.54609	5.57509	5.29246	4.67038	5.48206	5.25994	6.77345	6.96352	5.35898	5.96995	4.27985	6.2547	5.74595	5.68014	5.40057	5.69707	2.95596	5.00793	4.958	6.12697	5.62637	4.37507	4.62131	4.90735	6.20491	5.71062	4.30914	6.36708	5.68134	5.95385	6.03202	5.56152	4.69988	4.0151	5.74086	4.84417	4.80311
JTB	8.24801	7.82004	8.61314	7.84508	7.29936	7.8135	7.52933	8.68878	8.49844	7.74242	7.41994	8.48441	8.29915	7.94344	7.77399	8.08028	9.03071	8.31758	8.75206	8.59478	8.76989	7.49266	7.6605	8.30669	8.46614	7.93972	7.34435	8.40024	7.32657	7.88297	8.79079	9.11404	8.27914	8.60148	7.75303	8.13255	8.89069	7.96388	7.91921	7.8462	7.93792	7.84806	8.21084	8.42801	7.86334	7.56279	7.6214	8.48849	7.67972
RAB13	7.42044	7.08434	6.9748	6.71796	7.19187	6.99307	6.98928	7.93074	4.35879	7.37222	6.93588	7.4646	7.59376	7.31766	7.28753	7.32473	7.5657	6.97105	7.90665	8.12207	6.06556	7.48921	6.92891	7.92607	7.74718	7.0287	7.01888	7.21805	6.71908	6.86207	7.85803	7.46799	7.4765	6.50198	7.22558	7.18219	7.77468	7.22134	7.27881	7.36388	7.59182	7.73448	7.62345	7.76697	6.55136	7.6608	7.18055	7.58259	7.14692
RPS27	12.0148	12.0697	13.1561	11.5049	11.725	12.7818	11.3	12.7427	14.1105	11.9642	10.1395	12.3251	12.6525	11.9326	12.1984	11.9292	13.4429	12.4119	12.0972	13.1575	14.065	13.6195	11.5618	12.6007	13.0674	12.08	11.4427	12.3339	9.97158	12.3941	12.5745	13.4311	12.3309	13.7763	11.6976	12.2061	13.155	12.2436	12.2542	12.7666	12.5576	12.5013	12.9628	12.4283	11.8279	10.9403	11.7374	12.7605	11.9171
C1orf52	5.19531	4.509	4.88004	5.39928	4.58667	4.60072	4.82773	4.26159	5.16223	4.69113	3.65902	4.37677	4.52752	4.54732	4.92383	4.91492	5.11374	5.0561	4.67519	5.04653	5.83811	4.03039	5.17731	4.20534	4.56189	4.4909	4.62719	3.73939	3.36556	5.29061	4.47471	5.36644	4.78809	3.81022	4.64889	4.47628	4.27902	4.7976	4.87702	3.5819	4.85022	4.88605	4.18422	4.65859	4.41538	3.97581	4.85773	4.17334	4.84331
BCL10	5.41149	4.84255	4.73307	5.25647	5.2239	4.78426	5.70201	5.81607	5.11871	4.77077	5.28199	5.21653	4.12937	5.22267	4.83315	5.71971	5.38395	5.90994	5.87843	5.59367	5.68346	4.84589	5.08705	5.63342	5.18029	4.94611	4.9447	3.62756	3.43182	5.35334	4.09858	5.88301	5.26841	4.12566	5.57958	4.4973	4.38357	5.53764	4.9657	4.14693	5.83773	4.9664	4.54223	5.10589	4.91511	4.73074	4.81146	4.97902	5.08491
SLC2A1	4.36321	4.73715	5.38992	5.97265	5.358	6.11706	6.008	5.21583	4.10001	6.24285	5.13961	4.99833	4.07805	5.36697	6.11595	5.85689	4.91939	5.87567	5.17962	6.02456	5.09111	6.19068	5.59519	5.62201	7.19132	6.25326	7.39272	4.21259	5.00727	6.8625	4.76454	5.79953	5.49114	3.24244	5.59786	7.23106	6.19193	5.24542	6.53661	4.15963	5.09465	5.61727	5.56613	4.83039	5.61203	6.60042	6.66785	4.51564	4.81643
CEP104	2.57452	3.33234	3.09989	4.3208	4.16006	3.42068	4.05965	4.01714	2.05136	3.72126	3.55702	4.48813	3.42858	4.07927	3.7527	3.30176	3.3594	4.24864	4.32372	4.11669	2.69602	3.48157	3.92716	3.91053	3.63027	3.87695	4.28566	2.67338	3.41604	3.71371	3.10491	3.36615	3.83844	2.73713	3.62102	3.8088	3.71463	3.47592	3.42272	2.60494	4.27229	3.63099	4.04197	3.70075	3.97018	3.45581	3.99833	3.21519	3.67137
DFFB	2.48898	2.47335	2.14532	3.44603	2.3539	3.22953	2.98395	2.91134	1.76217	2.56645	1.53361	3.02434	2.44793	3.23079	2.63626	1.93321	2.55789	3.43326	3.80503	2.97117	2.73426	2.61363	2.98422	2.72318	2.89231	2.37573	2.62474	2.00508	1.92061	2.57873	2.21712	2.45573	2.79538	1.75725	2.18865	1.94352	2.74333	2.28689	2.50417	2.13499	3.15171	2.64078	3.13596	2.68128	3.17665	1.78837	2.70529	2.18727	3.03567
ACP6	3.44894	2.35038	2.06356	2.27722	3.15295	2.48602	2.33072	3.48935	1.32551	2.64263	3.03628	3.43602	2.62201	2.7225	2.67114	2.84488	2.83824	3.37425	3.52549	3.63488	1.81653	3.04897	2.15294	3.27823	2.98414	3.04989	3.15544	2.64118	2.81968	2.77768	3.17218	3.12191	3.54696	1.99485	2.49798	3.02741	3.58212	2.82205	2.51838	2.92856	3.72484	3.53939	2.54454	2.69725	2.93226	3.06659	2.88285	2.17395	2.27883
C1orf21	5.69686	4.45763	4.7351	4.52499	5.38394	4.52617	5.37714	4.86649	2.97702	4.38391	2.16704	4.89508	4.73011	4.966	4.34358	4.39933	4.11387	5.03642	6.36215	5.53896	3.10657	4.68916	5.61674	5.33327	5.54375	5.18894	4.73307	5.28881	2.29131	4.40968	4.23412	4.61336	5.64706	4.52753	4.8432	5.88374	4.79489	4.54416	4.44866	4.76775	4.62036	4.80395	4.51046	4.34256	4.1638	2.99033	4.99244	4.37363	4.85721
ZNF436	3.58967	5.00829	3.79178	4.48914	4.35018	4.0989	4.63807	4.30315	2.88813	4.83168	2.62523	4.72263	4.36925	4.78811	4.87889	4.60045	3.62739	5.1937	5.02556	4.74	3.63032	4.04612	4.4811	4.28588	4.33192	4.38851	5.89953	3.68102	2.84014	4.37387	4.23685	3.94207	5.15456	4.28388	4.37074	5.0915	4.26482	3.30502	4.33064	3.88678	5.02639	4.58258	4.32197	3.93662	3.86079	4.03819	5.63866	3.66785	4.91473
TCEA3	1.21284	4.63809	1.12251	1.68266	1.57942	4.14742	0.93926	3.23784	1.07753	2.03638	6.06742	2.71922	4.9008	2.04904	2.12566	1.26951	1.81695	0.581908	0.851748	0.24835	1.26918	4.70583	1.82255	2.18467	2.81104	2.93766	2.69861	4.13947	5.77317	1.71727	4.10245	1.36142	4.18377	7.32253	1.79209	3.824	2.92754	1.51391	3.15322	2.19045	3.14989	2.0532	3.68666	2.70248	0.645699	4.44731	2.40294	2.86306	2.51576
B3GALNT2	1.07873	2.68685	3.3585	3.67702	4.97791	3.52491	3.62381	3.9706	1.95875	3.43666	1.3882	5.99481	2.29326	3.36049	2.84733	4.00369	2.46538	4.23965	5.11565	3.73312	3.07922	4.0941	1.96514	3.38444	3.69649	4.0022	4.02413	3.35221	0.92225	2.67181	2.75309	2.64382	4.64294	2.57047	3.43926	2.51353	4.84395	3.63945	2.6325	4.32964	3.45407	5.26343	4.80817	1.67396	4.4688	1.04772	3.16908	3.81372	4.06124
HSPA6	0.578408	1.24788	6.18729	2.87806	5.98716	3.84425	3.75836	1.39552	0.762531	2.47903	0.977159	1.19147	0.750519	0.502733	3.09255	0.993281	1.76562	2.82304	1.58863	7.99785	3.40833	2.24053	1.94767	0.390757	6.32252	3.28216	0.984015	2.35043	0.544515	3.83886	2.70252	2.946	5.66359	1.26892	0.593072	2.84693	1.86454	6.20208	6.33369	2.52504	0.976174	8.17389	5.5627	1.26554	3.51277	0.925636	2.22325	5.67051	7.26979
FCGR3B	0.0209621	0.0407819	0.040753	0.0277866	0	0.0684301	0.0593286	0	0.475925	0.0261491	0.21001	0.0805547	0.0674523	0	0.0852018	0	0.243087	0.0448439	0.0320295	0.0607024	0.0964406	1.23855	0.0793363	0	0.282423	0.0263752	0.053428	0.3227	0.258876	0.020487	2.21818	0.212124	0	0.092649	0.0670217	0.0720503	0.0678368	0.11117	0.0315131	0.0747528	0.0503796	0.0639522	0.162421	0.261578	0.0340952	0.0652537	0.393007	0.12974	0.0180808
FCGR2A	1.52129	2.28925	3.63503	2.57789	2.4527	3.18984	2.48658	2.92581	3.60726	1.81014	2.60275	2.64886	3.01417	2.18085	3.14777	3.7988	3.33876	1.29364	2.46748	1.5852	2.41259	3.60861	2.31541	2.50172	4.42816	2.84134	2.96275	3.71003	2.14257	1.99182	3.23562	2.68587	2.29316	4.5853	3.30881	3.76612	2.68041	2.28332	3.00199	3.71109	2.10034	3.82487	2.12222	3.72777	2.49209	2.97852	3.50001	4.03897	2.31037
PROK1	0.418076	1.06109	0.0467021	0.920887	0.407615	0.22323	0.174479	0.221676	0	0.0593661	0.221693	0.136081	0.706733	0.437871	0.232235	0.159679	0.156984	0.240347	0.072531	0.135794	0.145158	0.236874	0.0611252	0.41224	0.412605	0.117361	0.17629	0.753069	0.0945218	0.3366	0.417488	0.382005	0.176584	0.602105	0.378884	0.477206	0.0522177	0.54591	0.29659	0.361762	0.534962	0.992004	0.448808	0.296641	0.22005	0.278024	0.650155	0.2071	0.231174
KCNA10	0	0	0	0	0	0	0	0	0	0	0	0	0	0	0	0	0	0	0	0	0	0	0.0516723	0	0	0.0506108	0	0	0	0	0.0723282	0	0	0	0	0	0	0	0	0	0	0	0	0	0	0	0	0.0370487	0
KCNA3	0.025039	0.0486491	0.185341	0.128357	0.25621	0.0814825	0.115958	0.0490744	0.325638	0.205582	0.397477	0.462363	0.156409	0.167518	0.101342	0.112734	0.110801	0.557844	0.343166	0.865892	0.25454	0.328341	0.124544	0.298288	0.472994	0.0314935	0	0.0994865	0.205165	0.0722058	0.0451352	0	0.346253	0.192585	0.155441	0.494031	0.0807791	0.100123	0.195711	0.886109	0.489376	0.435538	0.151684	0.452673	0.802201	0.0927696	0.0223416	1.4006	0.144829
KCNA2	0	0.164508	0.0157437	0	0.0441981	0	0.0153811	0.047167	0.104116	0.0398672	0.0394154	0.0157774	0.0646448	0.0693929	0.0167094	0.192975	0.0183194	0	0	0	0.0126764	0	0	0.0262819	0.168924	0.294087	0.0206961	0	0.0322162	0.0312668	0.0290635	0	0.0309879	0.438952	0	0.543609	0	0	0.0597531	0.019457	0.113247	0.0732385	0	0.0749057	0	0.0203079	0.0143458	0.0582261	0
MSTO1	4.43056	3.71403	3.54222	3.39828	3.41942	2.8281	2.79651	4.30051	1.16139	3.40104	2.6949	4.47375	3.60501	4.00556	3.56427	3.12568	4.11894	3.9064	4.93429	4.50069	2.55795	2.95978	3.27346	3.94067	3.68443	3.79221	3.39683	4.07521	2.04077	3.14294	4.02836	4.35416	3.92407	2.84019	3.24384	3.09242	4.51677	3.62799	2.99402	3.33268	4.05512	3.8048	3.31242	4.54215	3.29435	2.94303	3.58782	3.87041	3.28395
FDPS	6.37175	5.8346	6.96047	5.68836	6.25324	5.51079	5.84664	6.71769	4.79123	5.84191	4.82361	6.72078	5.25577	6.21451	5.57743	6.71316	7.05536	6.25501	6.81064	7.41342	6.79495	5.9014	5.1698	6.95806	5.73098	6.30155	5.86384	6.10368	4.12767	5.40627	5.7827	6.1972	6.54573	5.59129	5.80188	5.69541	7.05445	6.10218	5.28749	6.38148	6.20898	6.12592	6.22586	6.30728	6.196	4.95157	5.90214	5.88905	5.84252
GPSM2	3.28652	3.5736	2.89022	3.82262	3.46771	3.36046	3.46542	3.58596	2.1247	3.69339	1.27913	3.43288	2.36326	4.08397	3.43048	3.67018	2.6579	4.02339	4.55277	3.49576	2.34203	3.27413	3.6962	4.18032	2.79525	4.1652	4.42428	2.92235	1.17653	3.20326	2.37531	2.35241	3.86257	3.32039	3.00659	2.24204	3.23777	3.64696	3.12386	2.83475	3.8279	4.68541	3.77082	3.05071	3.46884	2.13481	4.13374	3.06437	3.85836
DYNLT4	0.372653	0.299769	0.230309	0.555754	0.218573	0.197523	0.536924	0.551887	0	0.528062	1.58033	0.157871	0.311468	0.390577	0.316167	0.424456	0.41789	0.398228	0.239803	0.428842	0.301034	0.392765	0.751078	0.471625	0.660469	0.103407	0	0.067742	1.07603	0.546766	0.514003	0.278155	0.424911	0	0.252799	1.28909	0.0903569	1.29384	0.341218	0.279989	0	0.54238	0.340995	0.356392	0	1.62626	0.275231	0.572651	0.204616
KCNK2	4.63357	4.65928	7.66704	3.65191	1.42859	3.48086	1.58575	5.95011	4.25425	2.35368	0.14301	6.34018	2.71328	4.72972	2.20473	4.24255	4.73665	4.92263	6.24061	4.85456	4.89533	5.91859	3.82438	4.92193	4.54348	4.16949	2.76487	4.07426	0.413719	1.49041	3.78875	4.73687	3.82325	4.07173	1.36681	1.81646	1.20107	4.49082	3.51708	3.35376	6.27769	5.60582	6.96156	4.20933	4.74851	0.177486	3.45104	3.73536	4.06095
RO60	5.67274	4.38121	4.86006	5.57655	5.52157	4.32187	5.60608	5.71521	3.90608	4.97639	3.28832	7.25856	4.19371	5.19593	4.78625	5.14443	5.50865	5.97126	6.86964	5.7074	4.3598	5.75519	4.83884	5.03303	5.16308	5.7748	5.81719	5.45627	3.11508	4.62805	5.02244	5.39441	5.934	4.36383	5.08916	5.01806	5.73432	5.19952	4.55652	5.68719	5.70436	5.63298	5.23136	4.88986	5.26404	3.6107	5.363	5.45768	5.31091
CASQ2	0	7.05856	0	0.473501	0.0943884	0.147718	0.188742	0.234575	2.07612	0.405748	1.76318	0.500025	0.602091	0.210474	0.473228	0.359262	0.492972	0.0977124	0.509483	0.0996816	0.140512	0.0904013	0.0877864	0.110912	0.0285663	0.653808	0.223397	4.68774	1.33111	0.110176	0.54301	0.611027	0.268405	9.88643	0.0189092	2.71579	0.66696	0.438925	0.451668	1.70593	0.539578	0.104944	0.0210447	0.834452	0.0190186	1.32157	0.120187	0.933577	0.134842
SYT6	0.60398	2.33571	3.0719	0.530994	2.8527	0.457211	1.27228	0	0.0280148	1.41297	0.051422	0.186876	0.937326	0.354875	1.17281	0.690308	1.75301	0.130987	0.0759641	0.191945	2.14632	0.247449	3.36504	0	0.270391	2.1152	3.37275	1.55955	0.0503286	1.94169	1.74131	0.432607	0.667928	0.733699	3.17255	3.96005	1.03785	0.353115	0.435462	1.3124	0.524688	0.218764	0.416637	0.00860783	0.695218	0.0317988	3.36466	0.112277	0.448339
TSACC	2.62367	1.68371	1.683	2.05735	1.59212	1.53989	2.03047	1.6007	1.96979	1.46693	1.15649	2.50305	1.1072	1.25275	1.00433	1.32083	3.10985	2.96107	2.32817	2.49032	2.74076	2.34152	1.82571	1.72912	1.67137	2.08894	1.57319	2.1445	0.83629	1.1518	1.4823	3.13503	1.19473	2.17304	1.81673	1.35191	1.34937	1.95234	1.29908	2.40581	2.3952	2.1891	1.91584	1.85989	2.29913	0.755833	1.72304	2.00031	1.55898
CFAP57	0.458949	0.536974	0.252093	1.72319	0.997169	0.583538	0.6342	1.05088	0.31392	0.61948	1.41032	2.61182	0.594899	0.643839	0.275985	0.716317	0.530808	2.70693	2.31081	1.24073	0.228972	0.769051	2.12284	0.883269	0.758473	1.6069	0.843586	0.25976	0.666121	0.740699	0.35984	0.591363	1.73434	0.269145	0.573393	2.1682	0.47878	1.20323	0.970519	0.820092	1.12707	1.03644	0.382429	0.432682	1.05031	1.70249	0.836738	0.761422	0.670552
EBNA1BP2	6.34501	5.66657	5.9212	5.98171	5.7449	5.5717	5.57475	5.83642	5.44507	5.59267	4.77499	5.23537	4.85411	5.78064	5.50924	5.96019	6.09125	5.94469	5.51636	5.54955	6.00982	4.97907	5.96469	6.0178	5.10442	5.82633	5.72555	4.83981	4.42382	5.71635	5.10836	6.08309	5.80455	4.03534	5.76981	5.80061	5.37771	5.54459	5.27053	4.57156	5.7506	5.41403	5.67048	5.54324	5.92371	5.28377	5.91115	5.18049	5.35549
UBIAD1	2.94808	4.16705	3.97348	4.18989	4.31104	3.58143	3.8702	4.03878	2.52503	4.18922	3.6177	4.41427	3.65107	4.49361	4.05848	3.42869	3.78472	4.35562	4.48328	4.40003	3.57755	3.40698	3.81334	3.8182	3.64961	3.91557	4.1363	3.61502	3.11927	3.94639	3.35238	3.66322	4.46371	3.62458	4.25119	3.39603	4.22197	3.5771	3.7626	3.2167	4.50075	3.99183	4.45209	3.58553	4.01324	3.55242	4.11789	3.22714	4.06325
WARS2	4.0395	4.91925	4.09016	5.20736	5.57798	4.82752	5.5124	5.44919	4.65873	5.26369	3.59022	4.66107	4.64781	4.55383	4.62091	4.83652	3.8326	5.30967	5.11593	4.87128	4.67974	5.4158	4.65217	5.23269	4.84052	4.7437	5.17612	4.29929	2.81651	5.26058	4.80216	4.52055	5.35071	4.63777	5.04324	4.55199	5.2676	4.85133	4.83831	5.7989	5.12493	6.11069	5.05426	4.42415	4.83958	3.49125	5.07262	4.97854	5.11678
PACC1	5.85027	4.73469	5.75153	5.3376	5.45392	5.42299	5.50944	6.26195	5.09639	5.68263	3.02794	6.34545	4.67206	5.00627	5.14451	5.03938	6.40541	5.95949	7.28471	4.82063	5.33124	4.93342	4.68821	5.29446	5.14005	5.46578	5.27269	5.76815	2.27337	5.09512	5.80622	6.1478	5.77785	3.8814	5.46438	5.47428	6.08244	5.0414	4.8123	5.46115	5.1983	5.80592	6.03299	4.18509	5.56616	3.24047	5.58249	5.86082	5.26847
MXRA8	4.69955	7.09357	6.29204	7.58021	7.31099	7.63479	5.86681	5.83702	2.18605	6.39668	3.7011	7.0287	7.5422	3.91891	6.89002	5.2428	6.20774	3.88572	5.34402	7.35284	3.58819	6.65484	7.00798	5.99966	7.30095	7.34607	3.38443	4.59945	3.95491	6.93919	7.31818	7.46321	7.85502	7.06264	7.21244	8.23628	6.9209	6.87135	6.72981	6.9517	5.29393	3.97177	8.5516	7.14853	7.26949	6.10307	4.20605	7.07652	6.81699
FAM76A	4.17726	3.63999	3.60709	4.51324	3.9738	3.62761	4.13468	3.9019	2.83346	4.00054	3.56385	3.511	3.73597	3.90086	3.9275	3.24815	4.02473	4.25988	4.09384	4.15594	3.59102	3.8231	4.35409	4.15552	3.12115	3.67716	4.00667	3.21753	3.16073	3.86001	4.07787	4.50325	4.44659	2.90643	3.99725	3.98995	3.86973	3.67204	3.84792	3.04939	4.12594	4.17446	3.58059	4.13104	3.84606	3.57779	3.91963	3.44654	3.9232
GLRX2	4.77522	4.18	4.68017	4.29175	4.03328	3.68856	4.16852	4.70484	4.49894	4.06608	2.92351	4.58245	3.74099	3.44925	4.01644	4.02414	5.88116	4.24791	4.89649	4.20038	4.40212	3.76933	4.34991	3.66638	3.61517	3.75772	3.41131	4.34045	3.56765	3.71657	4.42343	5.7454	4.29585	5.0379	4.43765	3.8527	4.13671	3.86756	3.8109	3.95511	3.77552	3.65309	4.00875	4.6778	3.67438	3.6098	3.68046	4.71246	3.81124
USP33	5.3076	4.98785	5.09475	6.2655	6.01521	5.37036	5.9358	5.59483	4.99911	5.44725	4.31279	5.29858	4.76777	5.90053	5.26052	5.38901	5.40995	6.11722	5.80803	5.75974	5.53679	5.43348	5.51988	5.60649	4.9415	5.51019	5.73232	4.30564	4.04641	5.36083	4.89674	5.23753	5.87203	3.82173	5.51981	5.02596	5.15677	5.49378	5.01291	4.95608	6.1768	5.24317	5.37931	5.01559	5.53199	4.58611	5.67548	4.52865	5.61434
PUM1	7.01388	6.89467	6.68779	7.38077	7.14933	6.79885	7.77619	7.13267	6.16441	7.30771	4.98268	7.3705	6.31687	7.40353	7.24341	6.35267	6.80119	7.70541	7.51658	7.35459	6.35269	7.18343	7.61639	7.46524	7.08278	7.5174	7.82505	6.12109	5.10783	7.01447	6.97308	6.80729	7.4914	5.99519	7.12631	7.23923	7.40524	7.19154	6.797	6.64969	7.56706	7.22247	7.11502	6.52732	6.96344	5.98713	7.32606	6.46875	7.22118
TNFRSF25	3.70888	3.06625	2.78869	3.64744	2.76508	4.13216	4.00428	2.72825	0.558323	3.74822	1.93967	2.99863	3.76303	3.23516	3.94692	2.74177	2.72546	5.09463	3.52284	4.14713	2.95433	3.77985	4.50254	2.34627	3.81054	2.59701	3.27354	2.4255	1.61622	3.18391	3.51203	3.40416	3.11976	1.14881	2.67144	3.22976	3.71105	3.49874	3.62283	3.3918	4.34454	4.18777	4.30263	3.93228	3.38331	1.81199	3.83515	1.76717	3.98436
MRPS21	7.84887	7.60543	8.49309	7.25365	7.93752	7.78906	7.46069	8.62201	6.14443	7.72714	6.78195	6.89669	6.37762	7.92682	7.88454	7.70297	9.35701	7.91381	6.22943	7.98805	9.17316	7.32079	7.87605	8.37068	8.21106	7.12317	7.34592	8.1701	6.61203	7.72146	8.43889	9.49321	7.98664	6.39562	7.78829	7.63032	8.71471	7.9403	7.35116	7.88464	7.6509	7.92625	8.41292	8.41946	7.41177	7.23608	7.55537	8.00862	7.57043
SLC5A9	1.85528	0.24436	0.171453	1.07513	1.53557	0.618121	0.996853	1.27564	0.0158317	0.184386	0.997445	1.14796	0.448776	1.79745	0.388661	1.54137	0.920763	1.13621	1.00288	2.74263	0.294453	0.785657	1.39749	0.970543	0.928709	0.585042	0.74629	0.133645	0.57155	0.747072	0.227773	3.18924	1.35379	0.12418	1.26886	1.13184	0.6665	1.31771	0.65638	0.793051	1.19429	1.28897	0.903252	0.987929	0.706633	0.525004	0.63053	1.00797	0.61338
RCOR3	5.42155	4.65631	4.9216	5.57592	5.58714	5.09666	5.28726	6.49533	4.91503	5.19968	4.31405	7.48334	4.95465	5.40538	5.01463	5.27564	5.70322	6.02977	7.12528	6.13866	5.5217	6.41178	5.04821	5.19013	5.32402	6.00592	5.96904	5.56436	3.7808	5.06767	5.33701	5.73978	6.38235	4.88929	5.18725	5.39045	6.2927	5.49778	4.79679	6.30668	5.76702	6.4122	5.72159	4.32418	5.27601	4.20035	5.68329	5.85529	5.15843
CFAP276	1.45841	0.321575	0.617934	0.827187	0.203633	0.508972	0.503691	0.656089	0.1655	0.711194	0.855825	1.21518	0.502685	0.365282	0.613358	0.745251	0.368037	2.07755	1.7182	1.19102	0.297907	0.703352	1.63691	0.620589	0.0632786	0.589756	0.357979	1.00709	0.550511	0.862743	0.643312	0.784552	1.60664	0.136221	0.40641	3.24714	0.640659	1.60551	0.823174	1.01043	1.3238	1.62595	1.63622	0.481001	0.673605	0.697504	0.440534	1.60423	0.525397
RUNX3	0.736595	2.8371	0.533773	0.673162	1.7122	0.773623	2.66521	0.712567	0.55057	0.772585	1.24344	0.989235	1.60822	0.892723	1.03115	1.58331	1.13106	0.201824	0.46604	0.663514	0.190184	0.992569	0.64462	1.054	1.09666	0.63371	2.36169	0.742545	0.85963	0.913981	1.05242	0.516477	0.980069	1.36581	1.66937	2.12158	0.835951	1.15351	1.12784	1.28287	0.902426	1.26374	1.14106	1.69689	1.17062	0.856823	1.89238	3.15084	1.37026
ZCCHC17	6.0509	6.16114	6.00249	6.45042	6.27199	5.83647	5.921	6.14384	6.32907	6.36915	5.26329	5.4023	5.59338	6.34429	6.28051	5.68767	6.31516	6.2646	5.99328	5.81782	7.02772	5.30139	6.41369	6.0411	5.38503	5.9273	6.20762	5.27116	5.02046	5.95618	5.82896	6.07255	6.24749	4.84367	6.23056	6.14335	6.08971	5.85457	6.03357	4.68047	6.01694	5.91953	5.86892	5.99919	6.05639	5.77635	6.29758	5.13976	6.19585
POGK	7.13772	5.75813	5.98595	6.39835	5.89479	5.21415	6.1652	6.96392	3.45457	5.86471	4.10588	7.69029	5.08904	6.4791	5.95303	6.09003	6.23401	6.95583	7.91982	7.44505	4.74692	5.77615	6.21747	6.71761	6.04676	6.59719	6.30726	6.59288	4.66946	5.69809	5.73978	6.59774	6.77277	4.39635	6.02658	5.34658	6.97043	6.33437	5.86759	6.51205	7.2639	6.41433	6.74258	5.90302	6.12066	4.53015	6.12645	6.46811	5.65241
BSDC1	5.7557	5.17939	4.95923	5.84934	5.97565	5.0286	5.6793	5.27866	3.69526	5.36013	5.00151	5.40003	5.37243	5.3227	5.45808	5.30402	5.22204	6.14548	5.13036	6.05167	4.25734	5.71951	5.42368	6.25713	5.87042	5.24538	5.61346	4.1385	4.51466	5.34878	5.34077	5.30938	5.66252	4.20023	5.62111	5.78364	5.43054	5.86811	5.43636	4.08386	6.00287	5.76482	5.29527	5.10365	5.52339	5.19276	5.48197	4.78483	5.43102
KLHDC8A	1.37932	3.09445	1.36034	1.71157	2.07501	2.60406	0.79098	2.74616	0.630622	2.30931	0.601612	4.08527	4.34894	2.77109	2.39934	2.5962	1.90779	4.8531	2.07458	1.55341	0.796637	2.62434	1.27945	1.95184	2.3055	4.38064	4.3674	4.396	0.15808	2.23868	2.74464	1.09302	3.56021	2.20363	1.00763	6.42309	2.99699	2.99912	2.68843	3.00227	2.27162	5.28248	2.59388	2.40145	1.24412	1.51285	4.18824	2.86158	1.4602
NEXN	1.18745	5.13513	1.27447	1.45304	0.88291	2.57205	1.06724	2.35554	1.36696	2.4422	2.61319	2.17967	3.31627	1.46251	2.15909	2.25619	2.37402	1.04316	1.59537	0.57647	1.06592	2.47193	3.13639	0.936956	1.8958	1.12158	1.40411	4.22208	2.37105	0.850003	3.77116	2.46866	2.51418	7.05485	1.49148	0.691445	3.82515	2.22537	1.91417	1.78398	2.76763	0.861057	1.67453	4.22091	1.35926	2.87451	2.17788	3.87206	3.12339
PAQR6	3.60365	1.4793	3.30189	3.05764	2.33421	2.61846	2.23344	2.56117	0.453437	1.96483	1.31516	3.33861	2.48889	2.77996	2.40914	1.70867	3.20462	3.63186	3.24572	3.78146	2.70731	4.02418	2.72834	2.10308	3.13915	1.84942	2.62235	2.70808	0.811711	1.80186	3.37005	3.20925	2.91715	1.16143	1.19416	3.00204	3.95395	3.1534	1.84862	3.58629	4.01002	3.8124	4.01472	2.25761	2.28891	1.92089	2.74151	3.85276	1.86932
RGL1	5.03977	5.63841	3.90998	3.36367	5.71752	5.10461	4.96136	6.32547	3.09048	5.56506	2.73002	6.25317	5.10185	5.08248	4.90998	4.71416	3.93577	5.72126	5.79206	4.81229	3.67282	4.69731	4.05298	5.19786	5.26577	4.11256	4.62075	5.54997	2.61566	3.78309	5.71936	4.61852	5.27975	4.41288	5.31285	5.64656	5.16841	3.65672	4.508	4.89988	5.33741	4.23577	5.05066	4.67884	3.99773	3.90082	4.82302	4.9805	5.07432
FCN3	0.641902	0.758039	0.406028	0.607836	0.656241	0.533807	0.39781	0.988757	0.453616	0.578032	1.40105	0.593551	1.35679	1.24393	0.77546	0.68006	0.733316	0.368504	0.682457	0.686524	0.335059	1.77561	0.691191	0.778014	0.328302	1.01463	0.311219	0.438794	2.20459	0.840741	1.46043	1.03436	0.445485	0.460718	0.400872	0.885364	0.471839	0.226992	2.1572	0.294247	0.853055	0.687614	0.776938	1.23458	0.439448	1.0169	0.492662	0.786071	1.49784
FUBP1	6.31644	6.92579	7.23108	7.45882	7.62823	6.86822	7.50287	7.30457	5.45744	7.44084	4.98727	7.56513	5.43266	7.44042	7.11175	7.03769	7.40486	7.05261	7.64209	7.37637	6.57088	6.03113	6.75468	7.30251	6.94168	7.833	7.80633	6.55971	4.67312	6.87802	6.71679	6.90664	7.47545	4.99811	7.03507	6.84993	7.4705	7.44113	6.70472	6.93682	6.99266	7.6611	6.93836	5.88736	7.35335	5.38814	7.33792	6.34916	7.31042
HAO2	0.10015	0.459977	0.24808	0.499677	0.518257	0.28534	0.588826	0.161428	0	0.0839141	0.539908	0.190327	0.210048	0.224679	0.136979	0.256612	0	0.625485	0.2875	0.144742	0	0.894198	0.0438359	0.160773	0.122347	0.16456	0.318542	0.209566	1.15236	0.383377	0.0911844	0.28226	0.479709	0	0.159341	0.257766	0.0738847	0.13535	0.386609	0.195487	0.2321	0.672335	0.382366	0.0909769	0.108765	0.240988	0.227596	0.38748	0.0867053
EPS8L3	0	0.018164	0	0	0	0	0.0177333	0	0	0	0.930175	0	0	0	0.0192633	0	0	0	0	0.053779	0	0	0	0	0	0.0233352	0.0931385	0	0.343975	0	0.0822962	0	0.0705329	0	0	0	0	0	0	0.0876917	0	0	0.0333757	0	0	1.7145	0	0.46485	0
UTS2	0.138092	0	0.0350317	0	0.049414	0.0297515	0	0	0	0.129808	0.0295328	0	0.431929	0	0	0	0.0407187	0.0761082	0	0	0.0559441	0.262982	0.255797	0.0582226	0.282649	0.0449627	0	0.113598	0.0241235	0.10248	0.934853	0	0	0.628777	0.574864	0.0416474	0.0391877	0.228731	0.105386	0.0432266	0.126263	0.108049	0.155217	0.268614	0.0292991	0.0671334	0.03194	0.244296	0
PTBP2	4.20028	3.81586	3.63535	4.13804	4.02863	3.45841	3.68854	3.53629	3.1864	4.14821	2.21561	3.72596	3.24601	3.834	4.07674	3.45817	4.15791	3.69783	3.81018	4.48611	3.8773	3.28162	3.71826	3.68403	3.39498	3.64231	3.93235	3.42104	2.22329	4.04095	4.2896	4.21882	3.91993	2.67896	3.29347	4.16938	3.93138	4.08765	3.68985	3.20138	3.79246	4.69173	3.4813	3.73036	4.12452	2.88984	4.13181	3.29841	3.04327
ITGB3BP	5.01197	4.81076	5.24355	4.92878	4.87646	5.04526	4.93337	4.73452	6.63521	5.23197	2.29323	4.37511	4.20737	5.1957	5.35964	4.77816	5.6626	4.96325	5.18174	5.41469	6.36184	4.98001	5.17057	5.50326	4.53128	5.01639	4.91556	4.46634	2.73656	5.12624	4.85708	5.30445	4.98352	3.54206	5.07656	4.12521	4.6304	4.95094	4.89981	4.64956	5.03111	5.75337	4.77687	4.22002	4.31523	3.5726	5.08771	4.4206	4.02546
TRIM63	0.14389	2.26332	0	0.999073	0.165136	0.213552	0.379435	0.250973	0.0277883	0.232363	0.100277	0.249269	0.0406581	0.206226	0.149243	0.648967	0.110635	0.0533987	0.111613	0.23834	0	0	0.0942597	0.0407745	0	0.313116	0.420018	0.935383	0.0661898	0.64494	0.498246	0.0882196	0.204571	6.36488	0.0989458	0	0.298656	0.492212	0.260402	0.199376	0	0.345586	0.0226353	0.192133	0.29689	0.12223	0.208921	0.194706	0.0215682
KCNC4	0.21668	0.967901	0.411265	0.869515	0.462759	0.612287	0.673671	0.191492	0.169902	0.392852	2.35591	0.350004	1.33209	0.470196	0.694312	0.570625	0.75219	0.492804	0.365264	0.390566	0.551266	0.354568	1.03588	0.176144	0.463245	1.18995	0.811292	0.708238	2.18587	0.800247	0.432241	0.301602	1.1631	0.981668	0.587448	1.7468	0.296512	0.700351	0.77512	1.11241	0.519774	0.516599	0.133071	0.890779	0.620219	1.5257	0.760779	0.994821	0.504797
ATP2B4	4.619	5.51273	4.22267	5.35308	5.72074	4.91916	4.5282	6.77412	2.56587	4.75836	4.46932	7.5295	6.3283	5.67677	4.95111	5.12557	4.98595	6.0985	6.90644	6.42307	2.17701	5.7437	4.4558	5.06857	5.49291	6.52535	6.23793	6.49481	3.87226	4.50728	5.8556	5.06592	6.89529	5.02036	4.71817	6.55462	6.48201	5.36011	5.55657	6.45896	5.28558	6.14159	5.30006	4.82728	5.4724	4.64077	6.0369	6.1979	5.50045
MEAF6	7.43105	6.67161	6.92362	7.65866	7.49919	6.98874	7.41368	7.10351	6.49348	7.1034	5.22468	6.79088	6.15126	7.06784	6.92492	7.18594	7.21704	7.75816	7.67999	7.47551	7.21312	7.65984	8.64107	7.12372	7.02443	6.99268	6.51705	5.76628	5.03645	6.83057	6.6099	7.12742	7.36716	5.76216	7.45427	7.02732	6.76416	7.51451	7.2715	6.5389	7.44943	7.70508	7.21285	6.49248	7.45829	6.05107	6.72446	6.33093	6.94643
PRAMEF12	0	0.13575	0.167667	0.0474832	0.232305	0	0	0	0	0.0447027	0.0296146	0.0352033	0.0582167	0.437448	0.530938	0	0.156817	0	0	0.0523743	0	0	0	0	0.852895	0.0450867	0	0	0	0	0.497139	0.540244	0.068701	0.0325583	0	0.0823497	0	0	0.027152	0	0	0	0.541643	0.0721823	0	0	0	1.06147	0
CD247	0.795643	0.478338	0.408581	0.423014	0.487716	0.45421	0.423437	0.447399	0.120129	0.205724	0.7637	0.598364	1.05355	0.39357	0.594336	0.650169	1.00291	0.194468	0.368181	0.950825	0.405728	0.500075	0.364121	0.851594	0.469212	0.38869	0.331889	1.21883	0.418869	0.532752	1.30884	0.802456	0.332413	0.165123	0.84553	0.47519	0.783474	0.466114	0.445396	0.57157	0.559492	0.618409	0.655272	1.52874	0.173156	0.35041	0.67476	1.81518	0.448976
PPT1	7.28925	7.52206	7.57774	8.04376	7.86135	8.19951	7.68538	8.14402	7.47905	7.57504	6.30853	8.06282	6.97929	7.70918	7.57264	7.79986	7.33504	8.36061	8.08116	8.1013	7.95142	8.35348	7.80709	7.79357	7.70907	7.66489	7.68388	6.79599	6.11593	7.59298	6.69001	7.62214	7.87472	6.3612	7.98808	8.48645	7.47589	7.49139	7.43289	7.10467	8.18591	8.17822	7.91644	7.4447	7.38903	6.72663	7.91079	7.04395	7.46611
PLEKHG5	2.81649	4.11829	3.1248	3.69222	4.07657	4.57847	4.76845	3.63752	0.527174	4.2874	2.81623	3.48711	4.33203	4.29557	4.36552	3.50166	2.38694	4.4275	4.09511	4.65085	2.45071	4.07717	4.18493	3.67195	4.76589	3.32373	4.28141	3.05572	2.00089	3.7507	4.50515	2.55215	3.89327	2.39964	3.87665	3.6164	5.01121	4.13267	3.83774	3.36854	4.93349	4.74708	4.77052	3.63342	3.50854	3.05922	4.25768	2.43441	4.73637
LGALS8	3.5008	4.39129	4.31409	4.68393	4.39194	4.09132	4.66536	5.61583	2.44694	4.746	4.12159	6.36488	4.71206	4.69668	4.55974	4.32644	4.2567	5.33832	6.02252	4.71342	3.43076	4.75333	4.8057	4.26703	4.98425	4.75495	4.81942	4.71528	3.83846	4.07125	4.50202	4.51975	5.50037	3.86145	4.19991	5.08435	5.13899	4.51669	4.26691	5.19075	4.89548	4.98792	4.84645	4.37404	4.61915	5.47901	4.82133	5.42932	4.52855
MRPL20	5.50191	6.51359	6.79819	6.64921	6.66093	6.53035	6.60059	6.50358	6.35472	6.76949	6.1627	5.34083	6.10447	6.58926	6.61439	5.77487	7.19942	6.19461	6.14575	6.46273	6.43074	5.13619	6.789	6.60903	6.42506	6.39496	6.25457	5.67974	5.45845	7.08077	7.06046	7.24531	5.77942	6.03459	6.97643	6.30767	6.69601	6.33894	6.57528	5.22802	6.08622	6.06546	6.4767	6.29743	6.13379	6.20646	6.34725	5.845	6.50283
VWA1	4.10852	4.59465	4.60246	4.36275	4.52082	5.329	4.29541	5.15698	0.81617	4.19641	6.34747	4.60698	6.16809	5.0247	4.25722	4.87789	5.06925	4.73338	4.82941	4.49832	1.63745	5.05543	4.07726	4.01038	4.98388	4.30866	4.12296	4.17144	5.27048	4.42653	4.76432	4.57722	5.13882	4.17039	4.21937	4.74071	4.7866	4.7504	4.11932	4.08594	4.97867	4.25821	5.22272	5.49988	4.64082	7.94974	5.20206	5.57786	4.41431
ATAD3C	1.67559	0.735338	0.401722	0.961184	0.26789	1.19273	0.269624	1.33357	1.54872	0.481113	3.57625	0.811064	2.11418	1.60811	1.26938	0.739466	2.02007	1.34328	0.818392	0.599137	1.16783	1.1865	1.27935	0.816048	1.18985	0.54232	0.649483	0.907997	4.01304	0.947487	1.83044	2.75568	1.16913	1.2658	1.12173	2.27083	0.939484	1.19198	1.07685	1.22816	1.54727	0.592595	1.13573	1.35151	0.937282	3.02084	0.478474	1.67454	0.303266
ABCB10	3.57104	3.90834	4.29943	4.81682	4.53514	4.05681	4.61659	4.82952	4.53154	4.23587	3.07893	5.42841	4.04441	4.49998	4.169	4.49893	4.91477	4.90122	5.65692	4.1209	4.28003	4.36203	3.71403	4.43102	3.95122	4.43708	4.53698	4.00667	3.04098	4.27889	4.24013	5.27436	5.08888	4.07564	4.49801	3.86858	4.88909	3.9969	3.79117	4.84224	4.54134	4.79463	4.61069	3.7443	4.02133	3.10942	4.51921	3.91209	4.43464
URB2	3.09039	3.57127	4.28328	4.10286	3.27087	2.59087	3.51157	4.15419	1.60942	3.43131	1.82498	5.10825	2.55372	4.01968	3.39789	3.87347	4.09269	4.74996	5.39883	3.80451	2.72103	2.7224	3.02173	3.87454	3.0673	4.45589	4.23734	4.22464	1.40084	3.16835	2.59143	4.1639	4.3407	2.50941	3.50912	2.40617	4.56618	3.68308	2.96282	4.00538	4.17985	3.27856	4.18865	2.87315	4.05112	1.80428	3.81368	4.48992	3.55334
TAF5L	2.63824	3.09022	3.26134	3.53567	3.22207	2.24025	3.18184	3.55128	2.08362	3.22285	1.78874	4.4625	2.43871	3.32233	3.10475	3.18976	4.02362	3.68001	4.87	3.29193	2.55075	3.19739	2.92804	2.94172	3.03758	3.77305	3.51968	3.38156	1.90709	2.88522	2.71322	3.61887	3.67944	2.71011	3.1063	2.43331	3.88956	3.46455	2.46861	3.30174	3.47577	3.63782	3.50699	2.84078	3.3461	2.09674	3.48844	3.61299	3.13602
RNF186	0	0	0	0	0	0	0	0	0	0.344591	0.470117	0.098401	0	0	0	0	0.0579916	0	0	0	0.0795	0	0.127834	0	0.0625355	0.240534	0.0653999	0.0822802	0.614953	0	0.218204	0	0	0.13466	0.041559	0.171071	0.0558236	0	0.03864	0.0615408	0	0	0	0	0	2.6239	0.0897006	0.338422	0
OTUD3	3.7329	3.73024	2.72413	4.10551	3.16626	2.60645	3.11076	3.00734	2.18804	3.7629	2.09719	4.15119	3.41803	3.92748	3.46677	2.92217	3.46845	3.7929	3.94533	3.98382	2.4744	2.58735	3.35158	3.10749	3.0487	4.34488	4.4575	2.85797	1.71782	3.60073	4.01592	3.7794	3.82197	1.61646	3.14998	3.82793	3.63371	3.44792	3.39466	2.83311	3.4538	3.96476	3.05718	3.16747	3.41412	1.93664	4.5357	3.09611	3.14598
PLA2G2E	0	0	0	0	0	0	0	0	0	0	0	0	0	0	0	0	0	0	0	0	0	0	0	0	0	0.100608	0.102786	0	0	0	0.142744	0.14188	0	0	0	0	0	0	0.0610499	0	0	0	0	0.20869	0	0	0	0.211468	0
PLA2G2A	0	0.335076	0.108861	0.0502803	0	0	0.106431	0.0741678	0.672602	0	0.786951	0.0372864	0.284788	0.0981427	0.0778918	0.0440147	0.511951	0	0	0	0.991044	0.319569	0	0.178006	4.51437	0.138741	0	0.14906	0.0755563	0	3.25944	0.519341	0.0727168	0.164737	0	0.320829	0	0.10171	0.240297	0	0	0	0.0344228	0.100988	0	0.0241445	0.0670721	2.86313	0
OR2M7	0	0	0	0	0	0	0	0	0	0	0	0	0	0	0	0	0.218843	0	0	0	0	0	0	0	0	0	0	0	0	0.189557	0.476389	0.119547	0	0.120119	0	0	0	0	0	0	0	0	0	0.0909299	0	0	0	0.33794	0
OR14C36	0	0	0	0	0	0	0	0	0	0	0	0	0	0	0	0	0	0	0	0	0	0	0	0	0	0	0	0	0	0	0	0	0	0	0	0	0	0	0	0	0	0	0	0	0	0	0	0.0621104	0
KNCN	0	0	0.0224261	0	0	0.0190334	0	0.0885036	0	0.0285724	0	0.0878689	0	0.0789954	0	0.052628	0	0.119444	0	0	0	0.0303232	0	0	0	0.111976	0	0.0187108	0.015422	0.0444372	0	0	0.0440427	0	0	0.0266832	0.0250996	0.0312545	0.0680529	0	0	0	0.0207399	0.0462945	0.0187429	0.0145265	0.020439	0.121947	0.0197615
MKNK1	1.70854	3.05191	2.41152	2.14445	2.73231	2.88481	2.3944	1.64426	1.40904	3.04325	2.93647	1.86843	3.34077	3.08264	2.85317	2.6957	2.26659	2.69245	0.751796	2.34097	2.13761	2.52685	2.30644	1.629	2.67966	2.46033	2.51948	2.15967	2.72536	2.55305	2.79988	1.83731	2.61393	2.25194	2.5558	2.99423	1.56042	2.22986	2.30321	1.89282	2.94331	2.29552	2.47059	2.64639	1.84247	3.02987	2.77664	2.64546	2.86329
ARTN	0.671054	1.3919	0.320114	1.29948	0.64477	0.681415	0.555006	0.537517	0.248852	0.833827	1.6976	0.645534	1.15786	0.604671	0.910105	0.53773	0.623009	0.680112	0.474377	0.430586	0.310083	1.03943	2.05623	0.502064	1.71881	0.890039	0.970561	0.859348	1.27513	0.628212	1.38547	0.687428	0.88913	0.648417	0.350363	0.757643	0.918822	0.593938	0.532867	0.988224	0.959751	1.31815	1.21192	1.04872	1.11185	1.17788	1.19989	0.489614	0.608715
IPO13	4.9898	5.03479	4.67931	5.00225	5.45405	4.59473	5.34436	4.8583	1.82771	4.96188	5.07363	4.92789	4.60599	4.99673	4.82504	5.20843	4.24058	5.44507	4.50301	5.30719	2.88648	4.6048	5.39783	5.34287	4.51296	5.18379	5.51645	4.13733	4.54798	4.78278	4.36594	4.50901	5.36198	4.07579	5.22838	5.38808	5.24769	4.74807	4.72393	4.22449	5.19292	4.80336	5.0842	4.49688	5.17638	4.51072	5.10386	3.94872	5.03771
DPH2	4.3066	4.71061	4.72445	4.72765	4.65023	4.45121	4.75917	4.41559	3.25129	4.86785	3.69449	4.38786	3.86957	4.91333	4.71517	4.83325	4.83324	5.31618	4.64749	4.74553	4.50562	4.29419	4.62624	5.08755	4.25448	4.82586	4.95665	3.72041	3.1877	4.64557	3.73358	4.70818	4.73721	3.40974	4.57843	4.26627	4.86001	4.51106	3.88114	3.8961	5.14954	4.65107	4.88513	4.34608	5.00793	3.90456	5.00587	4.1007	4.73806
ATP6V0B	6.86671	6.50286	6.80824	7.14621	6.5721	6.56675	6.41058	6.85097	8.54252	6.48124	7.64456	6.65162	6.52142	6.37788	6.59912	7.16338	8.43701	6.77865	6.56192	6.63461	8.80624	5.90636	7.2869	6.51292	6.56871	6.59189	6.1854	5.57293	7.6546	6.9948	7.02723	7.91904	6.69376	6.58648	7.05831	7.2485	6.30374	6.55402	6.76073	5.43426	6.35893	6.58433	6.72156	7.0197	6.41253	7.133	6.52207	6.97634	6.3673
CCDC24	3.6207	2.59276	1.48339	4.16587	3.38502	3.85831	2.54892	3.57802	2.36162	2.92502	4.15639	3.0421	2.94184	3.34424	2.62792	3.33297	3.37929	3.97398	3.57868	3.77105	1.30712	3.88964	4.85598	3.58986	3.01601	3.43017	3.46138	2.02339	4.43902	3.2953	2.69829	3.60159	3.78724	0.921935	3.32701	3.88034	2.82045	3.89096	3.97033	2.39116	3.80237	3.80247	3.73164	3.90524	3.90081	4.35243	3.6576	2.55337	2.69954
SLC6A9	1.69623	3.04434	3.62331	3.33366	1.66234	2.99645	0.994154	0.370623	0.713845	3.19023	1.92605	0.613704	2.10438	1.30089	3.01353	2.64182	2.71046	1.28051	1.18292	1.53954	0.747996	0.780149	3.39792	1.30601	1.95479	2.33465	2.85971	2.01801	1.98622	1.18227	2.74694	0.899064	2.30031	0.902399	1.65658	3.32464	2.46004	1.59831	2.04639	1.50451	1.21599	1.24909	2.95586	2.0896	3.04076	2.41183	2.74676	2.19508	2.61253
OR2T3	0	0	0.0648823	0.0873888	0	0	0	0	0	0	0	0	0	0	0	0	0.0752903	0.139311	0	0	0	0	0	0	0	0	0	0	0	0	0.0602624	0.117387	0	0	0	0	0	0	0	0.0798693	0	0	0	0.0453261	0	0	0	0	0
OR2T5	0	0	0	0	0	0.0557021	0.0640013	0	0	0	0	0	0	0	0	0.0773285	0	0	0	0.0971394	0	0	0	0	0	0	0	0	0	0	0	0	0	0	0	0	0	0	0	0.0806068	0	0	0	0	0	0	0	0	0
OR2T34	0	0	0	0	0	0	0	0	0	0	0	0	0	0	0	0	0	0	0	0.0962557	0	0	0	0	0	0	0	0	0	0.186212	0	0	0	0	0	0	0	0	0	0	0	0	0	0.0453261	0	0	0	0.119461	0
OR14I1	0.0677094	0	0.190419	0.08929	1.97586	0	0.351239	0	0	0	0	0.0664445	0	0	0	0	0.0769353	0.0728969	0	0.0983433	0	0	0	0	0	0	2.94274	0	0	0.409996	0	0.119914	0.0656155	0	1.75737	0	0.396296	0	0.100982	0.0816115	0.232673	0.290676	0.0613888	0.218053	0	0.204024	1.27115	0.179382	0
LCE3B	0	0	0	0	0	0	0	0	0	0	0.330244	0	0	0	0	0	0	0	0	0	0	0	0	0	0	0	0	0	0	0	0	0	0	0	0	0	0	0	0	0	0	0	0	0	0	0	0	0	0
LCE3A	0	0.724773	0	0	0	0	0	0	0	0	0	0	0	0	0	0	0	0	0	0	0	0	0	0	0	0	0	0	0	0	0	0	0	0	0	0	0	0	0	0	0.85514	0	0	0	0	0	0	0	0
LCE2D	0	0	0	0	0	0	0	0	0	0	0	0	0	0	0	0	0	0	0	0	0	0	0	0	0	0	0	0	0	0	0	0	0	0	0	0	0	0	0	0	0.123878	0	0	0	0	0	0	0	0
LCE2B	0	0	0	0	0	0	0	0	0	0	0	0.10042	0	0	0	0	0	0	0	0	0	0	0	0	0	0	0	0	0	0	0	0	0	0	0	0	0	0	0	0	0.123296	0	0	0	0	0	0	0	0
LCE2A	0	0	0	0	0	0	0	0	0	0	0	0	0	0	0	0	0	0	0	0	0	0	0	0	0	0	0.134773	0	0	0	0	0	0	0	0	0	0	0	0	0	0.127283	0	0	0.0725787	0	0	0	0	0
PRAMEF15	0	0.0320672	0	0	0	0	0	0	0	0.0407897	0	0	0	0.190562	0.0996813	0	0	0	0	0	0	0	0	0	0	0	0	0	0	0.0632909	0	0	0.0317072	0	0	0	0	0	0	0	0	0.050372	0.0871602	0.0223091	0.0267961	0	0	0.0300898	0
PRAMEF14	0	0.0273597	0	0	0.112853	0	0	0	0	0	0	0	0	0.270466	0.112696	0	0.0317923	0	0	0.0805093	0	0	0	0	0.132592	0.0351172	0	0	0	0	0.0253699	0	0.0536063	0	0	0	0	0.0380778	0	0	0	0	0.0985954	0	0.0228563	0	0	0.259996	0
PRAMEF19	0	0	0	0	0	0	0	0	0	0.125876	0	0	0	0	0	0	0.058775	0	0	0	0	0	0	0	0	0	0	0	0	0.0993474	0.448033	0	0	0	0	0	0	0	0	0	0	0	0	0	0	0	0	0.416864	0
PRAMEF17	0	0.0783834	0	0	0	0	0	0	0	0	0	0.0397801	0	0	0	0	0.134182	0.0436822	0	0	0	0	0	0	0.0978574	0	0	0	0.027349	0.115771	0.361273	0	0	0	0	0	0	0	0	0	0	0	0	0.0547961	0	0	0	0.0372805	0
PRAMEF20	0	0	0	0	0.055303	0.0333242	0	0	0.0876901	0.0499026	0	0	0	0.168372	0.337302	0	0	0.0431702	0	0	0	0	0	0	0.142769	0	0	0	0	0.0772978	0.205852	0.383811	0	0.0718326	0.0326302	0	0	0	0	0	0	0.0615804	0.140007	0.0273322	0.0328181	0	0	0.10782	0
EPHX4	2.06932	2.27376	2.46403	2.928	1.20353	3.01417	1.69382	1.81047	2.6835	2.31329	0.178417	2.65792	2.64242	2.82322	2.66831	2.56466	2.84245	2.51589	2.50819	2.98062	2.67345	2.87002	0.716447	2.11842	1.8994	1.8954	1.93839	1.9637	0.129496	2.03717	1.99062	3.08066	3.14341	1.22657	1.29902	1.57569	1.77897	2.22982	2.65673	2.31992	2.60164	2.46389	2.65859	2.68733	2.66027	1.42233	2.27717	2.57405	1.77719
FNDC10	5.98801	3.20131	4.6332	5.63008	4.80416	6.4735	3.36192	6.19165	2.91686	4.47525	4.0637	6.41478	5.40874	5.14874	4.52294	5.67938	6.13128	6.28732	6.49828	6.80896	3.48622	4.98717	6.25611	7.08588	4.06602	5.09488	4.75019	3.92074	3.86652	5.30342	5.6775	5.86089	6.13092	4.20474	5.12458	4.25847	6.0572	6.16013	6.36718	4.78782	6.8336	4.00877	5.91419	6.72582	6.13281	3.26395	4.13235	5.01714	4.36136
MMP23B	3.56333	3.22642	4.12895	3.71991	5.00087	5.55652	4.70411	4.39761	2.16502	2.33889	0.481083	4.18699	2.8599	3.62799	3.18761	4.12152	4.66285	4.97695	5.05116	4.11678	3.87503	4.36423	5.18068	3.46312	5.76433	2.9063	1.41468	1.38314	0.366597	4.569	2.45079	3.98965	4.76924	3.1169	5.64024	3.11011	4.6015	4.26023	4.54947	2.73122	5.22323	2.7379	4.43087	3.67109	3.84427	1.33302	1.18298	3.03817	4.85027
SLC35E2B	4.39522	5.12056	5.00384	5.10584	5.64973	4.99282	5.99364	5.85634	2.97138	5.73034	4.20799	4.86419	4.72849	5.90698	5.30065	4.91852	3.90018	5.24019	5.94074	5.66839	3.62493	3.99309	5.9945	4.67115	4.93437	5.84246	4.9684	4.74235	3.29686	4.7379	4.78727	3.92281	5.24737	3.17496	5.57293	4.54423	5.77897	5.73596	5.19077	4.46229	5.11192	5.21701	5.84652	5.20795	6.01066	3.00943	5.71275	4.34854	6.17852
CDK11A	1.7457	2.78149	2.54167	2.04961	2.5636	2.53868	2.93377	2.51782	0.655172	2.98163	1.85437	2.62985	2.56754	2.59004	2.69777	1.60555	2.75202	2.95586	2.63451	2.87748	1.56843	2.31073	2.78668	2.44781	2.74187	2.34725	2.29904	1.64984	1.74467	2.35959	2.51917	2.15424	2.10374	1.11812	2.31354	2.44092	2.86052	2.56931	2.64659	1.8038	3.15165	2.73212	2.61647	2.64082	2.44559	1.95132	1.72366	2.28023	2.48334
NADK	3.29655	4.38864	4.73072	4.98474	4.62689	4.20787	4.66435	4.50739	2.06669	4.60707	3.93648	5.08158	4.17886	4.89819	4.11788	3.96181	3.50761	4.71028	4.67024	4.8568	3.06918	4.16438	4.49316	5.1517	4.81508	4.62862	4.95875	3.77854	3.39217	4.21995	4.43304	3.78681	4.71545	3.18612	4.47701	3.83389	5.16455	4.25697	4.24014	4.0221	5.05069	4.50019	4.9971	4.11933	4.53061	3.72267	4.81365	3.84439	4.91458
GNB1	7.1833	8.00454	8.25588	8.68827	8.76447	7.86416	8.56618	8.17808	6.25798	8.37726	6.79819	8.26392	7.6744	8.42427	8.08931	7.63328	7.97234	8.56476	8.34532	8.61314	6.58246	8.06351	8.45417	8.50645	7.96787	8.42589	8.52745	7.08681	6.45205	8.07776	8.0478	7.90085	8.17594	6.6725	8.5026	8.32672	8.47663	8.03018	7.92574	7.34532	8.39646	8.26899	8.37385	7.67635	8.07634	7.19597	8.23052	7.28175	8.53584
TMEM52	1.45911	4.69647	0.733624	1.63203	0.666541	3.14832	1.05596	0.257226	0.784111	1.37114	1.12771	0.936082	1.76518	1.98248	0.76867	0.511686	1.61282	0.241957	2.29135	0.114829	0.0930715	1.64817	1.92497	1.84448	1.65711	1.35898	1.11353	1.82021	1.60698	2.72183	1.48163	1.21612	1.55579	1.41266	0.544352	0	1.36617	1.4929	1.51196	1.0181	2.88865	1.50335	3.95406	1.59072	0.546992	1.6011	1.46503	0.36184	2.0819
CD1A	0.118801	0.30006	0	0.155809	0	0	0	0.0889745	0	0.0753712	0.0501103	0	0.14439	0	0.181154	0.103951	0.166462	0.0330091	0.0467197	0	0.0713212	0	0	0	0	0.112567	0.0393586	0.0738227	0.0206381	0.116196	0.325599	0.107564	0.0872425	0.15923	0.0972293	0	0	0	0	0.108316	0.0371026	0	0.0549515	0.140134	0	0	0.027336	0.806456	0.151781
CD1C	0.729606	2.07841	0.0859062	0.544083	0.231378	0.767355	0.274729	0.519651	1.57901	1.44541	1.54107	1.19611	1.59664	0.581063	2.54914	1.53184	1.83689	0.0943838	0.19437	0.351716	0.648469	0.0587926	1.03506	0.141168	0.430066	0.211685	0.359267	1.61848	0.629627	1.21223	1.7851	0.154537	1.38327	1.57942	1.76257	1.21161	1.38693	0.753742	1.5081	2.86069	0.155947	0.196096	0.4527	2.74968	0.206188	1.62328	0.810952	2.4264	2.55121
CD1B	0.0457797	0.211507	0	0	0	0	0	0	0.0508442	0	0.074649	0.0449181	0.0375366	0.0403214	0	0.104119	0.102328	0.0493157	0	0	0.0361609	0	0	0	0	0	0.115179	0.10954	0.0308986	0.0447509	0.121397	0	0.0873841	0.369847	0.242832	0	0.0501207	0	0	0.055265	0.0553928	0	0	0.149879	0	0	0	0.697636	0.115492
CD1E	0.3396	0.163475	0	0.112874	0.154858	0.0242339	0	0	0.184327	0.0363466	0.304969	0.585578	0.648484	0.123981	0.117511	0.852492	0.596454	0.0922879	0.0444852	0.0839884	0.436792	0	0.0739182	0	0	0	0	0.41469	0.132192	0.163111	0.103154	0.0521711	0.109802	0.859312	0.448711	0.280124	0.368503	0.0784313	0.167639	0.918531	0.290509	0	0.0778004	0.817673	0.0238647	0.191551	0.172994	1.58801	0.627935
OR10T2	0	0	0	0	0	0	0	0	0	0	0	0	0	0	0	0	0	0	0	0	0	0	0	0	0	0	0	0	0	0	0.0610117	0	0	0	0	0	0	0	0	0	0	0	0	0	0	0	0	0	0
DR1	5.17495	5.14243	4.88628	5.81635	5.50791	5.32787	5.45357	5.3117	6.1711	5.39693	3.85679	5.59032	4.68736	5.4452	5.24503	5.60341	5.30788	5.33504	5.50827	5.64224	5.73661	5.0427	5.76389	5.39733	4.8749	5.34518	5.67708	4.43901	3.34403	5.05818	4.76547	5.2564	5.57783	4.76313	5.35843	5.14992	5.26717	5.12623	5.18354	4.49206	5.62816	5.82333	4.97856	4.4241	4.98658	4.27402	5.52644	4.67501	5.48449
MAPKAPK2	6.76572	6.26538	5.79154	6.31612	6.09163	5.13183	5.6734	6.89268	3.5036	5.44427	6.29864	7.63512	5.95522	5.7606	5.86126	6.38325	5.78379	6.5173	6.84339	6.26072	4.54066	5.63815	5.76133	6.07673	6.22398	6.37828	6.11919	6.42246	5.60285	5.34978	6.40538	6.47837	6.7128	6.20141	6.03061	6.17542	6.85044	6.34263	5.60507	5.85459	6.28644	6.76014	6.11743	5.56222	5.86591	6.01191	5.9192	6.64246	5.56667
IL24	2.47127	0.439533	0.935098	2.61672	1.15694	1.5844	0.685644	2.63987	0.933781	0.511996	0.82162	2.28654	1.68309	2.13633	2.16081	1.1802	5.43821	1.26135	2.92381	2.12758	0.880413	1.5658	1.87293	3.42324	3.25734	2.16839	1.05922	0.493417	0.805486	2.37158	0.580196	6.37263	2.93477	0.961642	1.95595	1.07947	1.03324	2.55634	3.33935	2.33525	1.89977	1.71695	2.05873	2.31672	3.51067	1.02474	1.41211	4.61981	1.04089
FCMR	3.71426	1.26733	2.46425	3.63845	2.45727	3.3418	2.20985	4.31404	1.35375	1.25605	1.95862	3.76632	3.18535	3.7615	3.65361	2.70832	4.52008	2.6144	3.79073	4.07556	1.54356	2.98909	3.26041	3.67934	2.6568	4.16794	2.48974	1.12915	1.42486	3.7771	1.04301	5.58044	4.94264	1.80736	3.51796	2.40918	2.27607	3.93644	5.08713	4.09406	3.50148	3.32006	3.59578	3.66615	3.35517	1.95696	3.28936	5.79175	2.30592
PIGR	0.807591	0.358257	0.0845524	0.666506	1.23561	0.0836489	0.0280792	3.64353	0	0.206807	6.40063	2.22019	0.462722	0.85131	0.227601	0.939977	3.64445	0.327646	2.13921	0.835615	1.25803	0.184466	0.245205	1.22129	0.354328	1.53188	0.110339	0.104929	5.84357	0.288007	0.200699	5.53606	0.996589	0.0656784	1.58668	1.22809	0.51424	2.76127	0.33758	2.32794	0.607929	0.398671	0.152605	1.73305	1.44432	4.57385	0.102049	6.24737	0.329793
FCAMR	0.018209	0	0.017825	0	0	0	0	0.0706724	0	0	0.286491	0.0701625	0	0	0.0189174	0	0.120183	0	0	0.026654	0	0	0	0	0	0	0	0.0441521	0.404992	0.0699035	0.0808497	0	0.03506	0.0165135	0	0	0.0396353	0.0492942	0.0137587	0.0650924	0	0	0.0164827	0.0123911	0.0442272	0.122127	0.0481912	0.785152	0.061816
C1orf116	0.0577933	0.31986	0.121694	0.0155854	0.0949861	0.0290609	0.055305	0.216063	0.437973	0.6713	4.00176	0.735968	0.102345	0.040885	0.106283	0.531972	0.355636	0.110164	0.420661	0.0676433	0.174671	0.217508	0.130566	0.248144	0.681552	1.07923	0.275864	0.539381	3.92543	0.11087	0.0628346	0.372826	1.00952	0.271965	0.1017	0.0539951	0.226879	0.417435	0.274627	0.841627	0.149476	0.43767	0.226616	0.151896	0.349155	3.8865	0.493724	1.26091	0.38171
PRMT6	5.41358	5.96499	5.73061	6.11677	5.85658	5.51119	6.0226	5.9857	5.36819	5.98383	5.19139	6.11337	4.80314	6.45117	5.93692	6.21704	5.69594	5.85065	6.20988	6.25107	5.38896	4.57801	6.59303	6.20883	5.448	5.79293	5.90554	5.53963	4.32204	5.55301	5.08562	6.23103	6.20076	4.38321	6.09137	5.58621	6.39463	5.80493	5.61637	4.8728	6.19827	6.05101	5.68394	5.30531	6.10846	5.1626	6.15617	5.03295	5.92897
SH3BGRL3	8.49881	8.40722	7.83358	8.28918	8.68364	8.01393	8.35658	7.99141	5.55905	8.39247	7.67182	7.45767	8.6139	7.77867	8.85024	8.11734	8.65649	8.34877	8.26191	8.35821	6.59803	7.65499	9.17792	7.78731	8.25443	7.09263	6.87519	7.11591	7.74875	7.9644	9.73572	8.38188	8.14875	7.95196	9.11648	8.39836	8.70583	8.15147	8.83977	7.48114	8.23426	8.08708	7.79503	8.77638	8.10102	8.74468	7.87751	9.13458	8.33925
CD52	2.36088	2.52574	2.19479	2.09074	2.53745	3.15423	1.27843	2.70355	5.5488	3.17876	4.20095	2.76629	3.79698	3.32296	3.51061	3.73747	4.62894	3.60343	1.87034	3.91199	4.14877	3.78317	2.48105	3.62754	3.38899	1.85098	1.16348	2.58072	3.37387	3.47937	3.91666	3.5342	1.92405	3.12381	4.23093	2.84223	2.54903	2.47027	2.78979	2.96654	2.9147	3.177	2.69667	6.4636	1.78096	2.58935	2.44879	6.77487	2.81795
ZNF683	0.155014	0.103088	0.026452	0.170694	0.394829	0.108935	0.239713	0.438252	0.08828	0.0336888	1.82288	0.332985	0.652514	0.551247	0.210596	1.83478	0.738184	0.0576673	0	0.222222	0.0834287	0.434292	0.314303	0.16866	0.0973801	0	0.0686483	0.147869	0.640196	0.175451	0.290503	0.227124	0.150357	0.118592	1.30694	0.121941	0.621961	0.331912	0.329677	0.214482	1.0235	0.268934	0.722386	1.53614	0.0438915	0.11593	0.203736	0.685025	0.277124
TINAGL1	3.24915	1.85572	2.00633	4.18321	3.5709	2.75231	3.53123	2.55406	0.918915	3.642	6.38355	2.19391	2.72514	2.69775	3.19949	2.9433	3.66437	2.23885	3.26434	3.3041	1.3422	4.3911	2.77263	1.88579	2.61282	3.36871	2.74587	2.24605	6.29299	2.12229	4.23931	4.16169	4.08952	1.38159	2.04742	3.19455	2.87958	3.9679	3.0156	2.997	2.26452	4.13233	3.08949	3.46172	2.42293	7.29849	2.8317	3.78135	2.95448
PEF1	6.77282	6.78338	6.61001	7.0016	6.9873	6.79954	6.8035	6.91151	4.62545	6.93216	6.88459	6.11404	6.74644	6.86604	7.00344	6.24536	6.79887	6.94256	6.47082	6.92263	5.93682	6.29333	7.2345	7.17599	6.65297	6.47261	7.01663	5.92068	6.30205	7.08438	7.04525	6.70369	6.90999	5.75955	7.02274	7.21269	6.80519	6.52914	6.91288	6.04531	6.70963	6.31558	6.48177	6.77174	6.50316	7.0264	7.15834	5.97024	6.57472
ORC1	4.22341	4.55679	5.4041	4.56314	4.95913	3.93686	4.80651	4.08566	2.91272	5.11771	0.331272	3.70859	2.90454	4.58912	4.47055	4.46908	4.26706	4.6729	4.78743	5.64034	4.26493	4.0247	3.9499	5.46363	3.64054	5.59515	4.65751	3.4736	0.205459	4.08235	3.89349	4.07727	4.798	1.99376	4.74317	2.57727	4.56093	4.57921	3.79899	4.15154	4.82853	5.10704	4.45739	4.13611	4.95229	0.805398	4.66727	3.96612	4.98259
FCGR3A	3.08546	2.34912	3.83173	3.2942	2.96691	3.66103	3.68627	2.649	3.27994	1.92881	2.49521	1.99973	3.39263	2.66955	3.21475	4.50634	4.80893	1.5114	2.36169	1.80587	2.54569	3.53862	2.50078	2.76169	5.04939	2.80696	3.34323	3.33951	2.70725	3.06665	4.43118	3.41679	2.59951	4.28499	4.8276	3.30438	2.56299	2.38584	3.42719	3.11312	2.52927	3.421	3.47496	4.06644	2.9833	2.99523	4.30859	5.5029	2.80086
SDE2	5.48941	4.91554	5.70317	5.52911	5.38393	5.16234	5.32698	5.86412	5.12052	5.47602	4.08743	6.84247	5.00746	4.96661	5.38947	5.34501	6.56358	5.96058	6.79077	5.5722	5.28505	6.0954	5.01049	5.24649	5.50629	5.82087	5.55535	5.70334	3.31904	4.8812	5.51325	6.11153	5.81448	5.54874	5.18701	4.99635	6.31167	5.52325	5.06928	5.80759	5.64143	6.42669	5.71865	4.34302	5.22078	3.97872	5.28075	5.88969	5.17622
H3-3A	8.62442	7.95987	8.42271	8.00874	8.48941	8.62483	8.12841	8.85978	7.89316	9.13743	5.71162	9.25536	7.44615	7.91826	8.13004	7.9251	8.35228	8.56873	10.1625	8.61559	9.01749	8.21647	8.34378	8.63344	7.84866	8.286	7.92103	8.23804	4.85325	8.13148	7.50694	8.76601	8.26473	7.27165	7.90081	7.6637	9.49105	8.34826	7.4939	8.77863	8.2782	9.25221	8.70174	7.79676	8.18746	6.80105	7.71752	7.95004	8.50374
ACBD3	6.02253	5.83092	6.05696	6.18492	5.93731	5.65463	6.06776	6.61874	4.94958	6.03828	5.02246	7.49387	6.2515	5.85049	5.8506	6.04458	6.10354	6.72485	7.59562	6.00171	5.20176	5.94496	5.52282	5.59608	6.15726	6.21104	6.41413	6.72778	4.44269	5.6984	6.26755	6.06415	6.70016	7.27346	5.70156	6.29724	6.85804	5.91295	5.82854	6.53851	6.0589	6.63504	6.337	5.32514	5.88497	5.06327	6.08718	6.58121	6.07902
MIXL1	1.17855	2.45795	0.382664	2.10392	0.822879	0.700737	0.710009	0.385892	0	0.610066	0.409907	0.666355	1.94989	1.21729	1.29348	0.388156	1.12936	1.70985	1.99713	0.665178	0.232055	0.74553	0.651498	0.558337	0.252222	0.386674	1.0995	2.26198	0.0834317	1.05869	1.39486	0.565386	2.01724	1.67351	1.1179	0.86971	0.997485	0.789041	1.30547	0.645064	1.58084	0.532274	2.08016	1.67029	1.61565	0.291891	1.36782	0.98348	0.771229
DEGS1	6.48387	6.45517	6.11367	6.92616	6.23205	6.05099	6.32213	7.64757	5.97266	6.72935	5.68159	7.63769	7.15529	7.00011	6.67323	6.99039	6.77145	7.05244	7.4662	6.32331	6.40854	6.19552	6.43947	6.31622	6.58538	6.03831	6.52281	7.75311	5.06526	5.80268	6.74132	7.57343	7.60135	6.22928	6.44111	6.38173	7.69436	6.20068	6.19311	6.83289	6.60548	6.7975	6.86852	6.16404	5.67932	6.23605	6.59446	6.69564	6.71889
NVL	5.10621	4.72344	5.21445	5.01521	5.28795	4.66502	4.84015	5.58032	2.86181	5.16661	3.03893	6.15145	4.68801	4.94618	4.73584	4.88961	5.39051	5.5334	6.43151	5.35914	4.27954	5.42886	4.60175	5.01725	4.92361	5.63444	5.2438	5.16245	2.70244	4.5982	4.97919	5.82672	5.56307	4.19737	4.92044	4.48646	5.68575	5.02939	4.47014	5.84295	5.25679	5.69658	5.57893	4.39253	4.97516	3.39403	5.10101	5.44128	5.16098
CNIH4	5.82785	5.03029	5.58161	5.69598	5.48857	4.91121	5.50872	5.91681	6.59137	5.3768	4.16013	5.93248	4.6742	5.05452	5.31096	5.47328	6.45466	6.01243	6.62046	5.0581	6.61714	5.3466	5.07671	5.15468	5.47862	5.24246	4.87908	5.55191	4.25125	5.61195	5.35771	6.7523	5.65061	5.23627	5.71723	4.71596	5.83117	5.34834	5.03569	5.4709	5.30513	5.25492	5.47874	5.14578	5.38003	4.81498	5.10337	5.43862	4.9255
BMP8A	1.48931	1.13597	1.68324	1.31232	1.37071	1.42019	1.29199	1.07262	0.0420481	0.377369	0.709164	1.68538	1.27061	2.13367	1.25164	2.2238	0.627998	1.26594	1.32687	0.628854	0.323215	1.5559	1.18034	0.647723	1.43393	0.710761	0.838339	0.849704	0.864748	1.00936	0.44561	0.78172	2.26593	0.519704	0.931166	0.696033	2.0216	1.54975	0.833583	1.55175	1.40372	2.96188	1.25986	1.45998	1.38241	0.866731	1.54565	1.6434	1.54795
HEYL	4.59734	5.35791	4.60665	4.61697	5.76117	3.94229	5.25815	5.92259	2.41491	5.37399	3.19771	6.36921	5.91075	6.53015	6.01293	6.11827	5.12937	5.14883	5.50808	4.93104	3.25836	4.86895	4.57533	4.34202	4.44909	6.52647	6.4663	4.97403	2.02453	5.47979	4.9182	4.43347	7.47388	5.99699	5.0887	6.82187	5.78708	4.82353	4.95858	5.96333	4.30798	5.68559	5.42175	5.46871	5.55731	4.3258	6.703	6.28994	5.67982
HPCAL4	0.113136	0.24664	0.235648	0.578975	0.202791	0.544746	0.198277	0.111851	0.0144762	0.409792	0.326313	0.310402	0.374543	0.555939	0.271688	0.250181	0.128282	0.777085	0.48871	0.758692	0.192464	0.33872	0.369332	0.290385	0.565467	0.919336	0.736305	0.608679	0.234498	0.845711	0.410418	0.0464182	0.498288	0.198965	0.207404	0.454178	0.0699675	0.739608	0.642227	0.44603	0.247408	0.977044	2.26199	0.206505	1.17561	0.0646724	0.64672	0.423656	0.179863
PABPC4	6.83889	7.31382	7.6312	7.66525	7.50801	7.11793	7.48362	6.74368	5.02686	7.39611	5.22545	6.98625	6.80301	6.96829	7.62531	7.05067	7.18707	6.88365	6.79786	7.48241	5.91103	7.50309	7.77761	7.21383	7.64128	7.21864	7.48423	6.26124	5.13377	7.48424	7.53192	7.08516	7.25053	7.69836	7.33821	6.153	7.28829	7.23964	7.38965	6.4399	7.4887	7.92489	7.43369	6.95969	7.29112	5.92671	7.45806	6.63727	7.26698
ECM1	3.15341	5.97523	3.39034	3.1875	2.92124	3.16404	2.45065	3.57604	1.37492	5.38773	2.62275	5.24942	4.04028	3.17586	4.27716	4.31293	3.81993	2.66161	3.21325	3.17277	2.15247	3.65534	3.56355	3.78407	5.34174	4.44216	2.10274	2.1956	2.21695	3.60841	2.84721	3.58612	5.65385	4.28372	3.4469	3.32758	3.73648	3.79259	4.00423	4.5458	4.32992	4.37811	3.90091	3.80916	4.83142	4.91398	3.39208	6.10412	3.73412
ENSA	7.31861	6.35813	6.77187	6.91496	6.74222	6.14135	6.90757	7.53083	4.98806	6.56011	5.85514	7.41833	6.35875	6.88593	6.44146	6.72516	7.51102	6.88873	8.02192	7.94843	5.99991	6.23565	6.56124	7.37758	6.91649	7.20533	6.7971	7.00232	5.80579	6.34216	6.95011	7.1086	7.03484	6.09621	6.82445	6.78771	7.35765	7.19231	6.21383	6.47371	7.22248	7.04529	6.88992	6.94777	6.50862	6.08041	6.70059	7.00534	6.54661
GOLPH3L	6.40929	5.0321	5.26886	5.68643	5.63145	5.30031	6.03478	6.93167	4.66739	5.49616	4.72197	7.32848	5.0569	6.19049	5.34808	5.43071	5.56596	6.56724	7.91781	6.93015	5.07219	6.48149	5.50601	6.40853	5.53068	5.86441	5.63177	5.66375	4.54438	5.61673	5.1425	6.18567	6.14109	5.28347	5.76316	5.96069	6.2273	5.43123	5.3163	6.29429	6.97542	5.57572	6.45538	5.6637	5.87867	5.37588	5.33696	5.72703	5.1097
HORMAD1	1.34112	0.0519076	0.0771236	0	0.175995	0.0440912	0.0506908	0.0264179	0	0.15944	0.0220503	0.48909	0.674733	0.113967	0.159113	0.030978	0.49061	0.0847596	0	1.14275	0	0.0353675	0.0343255	0	0.0649509	0	0	0.573439	0.035784	0.10178	2.68896	3.2169	0.172188	0.0715557	0.0850978	0	0	0.0364518	0	0.154781	0.517403	3.13579	0.11715	0.492014	0.0218754	0.0666696	0.502606	0.853814	0.0681112
MCL1	7.59088	6.96271	6.81028	7.4787	7.46	6.40331	7.87826	7.68863	5.80698	6.87196	8.49222	8.16122	6.7351	7.46051	6.81682	7.21139	7.33921	7.79518	8.61508	8.5498	6.71105	6.46809	6.81899	7.76954	8.33871	7.40885	7.20126	7.09467	5.80261	6.62986	6.83033	7.29949	7.66486	6.89756	7.31337	6.74475	7.7917	8.17417	6.60721	7.02805	8.09528	8.27895	7.20428	6.5472	7.15709	7.42079	7.11972	8.44484	7.1964
WNT3A	0.576156	0.0427143	0	0.554627	0.117879	1.95	0.0822477	0.348067	0.0484226	0.0273947	0.234949	1.21667	1.5204	0.908068	0	0.30035	0.0250092	3.50552	0.556386	1.93168	0	2.81264	0.3297	1.85448	0.130181	0.842237	0.161728	0.263239	0.194337	0.220188	4.00078	0.22158	0.712589	1.51754	0.169408	2.67471	0.0240639	1.09316	0.187607	0.801717	2.25716	0.0993056	5.03834	2.17001	2.22403	0.232143	0.202159	0.373915	0.145017
ARF1	9.28725	8.95116	9.41615	9.3514	8.7634	8.84287	8.84422	9.79054	7.29188	8.98417	8.36166	9.95482	9.09477	8.71401	8.97	9.17149	9.3334	9.65061	10.2777	8.81571	8.06176	9.35369	9.40798	8.98931	9.29052	9.2405	8.8119	9.51274	8.18529	8.72726	8.97226	9.30432	9.48552	9.49453	8.86085	9.39137	9.92107	9.06672	8.88092	9.10358	9.12446	9.23807	9.48899	8.69235	9.08432	8.80361	8.90617	9.19823	8.8107
C1orf35	5.42032	4.60317	4.93754	4.90719	4.66399	4.37506	4.75611	5.58165	2.85782	4.80167	3.2101	5.77971	4.54567	4.806	4.89638	4.59932	5.65742	5.25055	6.20864	5.11192	3.65877	4.40885	5.01313	5.29141	4.76123	4.92793	4.66269	5.30017	3.26218	4.67097	4.60124	5.82819	5.26252	3.61815	4.94241	4.15111	5.76255	5.09465	4.75446	5.086	4.84206	5.26029	5.18881	4.88586	4.72761	3.74379	5.04546	4.98699	4.55288
MRPL55	6.86911	6.04961	6.48811	5.63707	5.79351	5.78701	5.45801	6.71871	5.42629	5.96742	5.4397	6.56681	6.33876	5.70118	6.19548	5.70069	7.30641	6.22285	7.16685	5.95145	6.39068	5.97431	5.83065	6.08313	6.39237	6.11792	5.29071	6.5813	5.34051	6.24595	6.54601	7.45749	6.30351	6.26507	6.13756	5.77513	6.73411	6.34291	5.76405	5.96963	5.80009	6.53775	6.17551	6.41577	5.46639	5.79654	5.85677	6.77052	5.73654
GJC2	1.42457	1.9947	3.20836	1.84172	1.43146	0.860156	1.30814	2.34536	0.181238	1.42165	1.59989	2.766	2.12459	2.05496	1.89095	1.90539	2.05462	1.96275	2.70845	0.694381	0.512191	1.20408	1.95072	1.21122	2.45113	1.48269	1.8624	1.71068	1.31093	1.73626	1.328	2.38725	1.86424	1.0385	1.2732	1.20767	1.85454	1.46254	1.87876	3.05489	2.37494	1.74834	1.11167	1.96367	1.98737	1.57424	1.5155	1.97388	1.3337
IBA57	2.2358	1.66375	2.15399	1.97017	2.35847	1.98476	2.32489	2.49252	0.349612	2.13721	2.14223	3.42773	1.86157	2.34537	2.03593	2.07659	1.77959	2.56045	3.63488	2.03613	0.768388	2.3456	2.14306	1.93709	2.42134	1.91401	2.51449	2.10633	1.83276	2.09956	1.65678	2.23732	2.33597	1.46632	2.44645	2.03397	2.80506	2.39276	2.15915	2.33971	2.26436	2.51844	2.51856	1.88714	2.11783	1.54464	2.56463	2.26782	2.23543
TRIM11	4.32504	3.4717	3.62114	3.91321	4.32524	3.18695	3.75447	5.32051	1.29243	3.28916	2.5473	5.61446	3.63026	4.02122	3.48577	4.28767	4.48737	4.7955	5.82296	4.26945	2.2922	3.74005	3.6997	4.10551	3.78578	3.81808	3.49907	3.83427	1.98233	3.34841	3.75094	4.87621	4.29465	2.2778	3.99874	3.73906	4.79114	4.11299	3.21445	3.79554	4.09744	4.28898	4.77872	3.83061	3.89984	2.82657	3.49592	4.45444	3.53779
TRIM17	2.24089	1.83097	0.771653	2.84429	4.87288	2.42357	2.85636	5.8299	1.26925	1.20102	1.06777	4.66015	2.12366	3.90227	1.01969	3.92993	3.15917	3.92264	5.23017	3.32298	0.862607	3.65044	1.63479	4.03782	3.0484	3.69343	2.04287	2.36628	0.990846	2.20309	2.36876	4.4707	3.53221	0.364274	3.10413	3.77142	1.96532	3.66962	1.9591	2.42235	2.91175	3.58872	3.45641	3.92398	3.47888	1.35326	2.25187	3.76526	1.97357
PPIH	7.37788	6.5265	6.92603	6.69653	6.40525	6.66062	6.33647	6.57451	7.54277	6.76786	4.637	5.68398	6.14309	6.55564	6.86919	6.23154	7.37744	6.35273	6.4197	6.58181	7.63272	6.64081	6.9471	6.90889	6.55508	6.65153	6.23241	5.47456	4.58526	6.78284	7.04687	7.37113	6.34982	5.65946	6.76552	6.00306	6.49295	6.39265	6.4289	5.59416	6.4951	6.54322	6.40836	6.41506	6.52071	5.29585	6.54369	6.24806	6.33037
YBX1	10.6184	10.4643	11.0217	10.5603	10.3579	10.0324	10.0475	9.84223	9.72703	10.4774	8.81832	9.56491	9.23129	9.94855	10.2832	10.7447	10.4945	10.3475	9.66116	10.3185	9.94096	10.269	10.3211	10.3037	9.8205	10.4137	10.243	9.41704	8.07811	9.88362	9.72296	10.0238	10.0628	10.3475	10.1997	10.1006	10.2159	10.0365	9.90318	9.10198	10.2524	10.1867	10.0005	9.68954	10.405	9.13659	10.3005	9.603	10.3007
CLDN19	0.201429	2.26778	0.0519488	0.972524	0.0731026	0.0441575	0.115791	0	1.45235	2.39076	6.6729	0.5392	0.268045	0.192444	0.565684	1.28373	0.39302	0.0383447	0.131935	0	0.173497	0.0237103	0.023009	0	2.17156	1.8278	1.02147	1.19101	5.42921	0.608489	1.03043	0.0635631	1.96866	0	0.0145582	0.58028	0.219455	0.53028	0.922133	0.569443	0.165137	0.0813441	0.0792646	0.0831904	0.992415	5.95242	2.35256	1.01483	1.40977
P3H1	5.65639	6.06963	5.20307	5.76884	5.97306	5.58869	5.36655	5.25647	3.53122	5.77997	3.23486	5.49224	5.9951	5.66808	5.73657	5.93126	4.96225	5.00941	5.20597	5.41615	4.78221	5.42507	4.91902	5.36813	5.3726	5.3524	5.90021	4.67423	2.80986	5.09699	5.80936	4.87323	5.7975	4.74505	5.48731	5.83247	5.88576	4.73701	5.18411	4.48336	5.73615	5.20844	4.83259	4.96414	4.49675	4.45763	5.81351	4.88351	5.79564
STPG1	1.70565	2.64231	1.99625	3.11912	3.02145	2.61176	2.6344	3.69757	1.0081	2.43426	2.9371	3.46674	2.79688	3.03818	2.11546	1.80325	1.79234	3.53905	3.39785	2.93081	1.04905	3.28468	3.11001	3.29731	2.48875	2.98697	3.0628	2.18355	2.11969	2.45748	2.10267	2.34198	3.1713	1.07478	2.3803	3.36894	3.14116	2.45306	2.54398	2.58005	3.53508	3.29345	2.88963	2.39108	2.73926	2.97013	2.82311	1.96974	2.24719
NIPAL3	1.98043	2.85968	1.99006	3.12765	3.32365	3.15652	3.55914	3.69463	0.992573	2.86309	4.46109	4.01244	3.04842	3.59689	2.82136	1.92508	1.9896	3.69568	3.33474	3.04124	1.00922	3.75459	2.77088	3.00354	3.13785	3.28512	4.07136	2.47706	3.68223	2.88257	3.06461	2.29761	3.58824	1.52237	2.89772	4.42321	3.42398	2.63285	2.9368	2.5409	3.44085	3.13477	3.0454	2.42453	2.64058	4.22068	3.4496	2.71779	3.11662
RCAN3	3.41585	3.58188	0.161162	2.74232	4.17921	3.97814	2.33538	3.56937	2.39025	2.95139	3.36614	4.35486	3.39778	3.5106	2.95039	2.85452	2.11036	4.74124	3.63741	3.65183	1.04311	4.82018	3.68625	3.86179	1.40653	2.84012	4.6099	2.61864	2.98421	3.26133	3.10668	2.45471	4.16482	0.993302	2.83649	3.18021	4.64823	2.18519	2.76991	2.82238	4.67574	4.51078	2.60327	3.43143	2.38438	4.1404	4.2279	2.76966	2.57168
NCMAP	0.0311445	0.78805	0	0.383448	0.105275	1.63244	0.0589807	0.294464	0.133718	1.02596	0.971964	0.317491	1.87474	0.919956	1.28016	0.751749	0.320496	0.921744	0.978713	0.234139	0.360044	1.10026	0.403936	0.0754378	0.620449	0.237332	1.2327	0.476694	0.488464	0.278869	0.776554	0.0556971	0.763293	0.187073	0.0868359	1.28571	1.92128	0.457585	0.84678	0.599706	0.426979	0.0713316	1.74809	0.132682	0.111336	3.29117	0.798446	0.904475	0.489838
JUN	6.99513	7.12148	6.63032	8.02935	9.218	7.39758	9.97564	8.75979	6.89794	7.11671	9.21918	7.3168	9.30996	7.63406	7.37107	7.19485	5.94308	7.08853	6.38525	7.64842	5.52103	7.70289	6.49532	8.21477	9.5775	7.28217	7.74132	6.85858	4.98031	6.74264	6.47847	6.55906	8.27168	5.88748	7.48244	7.54537	7.66532	8.65504	8.27998	5.99513	7.85845	9.16623	6.93988	6.30865	6.17009	7.62486	6.88383	8.4818	8.62403
ASH1L	4.79812	4.73056	4.21266	5.20179	5.08211	4.39601	5.23372	6.13761	2.54222	4.84857	3.80147	7.55729	4.40205	6.14329	4.30351	5.17823	4.4082	5.89161	6.74688	6.48582	3.9778	6.1367	4.73714	5.96573	5.3092	6.01832	6.06241	5.26784	3.28829	3.88336	4.10754	4.28264	6.13995	4.54044	4.60839	5.01388	6.1991	4.96927	4.26041	5.92602	6.29421	5.94956	5.34953	4.45424	4.98026	3.56446	5.17849	5.43958	5.34301
WDR26	5.81794	5.45025	5.86829	6.15889	6.33701	5.61091	6.21174	6.91439	4.57216	5.97932	4.37321	7.88297	5.28371	6.03882	5.66463	5.91245	5.88074	6.73513	7.86121	5.85957	4.9718	6.28264	5.82451	5.67679	6.02358	6.52405	6.42845	6.20546	3.88796	5.45646	5.66771	5.89236	6.72673	5.99894	5.76586	6.06617	6.73287	6.37151	5.48289	6.36262	6.1837	6.57894	6.4006	4.96011	5.93352	4.80814	6.12188	6.33309	5.97046
TXLNA	5.75738	5.63009	5.04007	5.79812	6.17	5.01637	6.22648	5.69059	2.05912	5.53815	4.81119	5.62884	5.39189	6.18558	5.5389	4.93319	4.86002	6.02605	5.59847	5.6072	3.24683	4.62695	5.92093	5.62871	5.84447	5.13058	6.15502	4.7108	4.52449	5.39748	6.02723	4.99711	5.96996	3.81688	6.07694	5.45026	5.82855	5.27554	5.42304	4.51289	5.94875	5.40991	5.4771	5.39296	5.20197	5.1673	5.8228	5.02368	5.598
IQCC	3.58266	3.28227	3.01582	4.01733	3.62149	3.27417	3.34521	3.53829	1.96639	3.45384	2.13525	3.6107	2.69173	3.90623	3.39313	2.60828	2.8201	4.04989	4.03767	4.24686	2.42555	3.14997	3.51084	4.08102	3.2088	3.86924	3.70571	2.68541	2.02974	3.1669	3.10614	3.48302	3.94107	1.51546	3.18952	3.15656	3.55418	3.58218	3.3776	2.94578	3.84331	3.94123	3.3428	3.4622	3.72934	2.2347	3.80155	2.62863	3.65409
TMEM234	3.17962	3.42569	3.02898	3.73881	3.79854	3.57157	3.70377	3.96225	2.50952	3.83477	3.11698	2.76951	3.21878	3.7992	3.45933	2.8358	3.4222	3.47513	3.63429	3.41554	2.1889	3.30627	3.8636	3.63722	3.64096	3.43879	3.47421	2.34717	2.94127	3.31789	3.57908	3.87089	3.57775	2.02123	3.33989	3.60975	3.60061	3.53586	3.39909	1.76341	3.46145	3.67574	3.20755	3.30802	3.49956	3.58942	3.48906	2.66282	3.65553
FAM167B	4.43069	3.49317	3.81021	3.46256	2.90059	3.21612	3.7594	3.55813	1.38064	3.44734	7.19953	2.28241	3.99712	2.98689	4.63622	2.92233	4.0349	2.94216	3.11524	2.86361	1.70916	3.83428	3.3443	3.29656	3.45919	3.26325	2.87127	3.31822	7.1546	2.85698	5.59973	3.93552	3.74172	2.74529	2.7438	3.39605	4.26527	3.747	3.99746	3.52053	3.25053	3.52244	3.31539	4.27834	2.96189	7.93927	3.67577	4.64433	3.32572
LCK	1.12787	1.26214	0.453285	1.94996	1.12266	0.701216	1.43982	2.04546	0.730667	1.70295	3.52006	2.9837	1.62875	3.88359	0.985368	1.45991	1.61959	2.45278	2.60958	2.32605	2.44444	1.20472	1.86239	3.71934	1.27872	2.23838	3.85521	1.38675	2.87758	2.37086	0.957075	2.03909	2.72155	0.956097	3.01999	1.98884	1.01371	1.54438	1.68041	1.82582	2.37928	3.6716	1.44264	3.37904	0.868173	5.63733	3.61484	3.38568	1.76171
HDAC1	6.99109	6.75865	6.7681	7.56429	7.22002	6.59376	7.14906	6.55416	5.55805	7.10918	5.95606	6.22765	6.17978	6.90249	6.85325	5.4967	7.02389	7.64056	7.13842	7.21887	6.57324	6.82873	7.5191	6.77215	6.80339	6.72338	6.71828	5.82203	5.64404	7.09226	7.05038	6.97131	6.90966	4.26198	6.96241	6.64282	6.62203	7.04388	6.8993	5.98686	7.04624	6.69649	6.96677	6.34577	7.35421	6.42365	6.82938	5.98369	7.02938
[truncated: 18,169 more rows]
[truncated: 83 more columns]
