# Supplementary material for: Identification of the expression patterns and potential prognostic role of m6A-RNA methylation regulators in Wilms Tumor
Source: BMC Med Genomics. 2023 Sep 21;16:222. doi: 10.1186/s12920-023-01660-2 (PMC10514975; doi:10.1186/s12920-023-01660-2)
Supplement: Supplementary file 3 — Supplementary Material 3 [file 12920_2023_1660_MOESM3_ESM.csv]

TARGET.50.PAKULH.01A	2
TARGET.50.PAKKSE.01A	3
TARGET.50.PAKNTW.01A	3
TARGET.50.PALLFB.01A	3
TARGET.50.CAAAAL.01A	1
TARGET.50.PALGVY.01A	2
TARGET.50.PALDTE.01A	1
TARGET.50.PAJMXF.01A	1
TARGET.50.PAKGED.01A	2
TARGET.50.CAAAAJ.01A	3
TARGET.50.CAAAAS.01A	1
TARGET.50.PAKMUB.01A	3
TARGET.50.PAJMLZ.01A	1
TARGET.50.PAJLNJ.01A	3
TARGET.50.PAKKNS.01A	3
TARGET.50.PAKMSV.01A	3
TARGET.50.PAJLKC.01A	1
TARGET.50.CAAAAC.01A	1
TARGET.50.PALFME.02A	3
TARGET.50.CAAAAH.01A	2
TARGET.50.PALJIP.02A	1
TARGET.50.PAJNNR.01A	1
TARGET.50.PAKSDG.01A	2
TARGET.50.PAKZHF.01A	1
TARGET.50.PAJNZK.01A	3
TARGET.50.PAJNSL.01A	3
TARGET.50.PAKNAL.01A	3
TARGET.50.CAAAAO.01A	3
TARGET.50.PAJLUJ.06A	3
TARGET.50.PAKJGM.01A	2
TARGET.50.PALGAZ.01A	3
TARGET.50.CAAAAM.01A	3
TARGET.50.PAJMFU.01A	1
TARGET.50.PAJNAA.01A	1
TARGET.50.PAJNUS.01A	2
TARGET.50.PAJNRL.01A	3
TARGET.50.PAEBXA.01A	2
TARGET.50.PAJNNC.01A	3
TARGET.50.PALJIP.01A	1
TARGET.50.PAJNLT.01A	3
TARGET.50.PADZUB.01A	1
TARGET.50.PAKXWB.01A	1
TARGET.50.PAJNZI.01A	3
TARGET.50.PALERC.01A	3
TARGET.50.PAJPDC.02A	3
TARGET.50.PAKFME.01A	3
TARGET.50.PAKYFC.01A	3
TARGET.50.PALGLU.01A	3
TARGET.50.PAKSCC.01A	3
TARGET.50.PAJMMY.01A	3
TARGET.50.PAJNTJ.01A	3
TARGET.50.PAJNVX.01A	3
TARGET.50.PAJNAV.01A	1
TARGET.50.PAKECR.01A	3
TARGET.50.PAJMJT.01A	3
TARGET.50.CAAAAR.01A	3
TARGET.50.PAKUIT.01A	3
TARGET.50.PAJLSP.01A	1
TARGET.50.PAKRVH.01A	1
TARGET.50.PAKRCC.01A	1
TARGET.50.PAKYLT.01A	3
TARGET.50.PAJNEC.01A	2
TARGET.50.PALFME.01A	3
TARGET.50.PAKNXS.01A	2
TARGET.50.PAJLTI.01A	2
TARGET.50.PAJMEN.01A	1
TARGET.50.PALKCW.01A	1
TARGET.50.PALEZT.01A	1
TARGET.50.PAKWPM.01A	2
TARGET.50.PAJNCC.01A	3
TARGET.50.PAKNRX.01A	1
TARGET.50.PAJNJJ.01A	2
TARGET.50.PAJMKI.01A	1
TARGET.50.PAEAFB.01A	3
TARGET.50.PAJPAR.01A	2
TARGET.50.PAKZER.01A	3
TARGET.50.PAKVET.01A	1
TARGET.50.PAJMRL.01A	2
TARGET.50.PAJLWT.01A	3
TARGET.50.PAJMFY.01A	1
TARGET.50.PAKXXF.01A	2
TARGET.50.PAJMIZ.01A	1
TARGET.50.PAKFYV.01A	3
TARGET.50.PAJNCZ.01A	2
TARGET.50.PAJMEL.01A	3
TARGET.50.PAJNGH.01A	2
TARGET.50.PAKPDF.01A	1
TARGET.50.PAJNVE.01A	2
TARGET.50.PAKGZX.01A	3
TARGET.50.PAJMUF.01A	3
TARGET.50.PAJLLF.01A	2
TARGET.50.PALKRS.01A	2
TARGET.50.PALDWP.01A	3
TARGET.50.PAJNDU.01A	2
TARGET.50.PAJPDC.01A	3
TARGET.50.PAJNCJ.01A	1
TARGET.50.PAJLTH.01A	1
TARGET.50.PAJPGY.01A	3
TARGET.50.PAJMVC.01A	3
TARGET.50.PAJPDN.01A	3
TARGET.50.PAJPHA.01A	3
TARGET.50.PAJNRH.01A	1
TARGET.50.PAJLIP.01A	1
TARGET.50.PADXAY.01A	3
TARGET.50.PAJNZU.01A	3
TARGET.50.PAJPCM.01A	3
TARGET.50.PAJNBN.01A	3
TARGET.50.PAJNGH.02A	2
TARGET.50.PAKGMU.01A	3
TARGET.50.PAJNUP.01A	2
TARGET.50.PAJNTJ.02A	3
TARGET.50.PALFRD.01A	1
TARGET.50.PAJMEP.01A	3
TARGET.50.PAJNZS.01A	3
TARGET.50.PAJMKJ.01A	3
TARGET.50.PAJLPX.01A	3
TARGET.50.PAKRZW.01A	1
TARGET.50.PAJMSE.01A	1
TARGET.50.PAJPAU.01A	1
TARGET.50.PAJMVU.01A	1
TARGET.50.PAKZFK.01A	1
TARGET.50.PAJNYT.01A	3
TARGET.50.PAJLKR.01A	3
TARGET.50.PAJPEW.01A	1
TARGET.50.PAECJB.01A	3
TARGET.50.PAJMLI.01A	2
