# Supplementary material for: Identification of the expression patterns and potential prognostic role of m6A-RNA methylation regulators in Wilms Tumor
Source: BMC Med Genomics. 2023 Sep 21;16:222. doi: 10.1186/s12920-023-01660-2 (PMC10514975; doi:10.1186/s12920-023-01660-2)
Supplement: Supplementary file 4 — Supplementary Material 4 [file 12920_2023_1660_MOESM4_ESM.xlsx]

## Sheet: DEGs
Gene	logFC	AveExpr	t	P.Value	adj.P.Val	B
UMOD	-12.4682	1.71316	-62.7897	9.0692e-45	1.7411e-40	88.5102
FXYD4	-10.612	1.64974	-29.1049	2.03011e-30	4.33046e-27	58.9787
DEFB1	-9.37615	3.14727	-15.9143	6.88458e-20	1.19072e-17	35.1484
AQP2	-9.28773	1.47724	-22.065	1.8732e-25	1.16006e-22	47.854
SIX2	9.2609	8.17309	14.0213	7.42144e-18	7.21701e-16	30.4714
CDH16	-9.08441	1.98953	-14.7531	1.15855e-18	1.39011e-16	32.3289
KNG1	-8.37655	1.3064	-26.6131	8.52657e-29	1.26252e-25	55.3712
TACSTD2	-8.22493	2.42642	-17.0228	5.31167e-21	1.25893e-18	37.7021
COL2A1	8.15399	7.30705	17.4688	1.96157e-21	4.89068e-19	38.6935
EYA1	7.87144	7.20577	14.076	6.4448e-18	6.44413e-16	30.6126
SLC12A1	-7.77113	1.42957	-18.0491	5.52152e-22	1.51432e-19	39.9538
MAL	-7.66851	3.58451	-8.56513	6.22102e-11	7.62165e-10	14.4923
MMP7	-7.64226	2.39742	-8.01553	3.78035e-10	3.66912e-09	12.6861
MEOX1	7.6244	7.02876	20.3053	5.29998e-24	2.26109e-21	44.5583
FXYD2	-7.46007	1.81926	-21.6688	3.89812e-25	2.13818e-22	47.1328
CLCNKA	-7.05703	1.19001	-24.0504	5.58348e-27	6.23482e-24	51.2993
CYS1	-6.90178	2.24705	-11.5513	6.33405e-15	2.59277e-13	23.7089
CITED1	6.78666	6.61593	14.6526	1.48978e-18	1.74396e-16	32.0775
LYPD1	6.78004	8.03261	13.9172	9.71443e-18	9.00954e-16	30.2019
CLDN8	-6.77365	1.11712	-21.5036	5.30881e-25	2.83107e-22	46.8286
KRT7	-6.77327	1.54322	-16.1038	4.4032e-20	7.97478e-18	35.5943
DAPL1	6.77013	6.62497	9.38521	4.46952e-12	7.64077e-11	17.1309
RASD1	-6.70636	3.82324	-14.5119	2.12194e-18	2.35474e-16	31.7238
KCNJ1	-6.67246	1.19371	-16.6624	1.20503e-20	2.54223e-18	36.8861
NNAT	6.54613	8.61788	9.58016	2.41758e-12	4.53489e-11	17.747
MUC1	-6.52059	2.48152	-15.0214	5.9553e-19	7.83081e-17	32.994
WT1	6.48732	7.32903	16.5121	1.70226e-20	3.47659e-18	36.5418
SOX11	6.39192	5.87386	19.6281	2.04335e-23	7.69183e-21	43.2235
HMGCS2	-6.35376	1.17703	-10.6817	8.20296e-14	2.39696e-12	21.1402
SCNN1A	-6.3517	2.54656	-11.1129	2.27545e-14	8.03017e-13	22.4264
EGF	-6.29111	1.21756	-18.712	1.34744e-22	4.17227e-20	41.3542
CLCNKB	-6.28144	1.8568	-15.5709	1.56234e-19	2.43851e-17	34.3305
PRAME	6.26164	6.01303	7.01517	1.07537e-08	7.23118e-08	9.34171
CNTFR	6.23486	7.93314	9.61669	2.15576e-12	4.11394e-11	17.8619
SERPINA1	-6.21774	2.27277	-13.5001	2.89533e-17	2.30641e-15	29.1087
IGF2	6.21368	12.3727	14.9446	7.19928e-19	9.21411e-17	32.8044
PTGER1	-6.19842	2.01087	-24.0235	5.84576e-27	6.23482e-24	51.2544
ETV4	6.19109	7.1886	15.6993	1.14817e-19	1.83689e-17	34.638
SIX1	6.18241	5.49291	15.7581	9.97783e-20	1.62334e-17	34.7781
CXCL14	-6.15685	3.89638	-6.6277	3.99028e-08	2.33553e-07	8.03529
CRABP2	6.14563	9.75525	9.0891	1.14648e-11	1.73035e-10	16.1867
SCNN1G	-6.07901	1.56623	-12.0318	1.60432e-15	7.75813e-14	25.0859
HNF1B	-6.04356	1.94905	-9.78313	1.28134e-12	2.55708e-11	18.3835
KCNJ16	-6.02348	1.86947	-9.10889	1.07621e-11	1.64368e-10	16.25
TMEM213	-6.01176	1.06886	-22.7951	4.99485e-26	3.68812e-23	49.1527
AOC1	-5.98856	1.64726	-14.4209	2.67133e-18	2.86504e-16	31.4936
ADGRG2	5.98288	5.65935	10.675	8.36837e-14	2.43418e-12	21.1202
BMPER	5.97208	5.44216	7.39159	3.02715e-09	2.32461e-08	10.6067
FGF8	5.9022	5.23339	12.7475	2.19111e-16	1.34444e-14	27.0814
CLDN10	-5.88493	1.63238	-17.769	1.01408e-21	2.63085e-19	39.3496
GATA3	-5.83123	2.52541	-11.982	1.84694e-15	8.77663e-14	24.9447
HAS2	5.80967	6.82915	10.3525	2.21873e-13	5.5826e-12	20.1422
TOP2A	5.74976	7.18055	15.9373	6.51956e-20	1.14828e-17	35.2027
IRX1	-5.74663	1.35036	-13.5429	2.58565e-17	2.09448e-15	29.222
FOXI1	-5.7399	0.871148	-32.0396	3.54496e-32	1.36112e-28	62.8451
PDZK1IP1	-5.73964	1.39268	-10.5071	1.38826e-13	3.73798e-12	20.6125
CLDN19	-5.73252	1.35177	-14.1531	5.28702e-18	5.45701e-16	30.8107
MUC15	-5.68779	0.912727	-28.6015	4.21839e-30	8.09847e-27	58.2754
TMSB15A	5.67664	7.64536	13.4094	3.68104e-17	2.8381e-15	28.8683
S100A2	-5.64805	2.35009	-14.6252	1.5957e-18	1.83438e-16	32.0088
ST8SIA2	5.64213	5.0408	11.3143	1.26059e-14	4.81334e-13	23.0187
LRRN1	5.59835	6.06422	10.5311	1.29103e-13	3.51562e-12	20.6853
ATP6V0D2	-5.59152	1.12763	-20.8342	1.89399e-24	8.86851e-22	45.5745
SPP1	-5.5859	5.50317	-6.74499	2.68176e-08	1.64015e-07	8.43098
CASR	-5.57904	1.17135	-15.6073	1.43148e-19	2.25258e-17	34.4178
IRX2	-5.5775	1.12379	-22.4632	9.06842e-26	6.2177e-23	48.5671
HMGA2	5.5609	5.18141	7.26758	4.59229e-09	3.3753e-08	10.1906
MYBL2	5.54483	6.26641	13.9719	8.43154e-18	7.93474e-16	30.3437
FOLR1	-5.53017	2.20469	-11.6935	4.20567e-15	1.78235e-13	24.1196
MYCN	5.49687	6.2894	19.4477	2.9461e-23	1.04739e-20	42.8612
RHCG	-5.48435	1.21317	-12.9383	1.30306e-16	8.68615e-15	27.6022
TCEAL5	5.47653	5.36084	8.39564	1.08186e-10	1.24294e-09	13.9382
ATP6V0A4	-5.47106	1.07597	-18.5681	1.824e-22	5.55828e-20	41.0537
ITGB6	-5.45896	1.32805	-11.4022	9.75809e-15	3.80764e-13	23.2755
ALDH1A1	-5.44544	3.41394	-10.4419	1.69129e-13	4.46622e-12	20.4144
TMEM100	5.40596	5.75222	7.7416	9.38845e-10	8.19643e-09	11.7765
EMX1	-5.39463	0.886901	-21.1573	1.0209e-24	5.29711e-22	46.1841
ECEL1	5.38578	6.10874	6.38584	9.06161e-08	4.85935e-07	7.21935
PTGER3	-5.37043	1.45649	-15.2825	3.1405e-19	4.49935e-17	33.6333
ELOVL2	5.36637	4.84106	14.6339	1.5611e-18	1.80542e-16	32.0307
TMPRSS2	-5.3643	1.01979	-31.2277	1.04891e-31	2.87671e-28	61.8134
SCIN	-5.3602	1.17419	-18.323	3.06824e-22	8.92487e-20	40.5374
CHRNA1	5.33598	4.6496	7.91254	5.31802e-10	4.96623e-09	12.3448
CENPF	5.32322	5.78327	11.6104	5.34065e-15	2.21926e-13	23.88
TSPAN1	-5.30992	3.37054	-7.89838	5.57378e-10	5.16186e-09	12.2978
TNFRSF11B	-5.29814	1.92536	-12.5496	3.7752e-16	2.16347e-14	26.5362
UGT2B7	-5.28425	0.990498	-17.8013	9.45122e-22	2.49991e-19	39.4196
SHISA8	5.26614	4.92591	8.78485	3.0498e-11	4.10302e-10	15.2063
NUSAP1	5.26515	7.18373	16.6699	1.18447e-20	2.52661e-18	36.9032
SHISA2	5.25479	7.8559	12.1804	1.05529e-15	5.34552e-14	25.5059
UBE2C	5.24769	7.54493	11.5339	6.6608e-15	2.71649e-13	23.6585
NTN4	-5.22555	3.25118	-11.7162	3.94028e-15	1.69229e-13	24.185
CRYAB	-5.20892	3.90152	-6.52841	5.58731e-08	3.15115e-07	7.70027
TPX2	5.20018	6.63624	14.0826	6.3364e-18	6.36891e-16	30.6295
VGLL1	-5.17758	0.723648	-31.6475	5.96684e-32	1.90919e-28	62.3504
SMIM24	-5.17557	2.45839	-8.44073	9.3348e-11	1.08415e-09	14.0859
PROM2	-5.15675	1.75331	-23.1262	2.77512e-26	2.42167e-23	49.7293
CCDC198	-5.15396	1.3056	-11.3171	1.25048e-14	4.79175e-13	23.0268
ERP27	-5.13628	1.82952	-12.0364	1.58341e-15	7.69576e-14	25.0991
NKAIN1	5.13229	4.57585	10.4213	1.80036e-13	4.69812e-12	20.3518
DGKK	5.12794	4.45037	8.82542	2.67521e-11	3.64505e-10	15.3376
SPNS2	-5.11321	1.94623	-18.944	8.30125e-23	2.65612e-20	41.8346
OSR1	5.08518	4.93528	7.9548	4.62253e-10	4.38921e-09	12.485
SCNN1B	-5.07415	1.32504	-10.9189	4.03918e-14	1.29914e-12	21.8508
SLC14A1	-5.04967	1.20066	-13.5916	2.27449e-17	1.88214e-15	29.3504
ATP6V1G3	-5.02604	0.726854	-24.9352	1.26354e-27	1.61716e-24	52.75
UNC5C	5.02295	5.32092	7.78597	8.09875e-10	7.19814e-09	11.9242
B4GALNT4	5.01955	5.58413	14.5148	2.10675e-18	2.35148e-16	31.731
GDF15	-5.01801	3.78782	-8.43824	9.41133e-11	1.09237e-09	14.0778
RAB25	-4.99948	2.75866	-7.32645	3.76752e-09	2.83309e-08	10.3883
MCCD1	-4.97417	0.833118	-17.6802	1.23154e-21	3.1524e-19	39.1565
PRR15	-4.96886	1.53025	-11.9407	2.07676e-15	9.74807e-14	24.8271
ELF3	-4.96381	1.81216	-10.9526	3.6552e-14	1.20365e-12	21.951
MKI67	4.96249	5.65462	11.0443	2.78603e-14	9.51713e-13	22.2233
MFSD4A	-4.93328	2.13633	-16.4584	1.92733e-20	3.89484e-18	36.4181
ROBO2	4.93252	5.06624	8.18431	2.16537e-10	2.26791e-09	13.2437
KIF12	-4.90624	2.84462	-10.5724	1.13953e-13	3.15682e-12	20.8105
COBLL1	-4.90356	1.39956	-16.6821	1.15183e-20	2.48459e-18	36.9311
ZNF521	4.89753	6.45641	9.54269	2.71977e-12	4.99557e-11	17.6289
PRR15L	-4.89429	1.36051	-11.7561	3.51423e-15	1.52985e-13	24.2997
NELL2	4.87992	4.47368	8.77885	3.10956e-11	4.16009e-10	15.1869
STAT4	4.86788	5.38341	5.30738	3.45606e-06	1.3066e-05	3.61301
WNT9B	-4.85999	0.685991	-19.5359	2.46298e-23	9.0809e-21	43.0386
BHMT2	-4.85199	1.53155	-15.6759	1.21436e-19	1.92672e-17	34.582
MEX3A	4.8457	6.37742	12.1002	1.32232e-15	6.54276e-14	25.2797
DLGAP5	4.83725	5.14826	13.7352	1.56059e-17	1.36804e-15	29.7275
NEK2	4.83007	4.96943	13.1797	6.79417e-17	4.88519e-15	28.2545
CPXM1	4.82473	8.43187	10.8366	5.16003e-14	1.60295e-12	21.6052
FBP1	-4.82024	2.29166	-15.2326	3.54631e-19	5.00604e-17	33.5119
ITGA8	4.81035	6.66152	7.61816	1.41731e-09	1.17995e-08	11.3648
RAP1GAP	-4.80713	2.93155	-11.5196	6.94183e-15	2.81753e-13	23.6171
ETV5	4.80508	6.24002	13.7722	1.41677e-17	1.25341e-15	29.8243
TMEM37	-4.80175	2.90523	-14.2351	4.28621e-18	4.49653e-16	31.0206
NCAM1	4.7943	5.90014	12.8386	1.70856e-16	1.09702e-14	27.3307
FZD7	4.7841	7.81502	16.7463	9.94826e-21	2.1703e-18	37.0771
SMPX	4.78373	4.26412	4.96494	1.07816e-05	3.67254e-05	2.49353
PLPPR3	4.7808	4.54089	8.50705	7.51728e-11	8.9973e-10	14.3028
EMILIN3	4.76902	4.44292	15.2593	3.32271e-19	4.72514e-17	33.5769
AQP1	-4.76676	4.63418	-8.50844	7.48334e-11	8.96786e-10	14.3073
NUF2	4.76374	5.07405	13.3242	4.61785e-17	3.50409e-15	28.6413
BARX1	4.756	4.19458	6.273	1.32871e-07	6.85717e-07	6.83896
RRAD	-4.74618	1.80504	-10.7854	6.01279e-14	1.82937e-12	21.4518
CDH2	4.73955	7.24077	10.8645	4.74928e-14	1.49225e-12	21.6884
WNT7B	-4.72605	0.89324	-15.8918	7.26068e-20	1.24456e-17	35.0953
KIF1A	4.71603	4.24533	9.91327	8.5514e-13	1.78989e-11	18.7891
POU3F3	-4.70393	2.62876	-4.6764	2.77592e-05	8.70501e-05	1.56663
VASH2	4.70211	4.82605	11.0083	3.09872e-14	1.04102e-12	22.1167
MUC20	-4.69963	1.79234	-21.8432	2.81948e-25	1.59201e-22	47.4517
PEG10	4.69474	8.20963	5.67883	9.92691e-07	4.21257e-06	4.84503
GGT6	-4.68139	1.74247	-16.3825	2.29761e-20	4.54738e-18	36.2429
CDCA7	4.68136	5.08419	15.1222	4.64738e-19	6.37289e-17	33.2418
PRR35	-4.67019	1.13363	-9.75585	1.39506e-12	2.76107e-11	18.2983
TTK	4.66382	4.81534	13.3214	4.65166e-17	3.51585e-15	28.634
UHRF1	4.66245	5.04815	13.2826	5.15916e-17	3.85391e-15	28.5303
DACH1	4.65749	7.39821	12.5677	3.59146e-16	2.07054e-14	26.5862
SEPTIN3	4.64439	4.81702	10.3779	2.05385e-13	5.25731e-12	20.2196
NPTX2	4.63709	4.33465	6.97202	1.24413e-08	8.23617e-08	9.19636
LCN2	-4.63354	0.857907	-8.52598	7.06728e-11	8.55313e-10	14.3646
H2BC9	4.63242	5.17558	7.38725	3.07163e-09	2.35218e-08	10.5922
ZMAT4	4.62272	4.48655	11.0693	2.58797e-14	9.01704e-13	22.2973
TMEM61	-4.61447	1.49406	-12.7621	2.10564e-16	1.31247e-14	27.1213
GDNF	4.61322	4.9579	7.65713	1.24438e-09	1.04963e-08	11.4948
SCTR	-4.61249	0.933639	-16.2253	3.31287e-20	6.23534e-18	35.878
PIGR	-4.60843	1.92503	-9.06216	1.24972e-11	1.85697e-10	16.1002
L1CAM	-4.60098	2.60548	-8.72038	3.75733e-11	4.88377e-10	14.9973
S100A14	-4.59363	1.49305	-13.0095	1.07454e-16	7.39392e-15	27.7953
PCLAF	4.58765	5.80195	17.4048	2.26061e-21	5.56399e-19	38.5523
DTL	4.58382	5.27691	12.4524	4.941e-16	2.73705e-14	26.2665
AFF3	4.56758	4.89322	12.2476	8.74061e-16	4.51081e-14	25.6948
AQP6	-4.56754	1.08349	-15.0135	6.07154e-19	7.92935e-17	32.9747
SLPI	-4.56621	4.00153	-4.83068	1.67701e-05	5.48564e-05	2.06011
EPS8L2	-4.56324	2.68137	-10.2163	3.36289e-13	7.95084e-12	19.7251
SOD3	-4.56087	4.40181	-5.69003	9.55902e-07	4.07676e-06	4.88239
SLC16A12	-4.55209	1.2995	-13.3726	4.05947e-17	3.10493e-15	28.7703
AURKB	4.55169	5.30384	13.164	7.08703e-17	5.02054e-15	28.2123
CDC20	4.54685	6.1181	15.5301	1.72362e-19	2.6472e-17	34.2324
CDH7	4.54591	3.95875	7.60564	1.47787e-09	1.22558e-08	11.323
BIRC5	4.5343	5.40424	13.8128	1.27444e-17	1.14867e-15	29.9302
MEST	4.52932	8.76413	6.34416	1.04376e-07	5.52468e-07	7.07883
SKA3	4.51514	4.84546	14.0975	6.09803e-18	6.18838e-16	30.6679
TROAP	4.50963	4.98679	15.8049	8.92538e-20	1.46453e-17	34.8893
SLC16A1	4.50947	6.07815	16.3302	2.59413e-20	5.08184e-18	36.1219
CLDN16	-4.49848	0.954678	-12.6239	3.076e-16	1.83395e-14	26.7415
ENC1	4.4874	7.50445	10.9378	3.81917e-14	1.24272e-12	21.907
KIF20A	4.48702	5.50226	14.8504	9.0921e-19	1.13344e-16	32.5711
SLC4A1	-4.48622	0.864623	-13.0969	8.4874e-17	5.92513e-15	28.0316
TFCP2L1	-4.48407	2.24417	-10.322	2.43506e-13	6.02182e-12	20.0489
SFTA2	-4.48332	0.678288	-43.0259	1.19738e-37	7.66241e-34	74.5242
AQP3	-4.48088	3.83685	-9.27907	6.25747e-12	1.01462e-10	16.7935
BEX1	4.47952	7.66242	9.47728	3.34176e-12	6.00481e-11	17.4224
BICDL1	-4.47568	2.64489	-9.94411	7.77236e-13	1.64695e-11	18.8849
SLC6A12	-4.47542	1.97924	-10.9659	3.51367e-14	1.15903e-12	21.9906
RAB17	-4.4708	1.27551	-16.9285	6.5743e-21	1.50254e-18	37.4897
SCD	4.47044	6.62023	16.6305	1.29664e-20	2.70575e-18	36.8131
BSND	-4.46299	0.660614	-20.8353	1.89017e-24	8.86851e-22	45.5765
KIF15	4.46089	4.54416	13.4942	2.94041e-17	2.32304e-15	29.0933
RCOR2	4.45996	5.63981	11.9492	2.0268e-15	9.56034e-14	24.8516
KLK6	4.45243	7.30469	7.58609	1.5777e-09	1.30218e-08	11.2577
SPX	-4.44149	1.58782	-8.07262	3.13005e-10	3.11997e-09	12.875
TFAP2B	-4.4259	0.815727	-15.1169	4.70777e-19	6.40991e-17	33.2289
NUDT11	4.42578	4.53795	8.60352	5.49041e-11	6.84958e-10	14.6174
SMIM22	-4.42389	1.33914	-11.03	2.90668e-14	9.84169e-13	22.1808
CA2	-4.42268	3.44305	-9.05791	1.26683e-11	1.8737e-10	16.0866
NCAPG	4.41848	4.67134	13.1842	6.71378e-17	4.84553e-15	28.2665
VTCN1	-4.41567	1.37729	-19.0828	6.22596e-23	2.02587e-20	42.1198
KIF11	4.4133	5.90681	12.9398	1.29783e-16	8.68144e-15	27.6062
APBA2	4.41284	4.62337	22.5006	8.47513e-26	6.02613e-23	48.6336
PDZK1	-4.40039	2.05883	-11.1904	1.812e-14	6.53888e-13	22.6548
WASF3	4.39638	7.30611	10.9801	3.36917e-14	1.12371e-12	22.0327
FAM83D	4.38711	4.95367	11.4276	9.06254e-15	3.55067e-13	23.3497
SLC3A1	-4.38067	0.988192	-15.1324	4.53288e-19	6.26059e-17	33.2667
SLC9A4	-4.38018	0.599351	-29.199	1.77311e-30	4.25503e-27	59.1087
PBK	4.37299	5.54353	15.0705	5.27648e-19	7.13365e-17	33.1149
FOXM1	4.37243	5.38823	9.81196	1.17134e-12	2.35964e-11	18.4735
LAMA4	4.37063	6.77659	8.57658	5.99328e-11	7.38031e-10	14.5296
PKDCC	4.3693	6.53346	14.0222	7.40361e-18	7.21701e-16	30.4738
SMIM6	-4.36287	1.00202	-19.6378	2.00369e-23	7.69183e-21	43.2429
PTTG1	4.34695	6.455	16.901	6.99681e-21	1.58029e-18	37.4277
CCNA2	4.34302	5.89588	12.0655	1.45832e-15	7.17867e-14	25.1816
MSI1	4.33985	6.64426	13.5311	2.66782e-17	2.15196e-15	29.1907
MEIS1	4.33965	5.95186	11.3899	1.01135e-14	3.9383e-13	23.2397
PAQR5	-4.3366	1.4416	-16.543	1.58534e-20	3.27262e-18	36.6128
BUB1B	4.33515	5.06758	12.9162	1.38356e-16	9.17819e-15	27.5421
CDH24	4.33246	6.43931	12.8619	1.60382e-16	1.0367e-14	27.3941
LTF	-4.33206	0.903067	-12.8854	1.50425e-16	9.81375e-15	27.4583
RASD2	4.32684	4.63652	9.73369	1.49495e-12	2.94058e-11	18.2289
PCK1	-4.31021	1.18637	-9.2298	7.3186e-12	1.16891e-10	16.6365
CXXC4	4.30581	4.73062	13.2486	5.65003e-17	4.15591e-15	28.4392
NGFR	4.30321	5.40649	8.6162	5.26873e-11	6.6197e-10	14.6587
MELK	4.30177	4.84477	12.8247	1.77481e-16	1.13199e-14	27.2926
CBX2	4.29986	5.63016	12.1165	1.26321e-15	6.31539e-14	25.3256
CENPA	4.29777	4.5779	15.8459	8.09571e-20	1.35149e-17	34.9867
ROBO1	4.29492	5.91994	14.7174	1.26667e-18	1.50108e-16	32.2397
CKS2	4.2944	8.63329	15.9498	6.32907e-20	1.12505e-17	35.2323
CCNB2	4.27841	5.91436	14.8312	9.53674e-19	1.17363e-16	32.5234
TNNT1	4.27724	3.7847	4.19859	0.000128292	0.000352252	0.0753216
TMEM72	-4.27715	3.06726	-9.92176	8.3294e-13	1.74954e-11	18.8155
KCNH2	4.27186	4.67367	11.2153	1.68398e-14	6.21713e-13	22.7283
VSTM2B	4.2634	3.70471	4.81381	1.77238e-05	5.76715e-05	2.0059
MEX3B	4.25926	5.07306	13.7125	1.656e-17	1.43207e-15	29.6681
H2AW	4.25914	6.54428	14.0312	7.2349e-18	7.15957e-16	30.4969
GP2	-4.25824	0.577069	-20.9615	1.48333e-24	7.30179e-22	45.8156
BLNK	-4.25163	1.78765	-14.5761	1.80519e-18	2.06271e-16	31.8855
GATA4	4.24276	3.69135	4.63228	3.20374e-05	9.92342e-05	1.42648
BUB1	4.24188	4.54016	12.9155	1.38643e-16	9.17819e-15	27.54
RAMP3	-4.24061	2.16846	-12.4149	5.48168e-16	2.99822e-14	26.1624
FAM78B	4.23688	4.24756	6.12275	2.21156e-07	1.07842e-06	6.33302
UNCX	4.22757	8.36213	12.5741	3.52796e-16	2.05056e-14	26.6041
ANKRD2	-4.21858	0.827164	-15.4064	2.32379e-19	3.48533e-17	33.9341
AP1M2	-4.21742	2.95022	-5.18068	5.27371e-06	1.91353e-05	3.19667
KIF18B	4.21426	4.49547	13.2967	4.96818e-17	3.72668e-15	28.568
KIF4A	4.19716	4.41259	11.0068	3.11304e-14	1.043e-12	22.112
TYMS	4.18026	6.81758	11.9221	2.1888e-15	1.01992e-13	24.7745
HJURP	4.17109	4.4099	14.4785	2.30878e-18	2.50418e-16	31.6394
CDCA8	4.16501	5.23804	13.1323	7.71781e-17	5.42734e-15	28.1269
PIMREG	4.16293	4.86094	12.4298	5.26034e-16	2.89364e-14	26.2038
UGT2A3	-4.16088	0.58869	-46.7029	3.47683e-39	3.3374e-35	77.6807
CENPW	4.16027	6.4058	10.4342	1.7311e-13	4.54634e-12	20.3911
IL17RD	4.15595	6.02945	10.9793	3.37732e-14	1.12371e-12	22.0303
UNC5B	4.15228	6.63646	9.99288	6.68429e-13	1.4338e-11	19.0361
GJB1	-4.14567	1.20035	-11.05	2.73932e-14	9.40776e-13	22.2403
MMP16	4.14526	3.85244	10.353	2.21515e-13	5.58089e-12	20.1438
PKHD1	-4.14056	0.775554	-17.0582	4.90444e-21	1.19184e-18	37.7815
SPINK8	4.12809	3.78537	7.64888	1.2791e-09	1.07561e-08	11.4673
UBE2T	4.12796	6.8851	14.8055	1.01679e-18	1.22769e-16	32.4594
RANBP3L	-4.12012	1.10457	-18.9077	8.95107e-23	2.81709e-20	41.7599
GAS1	4.1167	7.37409	12.1657	1.10002e-15	5.55011e-14	25.4643
CRB3	-4.11357	1.74285	-7.97151	4.37348e-10	4.17099e-09	12.5403
ASPM	4.11017	3.97841	9.40101	4.25172e-12	7.30748e-11	17.1809
GRB14	-4.10111	1.639	-7.62215	1.39856e-09	1.16636e-08	11.3781
SOSTDC1	-4.09532	2.2373	-8.30959	1.43431e-10	1.59443e-09	13.6559
BRINP1	4.09025	5.42518	9.41858	4.02194e-12	6.98762e-11	17.2366
LMNB1	4.08566	5.67747	11.3135	1.26341e-14	4.81334e-13	23.0165
SPINK1	-4.08157	0.635977	-10.633	9.49672e-14	2.71293e-12	20.9933
OGDHL	-4.08001	2.38286	-9.06156	1.2521e-11	1.85764e-10	16.0983
C1orf210	-4.07562	1.95834	-6.3825	9.16475e-08	4.9037e-07	7.2081
NDC80	4.07423	4.72158	13.2379	5.81378e-17	4.26004e-15	28.4106
KIFC1	4.06896	4.38721	11.7792	3.2894e-15	1.44178e-13	24.366
FOXQ1	-4.06857	0.954245	-13.6862	1.77412e-17	1.52051e-15	29.5991
ARHGAP11A	4.05927	4.53064	13.8582	1.13238e-17	1.03031e-15	30.0485
HMMR	4.05632	4.93254	13.4494	3.31047e-17	2.58351e-15	28.9746
NCAPH	4.05545	4.27602	12.2253	9.30506e-16	4.76369e-14	25.632
AVPR2	-4.04456	0.819373	-21.9845	2.17211e-25	1.30313e-22	47.7084
RRM2	4.03305	5.26576	10.3544	2.20583e-13	5.56471e-12	20.148
NR0B2	-4.02893	1.01825	-12.0847	1.38155e-15	6.81827e-14	25.2358
GADD45B	-4.02761	4.13404	-8.17244	2.2517e-10	2.34171e-09	13.2045
SULT2B1	-4.02415	0.948485	-19.4117	3.17058e-23	1.10671e-20	42.7885
PRSS22	-4.01503	0.952693	-12.6137	3.16333e-16	1.88018e-14	26.7135
C1QTNF4	4.01339	6.3353	7.53674	1.86092e-09	1.51702e-08	11.0927
CEP55	4.01208	4.77557	12.7764	2.02506e-16	1.26636e-14	27.1604
S100A4	-4.0086	4.35366	-8.65292	4.67619e-11	5.9571e-10	14.7782
KIF26B	4.0071	6.45898	6.74357	2.69468e-08	1.64753e-07	8.4262
ST6GAL2	4.00148	4.85214	8.19816	2.06883e-10	2.18108e-09	13.2893
PLK1	4.00099	4.92424	9.54731	2.6805e-12	4.94335e-11	17.6434
GALNT14	-3.99925	2.41887	-9.10582	1.08681e-11	1.65723e-10	16.2402
KDM2B	3.99823	6.18472	8.35385	1.24053e-10	1.40092e-09	13.8012
MDK	3.99755	9.71229	9.49899	3.12075e-12	5.63614e-11	17.491
EXO1	3.99721	3.97374	11.1817	1.85848e-14	6.67795e-13	22.6294
GATA2	-3.99323	2.16463	-11.7216	3.87998e-15	1.67375e-13	24.2004
C3orf70	3.99082	4.44365	7.18644	6.03475e-09	4.2973e-08	9.91801
TRPM5	3.985	4.31811	6.21623	1.6108e-07	8.11233e-07	6.64772
SLC52A3	-3.98487	1.08763	-19.1765	5.13274e-23	1.69894e-20	42.3112
HGD	-3.98131	0.857724	-19.3744	3.42094e-23	1.17277e-20	42.7132
KCNN1	3.98017	3.83811	15.8277	8.45381e-20	1.3991e-17	34.9435
KIF2C	3.97972	4.92714	12.2481	8.73007e-16	4.51081e-14	25.696
S100A6	-3.97746	7.86076	-9.01764	1.44133e-11	2.10104e-10	15.9573
FOLR3	-3.97329	0.613679	-25.6756	3.77244e-28	5.17309e-25	53.9271
CENPU	3.97275	5.24636	11.7118	3.99061e-15	1.70628e-13	24.1722
MAD2L1	3.9723	5.12657	14.2212	4.4414e-18	4.63402e-16	30.9851
GDF3	-3.96949	0.747333	-34.1889	2.25731e-33	1.08339e-29	65.4481
NUPR2	-3.96597	2.11004	-7.65749	1.24287e-09	1.04884e-08	11.496
CLDN2	-3.964	0.684879	-11.5916	5.63817e-15	2.32777e-13	23.8257
DCC	3.96154	3.47716	5.30471	3.48705e-06	1.31625e-05	3.60421
CKAP2	3.96058	6.28861	13.1682	7.00827e-17	5.01774e-15	28.2235
FAM3B	-3.96025	1.11116	-19.5271	2.50697e-23	9.0809e-21	43.021
KIF18A	3.95828	4.19538	10.5858	1.09468e-13	3.06352e-12	20.8508
SELP	-3.9561	1.01802	-22.1882	1.49499e-25	9.56695e-23	48.0758
CNTNAP2	3.95566	3.85427	9.57049	2.49214e-12	4.65409e-11	17.7165
B3GNT3	-3.95551	0.703181	-19.954	1.06246e-23	4.24939e-21	43.8706
SLC9A3	-3.95455	2.07611	-8.18939	2.12942e-10	2.23758e-09	13.2604
SLC16A5	-3.95344	2.94509	-9.24686	6.93197e-12	1.11364e-10	16.6909
ADD2	3.94789	3.50412	9.73917	1.46959e-12	2.89663e-11	18.2461
TMC4	-3.94679	3.0635	-9.89016	9.18678e-13	1.90052e-11	18.7172
TSPAN8	-3.94591	3.00198	-4.798	1.86654e-05	6.04688e-05	1.95517
DMRT3	3.94546	3.42812	4.92241	1.24049e-05	4.1722e-05	2.35584
SLC15A1	3.942	4.36669	7.48646	2.2022e-09	1.75136e-08	10.9245
SBK2	3.94103	3.55537	5.76813	7.34389e-07	3.20209e-06	5.14328
DLK1	3.9359	3.43804	3.59223	0.000820839	0.0019267	-1.71237
HSPB7	-3.92867	1.17665	-10.5868	1.09134e-13	3.05862e-12	20.8539
DNASE1L3	-3.9277	1.59888	-12.5907	3.37083e-16	1.979e-14	26.6498
FOXD1	3.9199	5.3253	5.19456	5.03556e-06	1.83928e-05	3.24217
CHST1	3.91721	6.46851	7.61395	1.43741e-09	1.19461e-08	11.3507
ADH1C	-3.91558	1.16965	-8.88374	2.21654e-11	3.07687e-10	15.526
ATP1B1	-3.91526	6.98324	-11.5086	7.16543e-15	2.90215e-13	23.5853
LMX1B	3.91443	4.1784	8.14082	2.49905e-10	2.57249e-09	13.1002
CDCA2	3.90725	3.92282	10.2924	2.6647e-13	6.50024e-12	19.9585
SPOCK3	3.90559	3.53649	5.3371	3.12911e-06	1.19286e-05	3.711
NKAIN3	3.90517	3.45266	8.20348	2.0329e-10	2.1491e-09	13.3068
GTSE1	3.90066	4.16568	10.3321	2.36119e-13	5.88702e-12	20.0798
SGO1	3.8966	4.07874	12.8924	1.47617e-16	9.70533e-15	27.4772
IRX5	-3.89366	1.69247	-5.96614	3.75942e-07	1.75051e-06	5.80669
KLHL23	3.8929	5.37155	16.1355	4.08724e-20	7.54489e-18	35.6685
TINAGL1	-3.88899	3.35695	-12.2633	8.36628e-16	4.36456e-14	25.7386
FOS	-3.8883	5.18713	-5.75481	7.68179e-07	3.33881e-06	5.09875
JPH4	3.88825	5.11268	11.4971	7.40798e-15	2.99407e-13	23.5519
SLIT1	3.88473	3.49017	7.99815	4.00427e-10	3.85913e-09	12.6286
ELF5	-3.88444	0.568421	-13.671	1.84624e-17	1.5753e-15	29.5592
NREP	3.88313	8.49778	15.9317	6.60672e-20	1.15305e-17	35.1895
SORCS1	3.87984	3.48861	5.54791	1.54274e-06	6.29893e-06	4.40911
KL	-3.87883	1.47076	-13.9938	7.96781e-18	7.61025e-16	30.4003
COL13A1	3.87749	4.53384	13.7491	1.50477e-17	1.32517e-15	29.7639
NPY	3.86553	3.50758	3.58678	0.000834201	0.00195567	-1.7278
SPAG5	3.86269	4.82582	13.4379	3.41316e-17	2.64217e-15	28.944
RAD51AP1	3.86168	5.20131	15.1343	4.5113e-19	6.26059e-17	33.2714
GCGR	-3.86114	1.16071	-8.36497	1.19616e-10	1.36122e-09	13.8377
KCNK2	3.85891	3.59671	5.88182	5.00087e-07	2.27074e-06	5.52386
CACHD1	3.85863	5.94752	10.5646	1.16692e-13	3.22338e-12	20.7867
FYB2	-3.85845	0.795504	-12.6276	3.04463e-16	1.82659e-14	26.7518
ABCB1	-3.85333	1.47688	-8.02035	3.72056e-10	3.62225e-09	12.7021
NXPH4	3.85047	5.2503	8.02329	3.68448e-10	3.5979e-09	12.7118
ZNF423	3.84618	5.4908	12.7851	1.97738e-16	1.24058e-14	27.1843
ELAVL4	3.84523	3.38692	5.19395	5.04581e-06	1.84233e-05	3.24017
BHMT	-3.84194	0.67251	-18.1469	4.4731e-22	1.26286e-19	40.163
SCG5	3.84002	5.14109	4.33269	8.39193e-05	0.000238821	0.487563
MT1E	-3.83975	3.7982	-5.98505	3.52628e-07	1.65035e-06	5.87017
KCNG1	3.83303	4.00135	10.7921	5.89295e-14	1.79861e-12	21.472
ADGRF1	-3.82103	1.65906	-8.76116	3.29261e-11	4.35942e-10	15.1296
FBN3	3.81915	3.90132	10.1224	4.48509e-13	1.02384e-11	19.4363
STAP1	-3.81802	0.940173	-16.1638	3.82512e-20	7.12958e-18	35.7346
CRACD	3.81758	3.99146	6.61051	4.22971e-08	2.4562e-07	7.97728
IQGAP3	3.81635	4.40744	11.1929	1.79829e-14	6.50162e-13	22.6624
PIANP	3.80678	5.31928	14.9762	6.65721e-19	8.57752e-17	32.8826
RGS4	3.80387	5.56269	5.44226	2.20003e-06	8.69235e-06	4.05858
KLK8	3.79346	3.31706	9.34434	5.08708e-12	8.57435e-11	17.0011
DEPDC1B	3.79239	4.31397	12.1607	1.11548e-15	5.59137e-14	25.4503
TCEAL7	3.79217	6.73825	12.877	1.53921e-16	9.98299e-15	27.4353
TMEM139	-3.78945	2.1764	-11.0157	3.03158e-14	1.02285e-12	22.1386
COL9A1	3.78918	3.7211	8.83718	2.57558e-11	3.52682e-10	15.3756
CDT1	3.78864	5.01701	10.506	1.39271e-13	3.7447e-12	20.6093
ACADL	-3.78661	0.739598	-22.8963	4.17034e-26	3.20249e-23	49.3298
IRX3	-3.78612	3.3126	-5.40803	2.46759e-06	9.62665e-06	3.9453
REEP2	3.78565	4.67128	10.8773	4.57167e-14	1.44591e-12	21.7266
CCNB1	3.78493	6.55337	13.3909	3.86639e-17	2.96908e-15	28.8191
CDC25A	3.78217	4.31938	11.3697	1.07255e-14	4.15976e-13	23.1807
CLGN	3.78026	3.75005	10.0267	6.02068e-13	1.30457e-11	19.141
TMEM238L	-3.77636	0.576187	-13.9	1.01582e-17	9.33096e-16	30.1572
RBP4	-3.77495	1.36132	-9.22381	7.45927e-12	1.19038e-10	16.6175
FZD10	3.77347	4.81081	9.08565	1.15921e-11	1.74135e-10	16.1756
DENND5B	3.77332	4.93097	8.86115	2.38392e-11	3.28547e-10	15.4531
MCM10	3.77139	3.6766	11.3343	1.1892e-14	4.57521e-13	23.0772
GFRA1	3.76869	5.89001	7.4388	2.58372e-09	2.02128e-08	10.7649
SKP2	3.76769	6.08353	14.8176	9.86451e-19	1.20624e-16	32.4896
CEACAM1	-3.76625	1.98921	-14.8143	9.94581e-19	1.20848e-16	32.4814
FAT3	3.76217	4.20287	6.47356	6.72945e-08	3.72097e-07	7.51524
FAM131C	-3.75678	1.59252	-11.8209	2.9199e-15	1.30667e-13	24.4855
PRRG4	-3.75582	1.48959	-10.4709	1.54885e-13	4.1127e-12	20.5027
SPC25	3.75442	4.75847	12.4301	5.25613e-16	2.89364e-14	26.2046
SERPINF2	-3.7524	1.4919	-10.0243	6.06666e-13	1.31256e-11	19.1333
CDO1	3.75017	5.47343	11.9421	2.0683e-15	9.73218e-14	24.8312
SOBP	3.74923	5.39478	10.8779	4.5634e-14	1.44568e-12	21.7284
BICC1	-3.74321	2.83673	-9.33287	5.2754e-12	8.82974e-11	16.9647
NR2F1	3.74296	8.40655	6.82089	2.07408e-08	1.2987e-07	8.68696
ACKR1	-3.74275	1.02398	-8.16549	2.30385e-10	2.39077e-09	13.1816
SERPINA5	-3.73905	2.07739	-6.95839	1.30276e-08	8.56608e-08	9.15045
KCNJ3	-3.73468	0.725462	-24.2765	3.80281e-27	4.56289e-24	51.6747
NRXN1	3.73238	3.31588	5.76852	7.33434e-07	3.19865e-06	5.14457
DEPDC1	3.72393	3.76374	11.2353	1.58811e-14	5.92011e-13	22.7871
SLCO4C1	-3.72273	1.23174	-13.6355	2.02623e-17	1.70612e-15	29.4661
FOXC2	3.72227	6.8843	6.297	1.22484e-07	6.38133e-07	6.91983
CST6	-3.71005	1.73776	-5.79785	6.64243e-07	2.92212e-06	5.24268
CDCA5	3.70946	4.41156	11.3704	1.07047e-14	4.15976e-13	23.1827
CDC25C	3.70918	3.75466	13.6012	2.21761e-17	1.84301e-15	29.3757
IGSF9	3.70813	5.2432	8.13421	2.55418e-10	2.6194e-09	13.0784
PALM3	-3.70806	2.06644	-11.4448	8.62097e-15	3.39846e-13	23.3998
KCNJ10	-3.70757	1.51506	-9.45888	3.54148e-12	6.28545e-11	17.3642
RSPO4	3.70091	3.46578	6.98268	1.20011e-08	7.98604e-08	9.23228
LIPH	-3.69614	1.13191	-14.4958	2.20998e-18	2.41063e-16	31.6832
ACSL1	-3.69375	3.52	-15.4334	2.17699e-19	3.31697e-17	33.9992
EGFLAM	3.69318	4.22435	6.28499	1.27574e-07	6.61935e-07	6.87939
THBS4	3.68984	4.68741	6.04011	2.92628e-07	1.39332e-06	6.05515
TEK	-3.68703	2.33425	-11.6462	4.81721e-15	2.01483e-13	23.9835
HMCN1	3.68442	4.99205	6.02372	3.09335e-07	1.46741e-06	6.00008
C1orf116	-3.68148	0.783304	-23.0222	3.33524e-26	2.78391e-23	49.549
SLC34A2	-3.67905	1.66381	-5.0625	7.80854e-06	2.72709e-05	2.81053
SPSB4	3.67323	4.35948	8.9089	2.04402e-11	2.8706e-10	15.6072
PROSER2	-3.66954	1.85071	-9.31555	5.57314e-12	9.20746e-11	16.9096
C19orf33	-3.66261	2.55099	-8.44138	9.31515e-11	1.08267e-09	14.088
ADH1B	-3.6609	1.89167	-5.84928	5.58264e-07	2.50059e-06	5.41483
PPARGC1A	-3.65861	1.59717	-7.68823	1.12167e-09	9.5901e-09	11.5986
MAOA	-3.65551	2.33435	-12.366	6.28089e-16	3.38709e-14	26.026
COLGALT2	3.65481	3.586	8.51522	7.31971e-11	8.8158e-10	14.3294
MLLT11	3.65003	6.54189	10.8954	4.33133e-14	1.37899e-12	21.7808
MND1	3.6493	4.27701	13.1656	7.05694e-17	5.01774e-15	28.2165
HRG	-3.64868	0.529879	-13.8102	1.2829e-17	1.15089e-15	29.9236
CKAP2L	3.63583	3.63508	12.3768	6.0958e-16	3.31522e-14	26.056
TNFSF10	-3.6331	3.81878	-7.32056	3.84287e-09	2.87848e-08	10.3685
ASF1B	3.63233	5.68348	11.1628	1.96471e-14	6.98492e-13	22.5737
FAM167B	-3.63224	3.96423	-13.1384	7.59117e-17	5.35792e-15	28.1434
RHBG	-3.63062	0.635017	-23.8759	7.52668e-27	7.60512e-24	51.0072
MCM2	3.62859	6.43869	11.8567	2.63675e-15	1.18827e-13	24.5878
CYTL1	3.62496	4.36553	5.84995	5.56999e-07	2.4961e-06	5.41708
CDKN3	3.62481	4.74103	14.5358	1.99826e-18	2.24343e-16	31.7839
TMCC3	3.62461	6.20138	9.50475	3.06468e-12	5.55055e-11	17.5092
ZNF516	3.62017	5.86469	10.6649	8.62749e-14	2.49225e-12	21.0896
HSPA2	-3.61095	4.20755	-9.1929	8.23103e-12	1.2963e-10	16.5188
SLC22A2	-3.60987	0.582181	-22.9521	3.77641e-26	3.02081e-23	49.4271
CLU	-3.60963	5.90224	-4.59732	3.58817e-05	0.000109971	1.31574
ANLN	3.60677	4.51771	9.95562	7.50045e-13	1.59638e-11	18.9206
PRC1	3.60629	5.31906	11.46	8.24906e-15	3.28559e-13	23.444
FZD2	3.60293	7.03918	10.3367	2.32783e-13	5.81896e-12	20.094
EHF	-3.60189	0.93688	-14.5738	1.81581e-18	2.06271e-16	31.8796
BRIP1	3.59893	3.50917	11.4583	8.29011e-15	3.29147e-13	23.4391
CDC45	3.59891	4.1209	12.624	3.07523e-16	1.83395e-14	26.7418
PRDM16	-3.59646	0.665655	-19.9734	1.02218e-23	4.17529e-21	43.9089
ELMO3	-3.59579	2.11548	-16.3122	2.70514e-20	5.24571e-18	36.0801
GCNT3	-3.59124	0.650336	-18.1289	4.64984e-22	1.29374e-19	40.1245
ISM1	3.58737	4.7372	6.01785	3.15551e-07	1.49321e-06	5.98034
IGDCC3	3.58521	4.02615	4.58451	3.74012e-05	0.000114227	1.27523
SPC24	3.58219	4.30624	14.38	2.96306e-18	3.14281e-16	31.3899
SLC12A3	-3.57802	0.541458	-15.2246	3.61648e-19	5.06782e-17	33.4923
GAL3ST1	-3.57606	2.26394	-11.1987	1.76824e-14	6.41714e-13	22.6793
CXCR4	3.57438	7.40208	6.90667	1.55164e-08	1.00534e-07	8.97617
TRABD2B	3.57169	6.65069	7.94522	4.77166e-10	4.50818e-09	12.4532
STMN1	3.57104	9.21131	12.6903	2.56291e-16	1.55214e-14	26.9244
APOC1	3.56969	4.92955	6.63287	3.92105e-08	2.29921e-07	8.05271
IRF6	-3.56893	1.94606	-5.78335	6.97601e-07	3.05626e-06	5.19416
DPYSL4	3.56806	4.08282	4.53757	4.35264e-05	0.000131242	1.12716
PLAU	-3.568	4.25514	-7.51255	2.01789e-09	1.62839e-08	11.0118
EGR1	-3.56666	6.20112	-5.33044	3.1996e-06	1.21853e-05	3.68903
HPN	-3.56088	3.12325	-6.15724	1.96753e-07	9.71267e-07	6.44909
PFKFB3	-3.5603	4.79909	-8.5835	5.85982e-11	7.22059e-10	14.5522
FA2H	-3.55952	1.16878	-11.2048	1.73688e-14	6.32726e-13	22.6973
CENPE	3.55854	3.59575	11.6055	5.417e-15	2.24613e-13	23.8658
CDC6	3.55482	4.09696	11.978	1.86815e-15	8.83369e-14	24.9333
CA14	3.55461	3.87167	10.7669	6.35389e-14	1.91194e-12	21.3964
CENPH	3.55289	5.45566	12.9983	1.10766e-16	7.54073e-15	27.7649
RBP1	3.54993	7.59515	13.1669	7.03233e-17	5.01774e-15	28.22
DSCC1	3.54972	4.63554	12.8166	1.81446e-16	1.14964e-14	27.2704
ATP6V1B1	-3.54428	3.2598	-9.46177	3.50926e-12	6.24382e-11	17.3733
KCNK13	-3.53725	0.933102	-17.7987	9.50584e-22	2.49991e-19	39.4139
CEBPD	-3.53361	5.72362	-6.33897	1.06231e-07	5.61358e-07	7.06132
NR4A1	-3.53259	3.46084	-6.31416	1.15558e-07	6.05214e-07	6.97768
KIF14	3.53185	3.39109	9.62392	2.10747e-12	4.03025e-11	17.8846
MAP2	3.52455	5.33467	7.3963	2.97971e-09	2.29553e-08	10.6225
TET1	3.52337	4.27496	11.0394	2.82703e-14	9.60588e-13	22.2087
PRR11	3.51681	4.38949	11.7812	3.27103e-15	1.4403e-13	24.3716
KLHDC7A	-3.51669	1.41444	-10.3766	2.06195e-13	5.271e-12	20.2157
NR1H4	-3.51658	0.651039	-16.3079	2.73243e-20	5.24571e-18	36.0701
SMIM5	-3.51574	1.31421	-13.4628	3.19511e-17	2.51392e-15	29.0101
F2RL1	-3.51555	2.47949	-7.51341	2.01207e-09	1.62438e-08	11.0147
CACNG4	3.51443	4.66966	6.97251	1.24205e-08	8.22518e-08	9.19803
FBXO5	3.51155	4.99875	10.3302	2.37477e-13	5.90554e-12	20.074
MECOM	-3.51154	2.83725	-6.88873	1.64872e-08	1.06038e-07	8.91568
LY6H	3.5099	3.48823	6.61314	4.19214e-08	2.43652e-07	7.98616
CDK1	3.50759	6.13909	12.9083	1.41348e-16	9.32506e-15	27.5207
EDN1	-3.50582	2.38536	-8.50548	7.55576e-11	9.03773e-10	14.2976
SPR	-3.49713	2.83787	-8.21071	1.98511e-10	2.10786e-09	13.3307
MACC1	-3.49652	0.721624	-15.32	2.86612e-19	4.13713e-17	33.7246
FADS2	3.48708	5.40927	12.3592	6.4018e-16	3.43301e-14	26.0069
NMU	3.48585	3.39475	7.52235	1.95274e-09	1.5838e-08	11.0446
CENPK	3.48143	4.13529	12.3455	6.6494e-16	3.53615e-14	25.9689
PHYHIPL	-3.48108	1.54323	-9.70375	1.64148e-12	3.20581e-11	18.1352
LRFN5	3.48023	3.17999	5.04519	8.26936e-06	2.87288e-05	2.75416
RSPO3	3.47914	5.32282	5.05588	7.98174e-06	2.78303e-05	2.78896
LRTM2	3.47825	3.02604	4.95856	1.10112e-05	3.74543e-05	2.47284
SKA1	3.47607	3.70001	11.8793	2.47275e-15	1.1276e-13	24.6522
HEY1	3.47461	5.73789	7.56302	1.70423e-09	1.39581e-08	11.1806
PLK4	3.47258	4.38684	10.918	4.0504e-14	1.30033e-12	21.848
FANCI	3.46865	4.47467	10.2606	2.93649e-13	7.05565e-12	19.8611
RNF157	3.46547	4.34812	11.8687	2.54832e-15	1.15657e-13	24.622
TMEM176B	-3.46177	5.02486	-8.62144	5.17965e-11	6.52915e-10	14.6758
NUAK2	-3.45066	4.16072	-8.98772	1.58655e-11	2.29012e-10	15.8611
USP2	-3.45032	2.42951	-8.13658	2.53429e-10	2.60596e-09	13.0862
DTNA	3.44737	3.72019	10.988	3.29131e-14	1.10081e-12	22.0562
ILDR1	-3.44456	2.24112	-8.92367	1.94915e-11	2.75551e-10	15.6549
RACGAP1	3.44397	5.27009	11.4921	7.51625e-15	3.02509e-13	23.5373
PLA2G4F	-3.44168	0.719965	-14.0202	7.44332e-18	7.21701e-16	30.4684
TICRR	3.4404	3.27846	9.40022	4.26234e-12	7.31918e-11	17.1784
DMRT2	-3.44	1.3505	-6.22469	1.56525e-07	7.90781e-07	6.67622
TACC3	3.43857	5.3232	11.4392	8.76223e-15	3.44002e-13	23.3835
PCDH15	3.43721	2.98758	7.47598	2.2809e-09	1.80572e-08	10.8894
GPHA2	3.43242	3.1959	6.58835	4.55973e-08	2.62167e-07	7.90251
TMEM52B	-3.43164	1.02079	-5.90687	4.59447e-07	2.10362e-06	5.60785
MISP3	-3.43137	2.25372	-10.6106	1.01584e-13	2.86373e-12	20.9258
KCNJ15	-3.42693	2.602	-5.38585	2.65803e-06	1.02902e-05	3.87194
CYP24A1	-3.42691	0.59296	-9.11089	1.06935e-11	1.6345e-10	16.2565
GREB1	3.42411	3.26076	10.3866	2.00038e-13	5.14101e-12	20.2461
HYAL1	-3.42352	2.03794	-13.2007	6.42232e-17	4.67029e-15	28.3109
HOXC11	3.4215	4.42529	3.73035	0.000543351	0.00132091	-1.31743
NEURL3	-3.41737	0.904467	-16.7618	9.60266e-21	2.11899e-18	37.1123
LINGO1	3.41579	4.53812	7.15536	6.70118e-09	4.70554e-08	9.81349
PDE1A	-3.41569	2.77014	-8.08718	2.98302e-10	2.98738e-09	12.9231
LDHD	-3.41568	0.964268	-11.9205	2.19929e-15	1.02232e-13	24.7697
TBX15	3.41052	3.13591	6.04948	2.83488e-07	1.35282e-06	6.08663
CCL2	-3.40989	4.54863	-5.30729	3.45709e-06	1.30674e-05	3.61272
CLSPN	3.40931	3.60738	9.53903	2.75123e-12	5.0351e-11	17.6173
MFAP3L	-3.40882	1.96068	-10.8429	5.06441e-14	1.57835e-12	21.6239
SLC26A7	-3.4083	1.19006	-8.75975	3.30772e-11	4.3764e-10	15.125
WASF1	3.4069	6.80899	13.9991	7.85849e-18	7.54336e-16	30.4141
PCDH18	3.40533	5.83423	5.96042	3.8329e-07	1.77954e-06	5.7875
CTSH	-3.40401	4.00581	-13.5693	2.4121e-17	1.96522e-15	29.2916
E2F7	3.40318	3.37688	10.3186	2.46029e-13	6.07103e-12	20.0385
GPR132	-3.40118	0.818402	-23.6302	1.14972e-26	1.10361e-23	50.5926
ADGRG1	-3.40024	4.54949	-6.4695	6.82281e-08	3.76608e-07	7.50153
SLC44A3	-3.39723	2.51289	-8.06048	3.25812e-10	3.23085e-09	12.8349
OIP5	3.39715	4.08372	10.9063	4.19365e-14	1.34183e-12	21.8132
ORC1	3.38798	3.60304	10.5825	1.10551e-13	3.08484e-12	20.8409
TIAM1	3.38668	4.52179	10.2652	2.89565e-13	6.98376e-12	19.8751
PVALB	-3.38601	2.39413	-5.54777	1.54349e-06	6.30064e-06	4.40863
CHL1	-3.38558	0.626608	-17.0423	5.08301e-21	1.2198e-18	37.7459
SLC7A11	3.38468	3.08136	5.17247	5.4197e-06	1.95983e-05	3.16979
JARID2	3.38207	5.88385	12.2283	9.22676e-16	4.73624e-14	25.6405
IQSEC3	3.38117	3.66469	7.22521	5.29607e-09	3.8252e-08	10.0483
OSBPL6	3.38067	3.22908	8.73874	3.54041e-11	4.63003e-10	15.0569
RNF144B	-3.37845	3.06281	-8.82447	2.68344e-11	3.64937e-10	15.3345
NPW	3.37778	5.15889	6.52237	5.70296e-08	3.20734e-07	7.67988
LAD1	-3.3773	3.1125	-6.49452	6.26779e-08	3.49286e-07	7.58593
IGF2BP2	3.37051	7.33614	8.97875	1.6329e-11	2.34996e-10	15.8322
KLRG2	-3.36584	0.985287	-11.1777	1.88087e-14	6.72419e-13	22.6174
AURKA	3.35867	4.66706	10.6428	9.21974e-14	2.64416e-12	21.023
SBK1	3.35496	6.59207	8.58692	5.7951e-11	7.16383e-10	14.5633
ATAD2	3.35444	5.01041	11.848	2.70332e-15	1.21258e-13	24.5628
CWH43	-3.35254	0.478121	-26.6114	8.5492e-29	1.26252e-25	55.3686
FBXO2	-3.35159	2.523	-6.41121	8.31438e-08	4.49e-07	7.30491
TENM4	3.34958	4.43648	8.62986	5.03987e-11	6.37994e-10	14.7032
DUSP4	3.34534	4.37885	6.94439	1.36587e-08	8.94035e-08	9.10329
RAD51	3.3427	3.98456	12.4049	5.63751e-16	3.07468e-14	26.1343
EZH2	3.33798	5.17577	9.83003	1.1073e-12	2.2424e-11	18.5299
EMID1	3.33674	5.45456	7.56849	1.67336e-09	1.37346e-08	11.1988
GJC1	3.33612	4.53823	9.81897	1.14606e-12	2.31601e-11	18.4954
DPP6	3.33318	4.06807	6.92484	1.45919e-08	9.49614e-08	9.0374
CBLC	-3.33294	1.81877	-6.98784	1.17935e-08	7.85878e-08	9.24968
TRIP13	3.32997	4.12785	13.7188	1.62873e-17	1.41486e-15	29.6847
G0S2	-3.32917	3.92127	-5.28646	3.70627e-06	1.39134e-05	3.54411
GINS2	3.32803	4.65816	10.3622	2.15425e-13	5.4561e-12	20.1718
DCDC2	-3.32679	3.08389	-5.22233	4.59058e-06	1.69253e-05	3.33328
ST14	-3.32398	3.74642	-5.3261	3.24646e-06	1.23442e-05	3.6747
MYO3B	-3.3224	0.805497	-20.3922	4.46845e-24	1.99501e-21	44.7269
CNIH2	3.31935	4.15841	9.09816	1.11375e-11	1.68759e-10	16.2157
TLE4	3.31833	5.80785	7.80664	7.56053e-10	6.7794e-09	11.9929
LRRN4	3.31726	6.9274	6.77421	2.42909e-08	1.49851e-07	8.52955
CLEC3B	-3.31615	2.41074	-6.77526	2.42049e-08	1.49368e-07	8.53309
COL4A3	-3.31488	1.4482	-6.77222	2.44554e-08	1.50673e-07	8.52283
E2F1	3.31441	4.80843	11.9189	2.20916e-15	1.02443e-13	24.7652
LINGO2	3.30797	3.2	7.21599	5.46314e-09	3.93404e-08	10.0173
RHEX	-3.30744	0.760537	-16.0328	5.20278e-20	9.33485e-18	35.4278
ESPL1	3.30708	3.59302	8.90609	2.06259e-11	2.89033e-10	15.5982
KCNQ1	-3.30686	3.21627	-10.8006	5.74556e-14	1.76203e-12	21.4974
CLIC6	-3.30663	1.09861	-7.84698	6.61147e-10	6.0155e-09	12.1271
EDN2	-3.30577	1.63538	-5.39607	2.56857e-06	9.98193e-06	3.90572
ENAH	3.30498	6.25196	10.2127	3.39984e-13	8.01172e-12	19.7141
WNK4	-3.30356	2.57203	-9.37462	4.62188e-12	7.87318e-11	17.0973
CD1D	3.30288	3.911	5.60077	1.29138e-06	5.36969e-06	4.58489
SPTB	3.30146	3.76399	9.29368	5.9737e-12	9.76858e-11	16.8401
RSPO1	3.29796	3.57471	5.3268	3.23879e-06	1.23174e-05	3.67703
GPR160	-3.29526	2.1895	-11.223	1.64672e-14	6.11483e-13	22.7507
PSRC1	3.2949	4.77079	13.9382	9.20087e-18	8.57467e-16	30.2563
SLC16A7	-3.29219	1.29098	-11.4074	9.61173e-15	3.75817e-13	23.2907
BDKRB2	-3.29013	1.03071	-15.553	1.63114e-19	2.52537e-17	34.2875
PLEK2	-3.28994	1.36897	-14.9021	7.99799e-19	1.01017e-16	32.6993
HK2	3.2887	3.9818	9.02361	1.41398e-11	2.06745e-10	15.9765
PROM1	-3.28695	3.21148	-5.40976	2.45335e-06	9.57888e-06	3.95101
TMEM125	-3.28218	1.98978	-6.25707	1.40245e-07	7.18744e-07	6.78531
SERINC2	-3.28119	5.59289	-7.76219	8.76613e-10	7.70569e-09	11.845
ITGB4	-3.28026	2.16909	-8.75888	3.31703e-11	4.38268e-10	15.1222
CHN1	3.2795	5.1224	15.3782	2.48847e-19	3.70339e-17	33.8657
FOSB	-3.27907	2.42927	-4.51629	4.66167e-05	0.000139814	1.06022
GPRC5A	-3.27746	2.09877	-6.43358	7.70683e-08	4.18782e-07	7.38036
EPHX3	-3.27713	1.63386	-6.72758	2.84471e-08	1.72443e-07	8.37223
PKMYT1	3.27505	3.68605	12.0544	1.50476e-15	7.38836e-14	25.1502
CDH1	-3.27496	4.078	-4.78148	1.97028e-05	6.35206e-05	1.90218
WNT5B	3.27479	4.14268	8.01258	3.81744e-10	3.69951e-09	12.6764
BLM	3.27383	3.63965	10.518	1.34298e-13	3.64675e-12	20.6457
WNK2	3.27161	4.06486	9.8086	1.18364e-12	2.38191e-11	18.4631
FKBP10	3.27041	6.09655	13.342	4.4042e-17	3.35523e-15	28.6887
CX3CL1	-3.27007	3.30784	-8.10108	2.84925e-10	2.87588e-09	12.969
CNGA1	-3.26861	0.960928	-17.6155	1.41948e-21	3.58569e-19	39.0152
MYB	3.26366	2.89878	9.0797	1.1815e-11	1.76646e-10	16.1565
AGR3	-3.26229	0.696227	-9.84095	1.07033e-12	2.17442e-11	18.564
CCDC88A	3.26115	5.16572	13.278	5.22342e-17	3.88679e-15	28.5179
TUBB2B	3.25935	7.11269	5.98179	3.56534e-07	1.66742e-06	5.85925
C1QTNF7	3.25818	4.72503	7.98802	4.14078e-10	3.97077e-09	12.595
VAX2	3.25715	3.52076	7.76452	8.6984e-10	7.65315e-09	11.8528
SELENOM	-3.25459	3.40324	-6.29918	1.21579e-07	6.34257e-07	6.92721
PLEKHH2	-3.254	1.94535	-10.4394	1.70386e-13	4.49324e-12	20.407
PTGS1	-3.25242	2.62255	-5.86602	5.27538e-07	2.37795e-06	5.47091
MARCKSL1	3.2523	10.6275	11.2139	1.69085e-14	6.23049e-13	22.7242
ZNF385C	3.2521	4.44247	6.63855	3.84631e-08	2.25953e-07	8.07187
ATOH7	3.25192	3.38203	6.09439	2.43464e-07	1.17733e-06	6.23765
ZNF730	3.25001	3.30445	10.8525	4.92137e-14	1.53943e-12	21.6527
LMNB2	3.24944	6.3668	12.7955	1.92172e-16	1.20962e-14	27.2129
E2F2	3.2487	3.31467	11.0775	2.52622e-14	8.81789e-13	22.3215
HSD11B2	-3.24866	7.08766	-7.75003	9.12836e-10	7.99846e-09	11.8045
TDGF1	-3.24526	0.700136	-9.0035	1.50821e-11	2.19353e-10	15.9118
PLEKHO1	3.24065	5.78862	10.0294	5.97146e-13	1.2983e-11	19.1492
CLDN14	-3.24035	0.790985	-23.4494	1.57415e-26	1.43907e-23	50.2849
KPNA2	3.23755	7.36376	9.66173	1.87204e-12	3.62293e-11	18.0034
LSAMP	3.23149	3.99815	8.21699	1.94447e-10	2.07159e-09	13.3514
RNF128	-3.23087	1.60502	-8.46959	8.49498e-11	9.99918e-10	14.1803
CEMIP	3.22698	3.92544	7.31813	3.87434e-09	2.89753e-08	10.3603
KIFC3	-3.22316	2.50216	-14.9382	7.31373e-19	9.2986e-17	32.7887
LRRC19	-3.21802	1.29411	-15.3377	2.74575e-19	3.9934e-17	33.7674
TEDC2	3.21501	3.98839	13.825	1.23455e-17	1.11797e-15	29.9621
TMEM207	-3.20703	0.496495	-12.2688	8.23905e-16	4.3099e-14	25.754
ITGA2	-3.20115	2.26326	-10.0046	6.44644e-13	1.38588e-11	19.0724
OR51E1	3.19996	3.15329	4.137	0.000155671	0.000421758	-0.112187
TMEFF1	3.19951	2.96275	6.83746	1.96099e-08	1.23636e-07	8.74283
HOXA11	3.19927	6.66959	5.9022	4.66772e-07	2.13309e-06	5.59218
KLK7	3.19901	3.38921	6.51068	5.93355e-08	3.32396e-07	7.64045
MAOB	-3.19877	2.71022	-6.84501	1.91148e-08	1.20951e-07	8.76831
TTC24	3.19546	2.82245	6.61306	4.19329e-08	2.43652e-07	7.98589
PPP1R1A	-3.19531	3.8595	-8.02307	3.68726e-10	3.59878e-09	12.7111
RAD54L	3.19367	3.64484	9.31555	5.57325e-12	9.20746e-11	16.9096
PADI2	-3.19326	2.15645	-6.66389	3.52976e-08	2.09473e-07	8.15737
RASAL1	-3.19167	1.89825	-6.57637	4.7487e-08	2.71611e-07	7.86209
CD22	3.18958	3.76128	8.61692	5.25637e-11	6.61284e-10	14.661
LDLRAD3	3.18925	5.35848	11.7795	3.28686e-15	1.44178e-13	24.3668
CDK5R1	3.18671	3.44158	9.41523	4.06475e-12	7.04925e-11	17.226
TFPI2	-3.18548	2.86594	-7.34928	3.48938e-09	2.64674e-08	10.4648
BACH2	3.18167	4.02643	7.16777	6.42666e-09	4.54268e-08	9.85523
SMC4	3.18091	5.17155	9.14376	9.62773e-12	1.48819e-10	16.3617
ZNF703	3.17922	8.01897	9.91349	8.54557e-13	1.78989e-11	18.7898
SP6	3.17428	4.05745	6.96062	1.29299e-08	8.52139e-08	9.15796
PXDN	3.17327	6.4386	10.0361	5.84898e-13	1.27746e-11	19.17
PDPN	3.17231	4.43184	9.1246	1.02352e-11	1.57196e-10	16.3004
CHCHD10	-3.16942	5.91653	-7.79288	7.91473e-10	7.0593e-09	11.9472
NEIL3	3.1684	3.08836	10.6862	8.0928e-14	2.36838e-12	21.1538
FSD1	3.1646	3.73012	6.89601	1.60862e-08	1.03736e-07	8.94022
ARID3B	3.15432	4.57692	6.38594	9.05859e-08	4.85909e-07	7.21968
LCN12	-3.15256	1.83925	-10.0913	4.93555e-13	1.10822e-11	19.3403
DEGS2	-3.15248	1.99568	-10.0275	6.00623e-13	1.30291e-11	19.1434
ENOX1	3.15078	4.41632	5.67963	9.89999e-07	4.20301e-06	4.84771
CPVL	-3.15058	4.73548	-9.26649	6.5125e-12	1.0533e-10	16.7535
MAN1A1	-3.14656	4.29177	-6.47635	6.66623e-08	3.69239e-07	7.52463
ORC6	3.14426	3.55462	11.4739	7.92338e-15	3.16243e-13	23.4844
BSPRY	-3.13894	1.83444	-6.51341	5.87875e-08	3.29808e-07	7.64968
GALNT3	-3.13655	1.82463	-7.43539	2.61341e-09	2.04217e-08	10.7535
JUNB	-3.13623	6.29524	-7.65847	1.23882e-09	1.04632e-08	11.4993
RGMA	3.13606	3.61473	10.793	5.87837e-14	1.79861e-12	21.4744
HEPACAM2	-3.13411	0.554942	-13.2313	5.91767e-17	4.31968e-15	28.3929
PLA1A	-3.12801	1.15946	-12.5532	3.73817e-16	2.14866e-14	26.5461
CCND2	3.12681	7.00523	4.62246	3.30749e-05	0.000102151	1.39533
HOGA1	-3.12565	1.52594	-12.7504	2.17389e-16	1.34444e-14	27.0894
ACVR2B	3.12423	4.90075	8.73982	3.52808e-11	4.61958e-10	15.0604
SCML2	3.12397	3.78004	11.1789	1.87391e-14	6.71182e-13	22.6211
CHML	3.12322	4.92742	8.4483	9.10692e-11	1.06153e-09	14.1107
ROR2	3.12224	5.44804	10.5144	1.35789e-13	3.68203e-12	20.6347
SACS	3.12053	4.04409	9.31551	5.57391e-12	9.20746e-11	16.9095
CRYBG1	-3.11991	1.61812	-12.8292	1.75329e-16	1.12199e-14	27.3048
COX7A1	-3.11912	3.83915	-5.8668	5.26148e-07	2.37391e-06	5.47353
ADCY2	3.11741	2.79885	5.69506	9.39805e-07	4.01209e-06	4.89919
DPYSL3	3.1096	5.20962	5.97231	3.68172e-07	1.71641e-06	5.8274
BMP7	3.10776	5.48295	7.58694	1.57322e-09	1.29904e-08	11.2605
P3H2	-3.10716	3.65909	-5.8684	5.23311e-07	2.36302e-06	5.47889
PLAAT4	-3.10697	3.70318	-5.62646	1.18431e-06	4.95668e-06	4.67047
B4GALNT2	-3.10055	0.483361	-19.6727	1.86778e-23	7.31787e-21	43.3124
DNA2	3.09949	3.83183	10.6724	8.43509e-14	2.44618e-12	21.1122
NOTCH2	3.09632	6.63142	6.97357	1.23762e-08	8.20151e-08	9.20159
TCEA3	-3.09575	2.94893	-6.20213	1.68971e-07	8.46091e-07	6.60023
SALL4	3.09322	3.08285	4.58776	3.70102e-05	0.000113122	1.2855
GAS2L3	3.09318	3.40742	10.241	3.11763e-13	7.45358e-12	19.801
ETV1	3.09076	4.94957	6.87478	1.72837e-08	1.10752e-07	8.86866
GSTM3	-3.09062	4.38053	-10.5804	1.1125e-13	3.09533e-12	20.8346
IGFBP7	-3.08886	9.03106	-8.18496	2.16071e-10	2.2655e-09	13.2458
PIEZO1	-3.08644	2.31784	-9.45354	3.60157e-12	6.37261e-11	17.3473
FOXA3	-3.08584	0.788035	-13.6366	2.02083e-17	1.70612e-15	29.4688
DPYSL5	3.08575	2.77596	4.24241	0.000111733	0.000310407	0.209424
FBN2	3.08172	3.2177	5.72475	8.50237e-07	3.66476e-06	4.9983
CDCA7L	3.08107	4.73199	8.02635	3.64742e-10	3.56581e-09	12.7219
TUBA1A	3.0801	9.56686	7.78262	8.18967e-10	7.26885e-09	11.913
SEMA3A	3.07869	3.14117	4.73467	2.29591e-05	7.30598e-05	1.7524
DISP3	3.07796	2.87648	6.47773	6.63497e-08	3.67826e-07	7.5293
SPIN4	3.07789	5.438	8.61059	5.36564e-11	6.72394e-10	14.6404
SCGB2A1	-3.07374	0.748815	-12.2423	8.87162e-16	4.56615e-14	25.6798
COL4A4	-3.07168	1.93063	-5.66429	1.04258e-06	4.40006e-06	4.79652
FGFR3	-3.06934	3.01018	-6.64184	3.80356e-08	2.2399e-07	8.08299
PARPBP	3.06717	3.80248	11.4906	7.54878e-15	3.03183e-13	23.533
XRCC2	3.06392	3.34185	9.35564	4.90819e-12	8.29466e-11	17.037
HOXD11	3.06166	6.13575	3.91225	0.000312543	0.000796682	-0.785696
SGK2	-3.06015	2.0236	-9.59602	2.3002e-12	4.34639e-11	17.7969
PCYT1B	3.05733	2.80834	8.08845	2.97054e-10	2.97799e-09	12.9273
AGR2	-3.05652	0.976612	-7.09662	8.1689e-09	5.62304e-08	9.61591
KLF5	-3.05542	2.38049	-7.33176	3.7009e-09	2.78736e-08	10.4061
PSAT1	3.05473	6.08962	10.2688	2.86421e-13	6.92532e-12	19.8861
TUBB	3.05352	11.0107	12.4189	5.4211e-16	2.97355e-14	26.1736
NCAPD2	3.05199	6.69773	9.51107	3.00432e-12	5.44636e-11	17.5291
RCAN1	-3.05018	3.45756	-13.0293	1.01854e-16	7.0338e-15	27.849
SLC43A2	-3.04843	2.89534	-8.77357	3.16303e-11	4.21166e-10	15.1698
GLI3	3.04817	4.21632	7.54743	1.79551e-09	1.46681e-08	11.1285
OLFML2B	3.04758	5.76486	6.45009	7.28713e-08	3.98571e-07	7.43605
LBX2	3.04648	3.10887	4.69397	2.62168e-05	8.26181e-05	1.62255
SLIT2	3.04592	4.03684	6.71486	2.96991e-08	1.79128e-07	8.32934
CDON	3.04303	3.82257	9.31529	5.57781e-12	9.20746e-11	16.9088
EFHD1	-3.04172	5.89754	-9.85043	1.03926e-12	2.11578e-11	18.5935
CYSTM1	-3.04144	6.06995	-12.8845	1.508e-16	9.81375e-15	27.4558
ADPRHL1	3.03881	4.65513	7.46142	2.39498e-09	1.88592e-08	10.8407
CDC7	3.03745	4.55339	10.3231	2.42625e-13	6.01557e-12	20.0525
TRIL	3.03719	6.91923	5.57146	1.42524e-06	5.87036e-06	4.4874
FYN	3.03516	6.00915	12.4637	4.78779e-16	2.66423e-14	26.2981
LOX	3.03412	4.71051	5.11433	6.57522e-06	2.33588e-05	2.9796
SLC14A2	-3.03357	1.20268	-7.99777	4.00919e-10	3.86194e-09	12.6273
TUBA4A	-3.03196	2.91939	-8.19699	2.07682e-10	2.1859e-09	13.2855
RIPOR3	-3.02764	1.25623	-10.9429	3.76149e-14	1.23021e-12	21.9222
TNFRSF19	3.02731	7.39717	6.36307	9.78917e-08	5.20877e-07	7.14258
NBAS	3.02559	6.0358	9.14481	9.59536e-12	1.48438e-10	16.3651
SIX4	3.02493	4.64085	9.29139	6.01727e-12	9.82309e-11	16.8328
HOXC4	3.02264	6.59022	5.76939	7.31282e-07	3.18999e-06	5.14748
MB21D2	3.01891	4.68327	10.7923	5.88987e-14	1.79861e-12	21.4725
APCDD1L	-3.01663	1.05735	-9.32342	5.43585e-12	9.06875e-11	16.9346
TIMELESS	3.01646	5.59415	8.72637	3.6851e-11	4.79964e-10	15.0168
ST8SIA4	3.01489	3.47847	7.50763	2.0514e-09	1.65127e-08	10.9953
RILP	-3.01476	1.78375	-12.2901	7.76176e-16	4.09369e-14	25.8138
SHMT2	3.01348	6.78968	13.445	3.34974e-17	2.60357e-15	28.9628
THSD7A	-3.01057	1.94349	-8.78102	3.08783e-11	4.13772e-10	15.1939
THRB	-3.01038	1.23142	-7.90208	5.50572e-10	5.11117e-09	12.3101
WNT10A	-3.0089	0.94664	-8.50779	7.49903e-11	8.98106e-10	14.3052
CA12	-3.00742	4.85601	-7.56025	1.72011e-09	1.40762e-08	11.1713
GINS1	3.00639	4.89289	12.1652	1.10146e-15	5.55011e-14	25.4629
LHFPL2	3.00304	4.87456	9.87968	9.49041e-13	1.9549e-11	18.6846
SALL2	3.00292	6.34559	7.61077	1.45276e-09	1.20632e-08	11.3401
PCBP4	3.00129	6.67957	8.78237	3.07431e-11	4.12731e-10	15.1983
PIF1	2.99935	2.89751	11.0579	2.67635e-14	9.24111e-13	22.2636
ZWINT	2.99697	6.01952	12.5814	3.45801e-16	2.02399e-14	26.6242
SCGB1D2	-2.99651	0.961862	-5.54257	1.57071e-06	6.4063e-06	4.39135
CDCA3	2.99621	3.73618	15.0464	5.59983e-19	7.46566e-17	33.0555
ATP12A	-2.99506	0.857901	-7.57985	1.61098e-09	1.32623e-08	11.2368
CENPM	2.99448	4.20655	11.008	3.1017e-14	1.04102e-12	22.1157
GFRA3	2.99342	2.93568	4.64015	3.12294e-05	9.7029e-05	1.45145
ZFP36	-2.99295	6.40313	-6.35157	1.01787e-07	5.39661e-07	7.10379
RASGRP1	-2.99271	1.65174	-9.05079	1.29607e-11	1.91253e-10	16.0637
MMP23B	2.99128	3.68121	6.1116	2.29668e-07	1.11624e-06	6.29554
ANXA9	-2.98842	3.26096	-11.8023	3.07939e-15	1.37272e-13	24.4322
GDF11	2.9856	4.6984	11.193	1.79797e-14	6.50162e-13	22.6626
RBM24	2.98394	3.15046	3.92056	0.000304674	0.000779574	-0.76112
GLT1D1	2.98375	2.95428	7.74824	9.18289e-10	8.03524e-09	11.7986
ABCA4	-2.98115	0.904281	-9.48761	3.23467e-12	5.83639e-11	17.455
ESRRB	-2.9799	1.53047	-7.03978	9.89612e-09	6.69435e-08	9.42459
ENAM	-2.97887	0.556607	-22.4128	9.93533e-26	6.57719e-23	48.4774
MCM7	2.97542	7.14673	10.5471	1.2299e-13	3.37792e-12	20.734
NPNT	-2.97426	2.81422	-4.86806	1.48333e-05	4.90221e-05	2.18044
ATP8A2	2.97282	3.27058	7.76453	8.69795e-10	7.65315e-09	11.8528
KLF2	-2.9717	4.46665	-8.13617	2.53768e-10	2.60805e-09	13.0849
FAM111B	2.96889	3.39325	7.6972	1.08862e-09	9.37025e-09	11.6285
EMB	2.9686	4.15197	5.3247	3.26165e-06	1.23874e-05	3.67009
H2BC14	2.96841	2.76766	6.5482	5.22458e-08	2.96487e-07	7.76705
EMX2	-2.96804	4.64208	-2.86483	0.00636865	0.0125233	-3.64379
GPC2	2.96707	2.84953	11.2057	1.73227e-14	6.32247e-13	22.6999
E2F3	2.96539	4.7689	10.2646	2.90063e-13	6.98698e-12	19.8734
HMGB3	2.96219	6.43487	10.4893	1.46481e-13	3.92208e-12	20.5586
MTHFD2	2.96019	5.11211	11.7836	3.24849e-15	1.43367e-13	24.3786
OLFM3	2.95309	2.75212	3.68445	0.00062364	0.00149864	-1.44954
SINHCAF	2.95105	8.00401	7.94133	4.83356e-10	4.56442e-09	12.4403
H2AC17	2.94957	3.00927	9.40682	4.17436e-12	7.2003e-11	17.1994
ESCO2	2.94916	2.93734	9.25244	6.81008e-12	1.09497e-10	16.7087
APLP1	2.9472	3.955	5.283	3.74935e-06	1.40614e-05	3.53272
H2BC7	2.947	3.20911	8.12754	2.61097e-10	2.67193e-09	13.0564
KIF2A	2.94648	5.22083	8.43357	9.55602e-11	1.1085e-09	14.0625
PCDHB2	2.9451	3.7294	3.2857	0.00199982	0.00434748	-2.55876
ANKRD13B	2.94396	4.95335	10.0735	5.21313e-13	1.16239e-11	19.2854
B3GALT2	2.94382	3.23686	3.5186	0.00101992	0.00235432	-1.91958
PRELP	-2.94314	2.69959	-4.32852	8.50414e-05	0.000241691	0.474647
LPL	-2.94199	2.03607	-6.1848	1.79197e-07	8.93099e-07	6.54188
MCM6	2.94137	6.29942	10.7152	7.41786e-14	2.19766e-12	21.2411
EPHA3	2.94095	3.31372	4.07972	0.000186184	0.000496784	-0.285469
GXYLT2	2.93835	3.70059	7.33598	3.64879e-09	2.7546e-08	10.4202
CCDC138	2.93823	3.5911	12.988	1.13893e-16	7.72619e-15	27.737
CEP170	2.93591	5.12593	8.46466	8.63289e-11	1.01429e-09	14.1642
CNR1	2.93278	2.71944	4.89311	1.36609e-05	4.55316e-05	2.2612
C4orf46	2.93234	5.318	10.0066	6.40763e-13	1.37908e-11	19.0785
CHRDL1	2.93168	3.99182	6.12261	2.21259e-07	1.07854e-06	6.33256
MGAT5B	2.93103	2.80399	6.16748	1.90038e-07	9.4297e-07	6.48356
MN1	2.92712	4.43301	5.6136	1.23673e-06	5.16036e-06	4.62764
TSPAN33	-2.92434	4.75949	-6.71611	2.95734e-08	1.78458e-07	8.33356
TMEM45B	-2.92284	2.53111	-10.1081	4.68585e-13	1.06334e-11	19.3924
PNMA8C	2.92059	3.04556	5.28447	3.73096e-06	1.39978e-05	3.53757
CCNF	2.92059	3.88948	8.74875	3.42757e-11	4.50702e-10	15.0893
GPR161	2.91937	3.88378	8.96438	1.71002e-11	2.45175e-10	15.786
WDR72	-2.91687	1.75515	-4.74461	2.22258e-05	7.09025e-05	1.78418
TM4SF1	-2.91661	4.62639	-7.61685	1.42357e-09	1.18413e-08	11.3604
FABP3	-2.91601	4.13755	-7.21318	5.51509e-09	3.96698e-08	10.0079
SUSD4	-2.91449	2.43054	-4.85403	1.55328e-05	5.11488e-05	2.13525
CALB1	-2.91415	0.618104	-6.63389	3.90743e-08	2.29263e-07	8.05617
EFNA3	2.91181	4.73088	7.32483	3.78811e-09	2.84301e-08	10.3828
FAIM2	2.90702	3.6328	5.34935	3.00347e-06	1.15022e-05	3.75142
RTKN2	2.90598	3.54352	8.85759	2.41146e-11	3.31866e-10	15.4416
SLC15A2	-2.90383	1.241	-10.3512	2.22772e-13	5.59786e-12	20.1381
ECT2	2.90224	5.528	9.32545	5.40094e-12	9.02413e-11	16.9411
LRATD2	-2.9015	3.48015	-4.93299	1.19799e-05	4.03918e-05	2.39006
GRIK1	2.90133	2.83862	3.73255	0.000539768	0.0013132	-1.31108
MFAP2	2.90124	6.72384	6.50633	6.02173e-08	3.36845e-07	7.62577
FCGBP	-2.90106	1.70501	-7.68812	1.12209e-09	9.5901e-09	11.5982
FANCD2	2.89975	3.62425	10.56	1.18299e-13	3.26307e-12	20.773
ARL5B	2.8976	6.07157	9.18732	8.37861e-12	1.31846e-10	16.501
ABO	-2.89529	3.0273	-5.55319	1.51563e-06	6.20802e-06	4.42663
CD19	2.89509	3.18685	4.07301	0.00019012	0.000506302	-0.30571
KNSTRN	2.89354	4.92246	12.5179	4.12122e-16	2.3408e-14	26.4484
TGIF2	2.89302	6.74312	10.7741	6.21999e-14	1.88643e-12	21.4178
TMEM171	-2.89229	2.85196	-6.09046	2.46733e-07	1.19045e-06	6.22441
INA	2.88973	2.84406	4.05936	0.00019837	0.000525937	-0.346795
LRP4	2.88865	4.70832	8.11182	2.75003e-10	2.79635e-09	13.0045
NAPSA	-2.88758	1.62551	-10.2285	3.2391e-13	7.7056e-12	19.7627
SLC44A4	-2.8873	2.97776	-5.23426	4.4116e-06	1.63187e-05	3.37245
PURG	2.88491	3.47309	11.1268	2.18402e-14	7.7217e-13	22.4675
CHRND	2.88465	2.55505	4.44542	5.85439e-05	0.000171802	0.838092
GHRL	2.88459	3.42364	4.88018	1.42543e-05	4.73124e-05	2.21949
RBM20	2.88407	3.02572	7.58325	1.59277e-09	1.3118e-08	11.2482
CAPG	-2.88405	5.00451	-4.96806	1.06713e-05	3.63886e-05	2.50363
LIX1	-2.8816	1.38134	-4.81685	1.75481e-05	5.71384e-05	2.01566
CD82	-2.88141	2.5168	-6.96617	1.26897e-08	8.38614e-08	9.17665
ALX1	-2.88012	0.88725	-8.26494	1.66086e-10	1.81372e-09	13.5091
ITLN1	-2.8794	0.549479	-7.73676	9.54096e-10	8.31719e-09	11.7603
OBP2A	2.87847	2.50324	4.97569	1.04059e-05	3.55368e-05	2.52836
MYLK2	2.87581	2.84411	7.16413	6.50589e-09	4.59191e-08	9.843
NRG3	2.87391	3.2971	6.21538	1.61545e-07	8.12935e-07	6.64486
SLC38A11	-2.87241	0.566897	-21.9416	2.35077e-25	1.36758e-22	47.6306
VANGL2	2.87222	6.51556	7.6904	1.11361e-09	9.54123e-09	11.6058
HES6	2.87198	4.66966	10.2819	2.75147e-13	6.67796e-12	19.9263
AMHR2	2.87027	2.49791	4.64969	3.02771e-05	9.43451e-05	1.48172
PCP4	-2.87022	4.17947	-4.34194	8.14865e-05	0.000232864	0.516175
SFN	-2.8683	1.08164	-7.39306	3.01227e-09	2.31689e-08	10.6116
RFC4	2.86786	5.47569	11.884	2.43947e-15	1.11507e-13	24.6657
KIF23	2.86569	4.46029	9.42118	3.98913e-12	6.95579e-11	17.2449
MAGEL2	2.86541	3.44896	6.87211	1.74401e-08	1.11643e-07	8.85968
NECTIN4	-2.86508	0.4993	-20.9805	1.43024e-24	7.22571e-22	45.8516
CXCL2	-2.86279	1.22322	-8.06449	3.21528e-10	3.19498e-09	12.8481
B3GNT8	-2.86252	1.91187	-12.0455	1.54316e-15	7.5383e-14	25.1249
NDRG1	-2.85839	4.34786	-8.07785	3.07648e-10	3.06817e-09	12.8923
CHEK1	2.85839	4.43737	9.64825	1.95274e-12	3.76772e-11	17.9611
LGALS3	-2.85463	4.17891	-8.01528	3.78355e-10	3.67036e-09	12.6853
N4BP2	2.85292	4.4871	9.90885	8.66941e-13	1.80712e-11	18.7753
ZNF280C	2.852	4.41879	11.2851	1.37279e-14	5.20847e-13	22.9332
NEMP1	2.85146	5.08086	10.2157	3.36906e-13	7.95563e-12	19.7232
PBLD	-2.85134	2.29652	-12.6532	2.83834e-16	1.71354e-14	26.8221
PRRG2	-2.85042	2.19478	-8.18881	2.1335e-10	2.24064e-09	13.2585
TLCD1	-2.85014	2.6819	-10.541	1.25273e-13	3.43081e-12	20.7155
CDCA4	2.8501	5.93977	9.95991	7.40151e-13	1.57883e-11	18.9339
CCN1	-2.84933	5.68168	-4.27851	9.96716e-05	0.000279833	0.320357
SCX	2.84804	5.15789	4.8537	1.55495e-05	5.11778e-05	2.1342
RNFT2	2.84694	4.39933	10.8111	5.56843e-14	1.71044e-12	21.5288
LMTK3	-2.84632	1.4431	-7.48779	2.19242e-09	1.74575e-08	10.9289
PARD6G	2.8459	5.05489	9.8621	1.00227e-12	2.05134e-11	18.6299
MELTF	-2.84523	1.47679	-13.4957	2.92914e-17	2.32304e-15	29.0971
FAM149A	-2.84412	1.90221	-10.6317	9.53211e-14	2.71293e-12	20.9896
PHLDA2	-2.84366	3.23352	-5.70239	9.16838e-07	3.92015e-06	4.92367
S100A10	-2.84076	6.75476	-6.73681	2.75714e-08	1.6793e-07	8.40337
PHF19	2.83977	5.17611	6.79995	2.22643e-08	1.38596e-07	8.61634
MAP1B	2.83696	5.06387	7.6881	1.12216e-09	9.5901e-09	11.5982
CHAF1A	2.83595	4.82942	10.2126	3.40116e-13	8.01172e-12	19.7137
FGL2	-2.83557	3.245	-6.54744	5.23819e-08	2.97171e-07	7.76446
CLTRN	-2.8341	2.97514	-12.5187	4.11148e-16	2.3408e-14	26.4507
EFS	2.83406	6.36674	8.04756	3.40034e-10	3.34768e-09	12.7921
PTPRD	2.83296	4.08503	6.46367	6.95907e-08	3.83028e-07	7.48187
KNL1	2.83203	3.1757	10.6206	9.85724e-14	2.79114e-12	20.9559
STOX1	2.82691	4.67152	9.43425	3.82779e-12	6.71718e-11	17.2862
DEK	2.82547	8.09706	9.93263	8.05365e-13	1.69719e-11	18.8492
HASPIN	2.82373	2.85963	8.11753	2.69863e-10	2.74941e-09	13.0234
ANTXR1	2.82046	6.45601	8.48049	8.19794e-11	9.69711e-10	14.216
ASPA	-2.81956	0.957424	-12.8863	1.50075e-16	9.81375e-15	27.4606
C21orf58	2.81738	3.68853	10.51	1.37584e-13	3.72019e-12	20.6215
PDE6G	-2.81677	1.90563	-7.32591	3.77435e-09	2.83712e-08	10.3864
TJP3	-2.8163	1.76438	-6.27694	1.31104e-07	6.78055e-07	6.85226
PNMA2	2.815	3.05766	7.77283	8.46096e-10	7.47852e-09	11.8804
RHOD	-2.81273	3.40087	-6.18158	1.81166e-07	9.0213e-07	6.53103
PLLP	-2.81094	2.31983	-11.7153	3.94983e-15	1.69261e-13	24.1825
HABP2	-2.8108	1.09413	-6.53801	5.40839e-08	3.05743e-07	7.73265
TENM3	2.80897	3.93079	8.23671	1.82233e-10	1.95557e-09	13.4163
GPX3	-2.80849	6.20557	-4.62977	3.23002e-05	9.99675e-05	1.4185
BRCA1	2.80423	3.69777	9.85181	1.03483e-12	2.10899e-11	18.5978
TMEM30B	-2.80412	3.24131	-5.85648	5.44828e-07	2.44726e-06	5.43897
NLRP1	2.80383	4.55216	9.84868	1.04493e-12	2.12506e-11	18.5881
GJA8	2.80217	2.66814	3.43736	0.00129306	0.00292392	-2.14543
PCDH1	-2.80051	3.34461	-6.78877	2.31225e-08	1.43566e-07	8.57866
CDK8	2.7985	5.65495	8.56847	6.15357e-11	7.55346e-10	14.5032
UBE2S	2.79561	6.34506	10.5382	1.26362e-13	3.45077e-12	20.7068
LRRTM1	2.79454	2.67759	4.47765	5.27891e-05	0.00015642	0.938949
SUV39H2	2.79301	4.44123	10.8937	4.35402e-14	1.38391e-12	21.7755
SLC4A11	-2.7923	2.65606	-7.05567	9.37951e-09	6.37634e-08	9.47807
MSH2	2.79034	6.00503	10.6637	8.65901e-14	2.49225e-12	21.0859
RHOU	2.78345	6.05368	4.68051	2.73906e-05	8.60066e-05	1.5797
ZBTB12	2.78236	3.81282	10.2201	3.32391e-13	7.86836e-12	19.7368
WDHD1	2.78196	3.9505	13.5015	2.8844e-17	2.30641e-15	29.1125
NDNF	2.78105	4.14792	3.40809	0.00140761	0.00315692	-2.22606
C4orf19	-2.77936	1.6091	-11.6884	4.26693e-15	1.80036e-13	24.1051
SLC32A1	2.77483	2.40485	4.49886	4.93079e-05	0.000147058	1.00548
FGF9	-2.77276	1.60559	-4.75817	2.1263e-05	6.81139e-05	1.82754
DLL3	2.77184	2.69587	6.69003	3.23059e-08	1.93332e-07	8.24556
SLC49A3	-2.77134	1.41311	-13.7979	1.32491e-17	1.17758e-15	29.8914
SIM2	-2.77103	2.80079	-4.82309	1.71923e-05	5.60655e-05	2.03574
MTRNR2L12	-2.77074	3.52162	-8.57201	6.08308e-11	7.4765e-10	14.5148
PYGM	2.77013	3.30541	5.98913	3.47784e-07	1.63007e-06	5.88389
ACSS1	-2.76885	2.01915	-8.82439	2.68408e-11	3.64937e-10	15.3343
TMEM238	-2.76807	3.60765	-9.48051	3.30789e-12	5.9573e-11	17.4326
CLIP3	2.76539	7.52088	8.56057	6.314e-11	7.70605e-10	14.4774
TFAP2A	-2.76273	1.74329	-3.91792	0.000307155	0.000785143	-0.768935
SYT1	2.7584	4.6961	4.82401	1.71407e-05	5.59257e-05	2.03869
STK32B	-2.75492	1.43647	-9.71321	1.59369e-12	3.11902e-11	18.1648
SALL1	2.75339	8.26153	5.52946	1.64149e-06	6.66665e-06	4.34781
KREMEN2	2.75319	2.69856	4.95629	1.10937e-05	3.77084e-05	2.46551
PCDHB10	2.75186	4.17513	6.52899	5.57628e-08	3.14585e-07	7.70223
TUBA1B	2.75176	8.7127	6.47984	6.58767e-08	3.65309e-07	7.53642
EPB41	2.75173	5.36884	5.3567	2.93047e-06	1.12518e-05	3.77568
IER3	-2.75074	5.88443	-6.48746	6.41974e-08	3.56821e-07	7.5621
CIP2A	2.75067	3.65945	9.59169	2.33165e-12	4.39284e-11	17.7832
FGF17	2.74992	2.82955	7.17819	6.20491e-09	4.4054e-08	9.89027
CRYL1	-2.74901	4.42723	-7.85656	6.40423e-10	5.84356e-09	12.1589
ACBD7	2.74888	3.08124	6.49315	6.29696e-08	3.50708e-07	7.58131
LPCAT2	-2.74799	2.75656	-8.31153	1.42521e-10	1.58616e-09	13.6623
SH2D3A	-2.74657	1.03201	-12.4929	4.41582e-16	2.50073e-14	26.3792
MEIS2	2.74475	5.35203	3.63633	0.000720054	0.0017083	-1.58715
CGN	-2.74407	2.19736	-6.24762	1.44816e-07	7.3921e-07	6.75345
KNTC1	2.73878	4.02761	10.5498	1.22024e-13	3.35617e-12	20.7419
TCF3	2.73418	6.87626	10.7724	6.2514e-14	1.88858e-12	21.4127
DUSP9	-2.73145	5.05381	-5.30445	3.49006e-06	1.31713e-05	3.60336
RTN4R	2.73101	4.88779	12.754	2.15251e-16	1.33734e-14	27.0993
ZBTB7C	2.73018	4.30203	4.99826	9.65832e-06	3.31285e-05	2.60159
LRRC32	-2.72993	4.0621	-7.92429	5.1147e-10	4.80391e-09	12.3838
CABYR	2.72752	3.04964	9.88326	9.38552e-13	1.93537e-11	18.6957
POSTN	2.72698	5.38642	3.8949	0.000329625	0.000836834	-0.83697
LUM	-2.72604	5.07031	-2.95131	0.00505324	0.0101413	-3.42882
SPDL1	2.72561	4.74614	11.8998	2.3324e-15	1.07638e-13	24.7107
CD276	2.72478	6.84913	7.49332	2.15213e-09	1.72009e-08	10.9475
HSF2	2.72452	5.98386	11.1813	1.86098e-14	6.67795e-13	22.6281
NMNAT2	2.72399	2.75951	3.85815	0.000368822	0.00092715	-0.945161
SGO2	2.7231	3.62154	9.73455	1.49094e-12	2.9357e-11	18.2316
ESM1	2.72179	4.49967	5.31803	3.33523e-06	1.26366e-05	3.6481
SMARCC1	2.72163	7.38676	9.41171	4.11034e-12	7.11544e-11	17.2149
PRND	2.72131	2.80449	3.74031	0.000527293	0.00128464	-1.28865
DHFR	2.71978	5.02937	9.47072	3.41163e-12	6.08703e-11	17.4016
MARVELD1	2.71956	6.62272	8.705	3.9493e-11	5.11597e-10	14.9474
EFCAB1	2.71929	2.58355	7.59423	1.53534e-09	1.27159e-08	11.2849
TTC22	-2.71803	0.984771	-9.51215	2.99408e-12	5.44317e-11	17.5325
GPC4	-2.71801	3.32273	-5.27072	3.90635e-06	1.45988e-05	3.4923
LRRN3	2.71769	2.93833	4.92294	1.23831e-05	4.16635e-05	2.35757
FXYD3	-2.71768	1.16183	-10.0504	5.59729e-13	1.23089e-11	19.2141
PLAAT1	2.71735	3.82519	7.23363	5.14813e-09	3.73099e-08	10.0766
IL1R2	-2.71693	0.802455	-9.78365	1.27925e-12	2.55557e-11	18.3852
CABLES2	2.71553	4.9344	7.72776	9.83151e-10	8.53279e-09	11.7304
HNRNPA1	2.71457	10.4309	11.7047	4.0719e-15	1.73716e-13	24.152
FBLN7	2.71218	3.16966	7.32933	3.7313e-09	2.80806e-08	10.3979
HROB	2.71189	3.5256	11.9113	2.25754e-15	1.04434e-13	24.7435
TEX15	2.71176	2.38518	5.91546	4.46288e-07	2.04825e-06	5.63665
GRHL2	-2.71085	1.09185	-5.81033	6.36823e-07	2.8118e-06	5.28443
MSH6	2.71082	5.3656	10.0673	5.31332e-13	1.17925e-11	19.2663
NR4A2	-2.71041	1.90374	-6.15278	1.99749e-07	9.84794e-07	6.43408
NEO1	2.70991	6.82935	7.82371	7.14306e-10	6.45026e-09	12.0497
PCDHB9	2.70677	3.621	5.98957	3.47268e-07	1.62884e-06	5.88536
TMEM176A	-2.70302	4.57037	-6.56282	4.97192e-08	2.83153e-07	7.81638
TUBB4A	2.70279	5.25594	4.3471	8.01583e-05	0.000229546	0.53216
PLCXD2	-2.70264	1.09826	-14.0959	6.12455e-18	6.18838e-16	30.6636
ADTRP	-2.70235	0.519061	-13.58	2.3449e-17	1.92382e-15	29.3199
DDIAS	2.70209	3.131	8.78417	3.05648e-11	4.10625e-10	15.2041
GPR173	2.70179	4.3706	10.6159	9.99659e-14	2.82227e-12	20.9419
CLDN7	-2.69959	3.44407	-4.74703	2.20506e-05	7.03903e-05	1.79193
RADIL	2.69925	3.16325	7.88929	5.74458e-10	5.29537e-09	12.2676
WDR76	2.69919	4.10771	10.8524	4.92348e-14	1.53943e-12	21.6522
CLDN23	-2.69505	1.18966	-8.99899	1.53019e-11	2.21877e-10	15.8973
CNTN5	2.69491	2.91436	4.43623	6.02938e-05	0.000176478	0.809395
LRRK2	-2.69063	1.3888	-9.77769	1.30322e-12	2.59806e-11	18.3666
CPEB2	-2.69028	2.32184	-9.78712	1.26553e-12	2.53079e-11	18.396
POMK	2.68807	3.62937	4.08304	0.00018427	0.000492086	-0.275469
STIL	2.68773	3.46781	8.82709	2.66076e-11	3.63051e-10	15.343
TMEM35A	2.68708	3.16611	7.90897	5.38124e-10	5.01014e-09	12.333
CKS1B	2.68557	5.83228	8.45502	8.90888e-11	1.04161e-09	14.1327
SLAIN1	2.68536	5.3068	7.94062	4.84509e-10	4.57081e-09	12.4379
GABBR2	2.68476	3.0594	4.38464	7.11132e-05	0.000205391	0.648666
SLC16A4	-2.68433	2.59111	-7.97647	4.3022e-10	4.10914e-09	12.5568
PLPPR1	-2.68177	1.599	-4.86574	1.49469e-05	4.93553e-05	2.17295
C21orf62	-2.6812	1.08709	-5.77373	7.20624e-07	3.14707e-06	5.16201
IRF5	-2.68049	1.90225	-9.04945	1.30165e-11	1.91928e-10	16.0594
EPHB3	2.67976	6.03048	6.29937	1.21503e-07	6.34036e-07	6.92783
ERCC6L	2.67828	2.71234	8.62977	5.04134e-11	6.37994e-10	14.7029
ADGRB2	2.67336	3.51212	8.17398	2.24036e-10	2.33372e-09	13.2096
CCNP	-2.67301	1.26943	-6.48655	6.43942e-08	3.57708e-07	7.55906
CENPV	2.67278	6.38197	8.51125	7.41509e-11	8.90275e-10	14.3165
SAPCD2	2.67134	3.72784	9.90259	8.83925e-13	1.83768e-11	18.7559
PLEKHG1	2.66995	5.71925	6.10532	2.34611e-07	1.13883e-06	6.27441
E2F8	2.66936	2.83178	7.48368	2.22282e-09	1.76411e-08	10.9152
RBM47	-2.66933	3.92726	-5.39289	2.59602e-06	1.00745e-05	3.89523
HOMER2	2.66794	3.833	7.23787	5.07515e-09	3.68784e-08	10.0908
PDE7A	2.66554	4.70836	9.1779	8.63422e-12	1.35204e-10	16.4708
CCDC88C	2.66522	5.41497	6.94292	1.37267e-08	8.98177e-08	9.09834
SCUBE3	2.66505	4.11522	7.69555	1.09464e-09	9.41527e-09	11.623
CLDN1	-2.66203	3.01742	-3.59852	0.000805681	0.0018939	-1.69457
SLC4A9	-2.662	0.542901	-11.2459	1.53981e-14	5.75124e-13	22.8181
FBXL16	-2.66125	2.34773	-4.65193	3.00579e-05	9.37167e-05	1.48883
CENPJ	2.65989	3.98414	11.0472	2.76219e-14	9.45248e-13	22.232
BTN1A1	2.65815	2.52265	4.3586	7.72751e-05	0.000221786	0.567797
MEIS3	2.65745	4.32985	4.14145	0.000153516	0.000416331	-0.0986813
GLIPR2	2.65639	5.72481	10.0594	5.44399e-13	1.20408e-11	19.242
FOXD2	2.65629	3.19166	5.44134	2.2068e-06	8.71552e-06	4.05555
HNMT	-2.65596	2.74726	-7.95478	4.62287e-10	4.38921e-09	12.4849
TBX2	-2.65582	3.49268	-7.94807	4.72678e-10	4.47459e-09	12.4626
MAML3	2.65517	5.13098	7.19771	5.80997e-09	4.15264e-08	9.95589
FZD3	2.65288	4.95726	11.6836	4.32616e-15	1.82135e-13	24.0913
MIS18BP1	2.6511	4.88706	14.1427	5.42955e-18	5.57415e-16	30.7841
SEMA4A	-2.64622	3.09086	-7.34286	3.56543e-09	2.69485e-08	10.4433
CKAP5	2.64601	6.58583	8.29835	1.48822e-10	1.64375e-09	13.619
DNAJC12	2.64501	3.64251	7.60657	1.47329e-09	1.22231e-08	11.3261
TRAIP	2.64088	3.42935	14.3358	3.31588e-18	3.49771e-16	31.2774
RAB11FIP5	-2.64024	3.07262	-7.15753	6.65223e-09	4.67426e-08	9.82081
SKIDA1	2.6391	3.25219	10.4242	1.78436e-13	4.67341e-12	20.3607
SLC30A3	2.63703	2.38772	4.05548	0.00020078	0.000531812	-0.358472
SEMA6A	2.63593	5.24012	6.86436	1.79039e-08	1.14154e-07	8.83353
ANGPTL6	2.63525	2.82506	5.47708	1.95739e-06	7.81899e-06	4.17395
NPY1R	-2.63447	2.46403	-6.38451	9.10236e-08	4.87984e-07	7.21489
DBF4	2.63437	4.18148	11.0588	2.66914e-14	9.23281e-13	22.2663
TONSL	2.63389	4.31942	9.39487	4.33502e-12	7.43733e-11	17.1615
MACROH2A2	2.63348	7.8421	13.8046	1.30172e-17	1.16235e-15	29.909
RNF175	2.6314	2.62028	10.3871	1.99694e-13	5.13905e-12	20.2478
MAP4K4	2.63117	5.81877	12.2539	8.58784e-16	4.45593e-14	25.7124
MFSD6L	-2.63098	0.676611	-12.2581	8.48785e-16	4.41598e-14	25.7242
KDM5B	2.6309	6.2162	6.95573	1.31451e-08	8.63359e-08	9.1415
TOPBP1	2.63075	5.28123	10.0893	4.96542e-13	1.11362e-11	19.3342
BCL9	2.62805	6.64461	7.371	3.24381e-09	2.47514e-08	10.5377
ZBTB39	2.62757	4.49507	8.91318	2.01608e-11	2.83967e-10	15.621
TCIM	-2.6261	6.58165	-4.31762	8.80404e-05	0.000249623	0.440948
C1QL1	2.62592	3.76157	3.68417	0.000624173	0.00149936	-1.45035
POLQ	2.62524	2.51165	9.31088	5.65635e-12	9.3051e-11	16.8948
DMGDH	-2.62494	1.39476	-9.8719	9.72219e-13	1.99622e-11	18.6604
BOC	2.62435	5.00887	8.25641	1.70808e-10	1.85684e-09	13.4811
ADAMTS7	2.6233	4.19707	8.57284	6.06677e-11	7.46124e-10	14.5174
PARP1	2.62284	7.13132	7.58785	1.56845e-09	1.29566e-08	11.2635
TMEM221	2.62276	3.46309	10.7268	7.16507e-14	2.13503e-12	21.2759
CAVIN4	2.62129	2.56702	8.03214	3.57819e-10	3.50659e-09	12.7411
SH3RF3	2.62099	4.39706	6.12508	2.19416e-07	1.07075e-06	6.34087
DPP10	2.62063	2.50302	4.22213	0.000119119	0.000329375	0.147291
PDYN	2.62026	2.27089	3.77192	0.000479285	0.00117724	-1.19702
CCDC160	-2.61925	1.57986	-10.0929	4.91046e-13	1.10388e-11	19.3454
MCM4	2.61889	6.19928	9.05942	1.26074e-11	1.86757e-10	16.0914
PLCL1	-2.61854	1.77601	-8.95817	1.74447e-11	2.49369e-10	15.766
HELLS	2.6178	4.64532	11.2574	1.48894e-14	5.60484e-13	22.8518
RFX7	2.61677	5.00624	8.64669	4.77172e-11	6.07074e-10	14.7579
APOL1	-2.61578	3.41622	-5.68699	9.65742e-07	4.11132e-06	4.87225
KITLG	-2.61518	3.22098	-6.70638	3.05642e-08	1.83883e-07	8.30074
NAT8	-2.6097	1.07394	-9.95603	7.49085e-13	1.59611e-11	18.9219
KCNG3	2.60867	2.38693	6.05031	2.82694e-07	1.3497e-06	6.08942
LZTS1	2.60787	4.48049	5.94647	4.01819e-07	1.85704e-06	5.74069
NSD2	2.60681	4.74525	8.08948	2.96052e-10	2.96949e-09	12.9307
PHLDA1	2.60651	6.87913	5.36042	2.89422e-06	1.1126e-05	3.78796
KCNT2	2.60592	2.74674	5.59359	1.32295e-06	5.49501e-06	4.56101
GABRA2	-2.60581	0.910536	-6.53198	5.52011e-08	3.11783e-07	7.71231
TLCD3B	2.60388	2.33678	6.31309	1.15977e-07	6.07013e-07	6.97408
SMC2	2.60283	5.47181	8.24011	1.80207e-10	1.93816e-09	13.4275
HDAC2	2.60282	6.4922	12.6905	2.56197e-16	1.55214e-14	26.9248
NRXN2	2.59995	3.30251	8.45646	8.86715e-11	1.03737e-09	14.1374
RFC3	2.5969	5.7177	10.1924	3.61764e-13	8.42858e-12	19.6518
KIF20B	2.59545	4.3819	10.1605	3.98922e-13	9.18286e-12	19.5538
ZNF738	2.59527	5.3993	6.42752	7.86678e-08	4.26628e-07	7.35994
CFI	-2.59507	3.76897	-4.45959	5.59414e-05	0.000164794	0.882408
BHLHE40	-2.59425	5.32358	-6.79898	2.23374e-08	1.38961e-07	8.61307
NECAB2	2.59312	2.39212	6.87003	1.75633e-08	1.12169e-07	8.85267
ERBB3	-2.59112	2.06156	-4.78536	1.94542e-05	6.28033e-05	1.91462
RMI2	2.59085	5.40867	10.4757	1.52627e-13	4.06964e-12	20.5174
SUSD5	2.58972	2.77137	5.53028	1.63697e-06	6.65255e-06	4.35053
ELOVL4	2.58767	2.9342	6.93527	1.40866e-08	9.19535e-08	9.07253
PTPN14	2.58712	6.09093	5.84622	5.64059e-07	2.52475e-06	5.4046
NFKBIZ	-2.58677	2.05904	-8.30011	1.47968e-10	1.63784e-09	13.6248
PLCXD1	2.58624	4.75304	10.058	5.46788e-13	1.20658e-11	19.2376
KCNC3	-2.58586	2.23461	-5.14087	6.02029e-06	2.1571e-05	3.06635
FAM217B	2.58483	4.84926	10.7713	6.27111e-14	1.89e-12	21.4096
RAPGEF3	-2.58402	2.1246	-9.33468	5.2451e-12	8.78669e-11	16.9705
SMTNL2	-2.58338	3.6756	-5.98935	3.47523e-07	1.62924e-06	5.88463
SGIP1	-2.58294	1.44933	-13.9856	8.13757e-18	7.73391e-16	30.3792
RGS17	2.58261	2.94643	10.8622	4.7818e-14	1.50002e-12	21.6815
AMBP	-2.58166	0.604456	-18.2933	3.26883e-22	9.36641e-20	40.4745
TRPV6	-2.58111	0.730256	-15.0089	6.14114e-19	7.96606e-17	32.9633
MTRNR2L8	-2.57985	2.73181	-9.40484	4.20045e-12	7.23435e-11	17.1931
TCF4	2.57952	5.09756	6.48382	6.49939e-08	3.60622e-07	7.54984
SPTBN2	-2.5789	4.6519	-6.75512	2.5913e-08	1.58939e-07	8.46516
ELAVL2	2.57868	2.3952	4.02805	0.00021864	0.000575152	-0.440853
NR2F2	2.57837	9.18521	6.86689	1.77511e-08	1.13218e-07	8.84207
H2AX	2.57752	8.02761	7.084	8.52418e-09	5.84109e-08	9.57344
TAF1A	2.57652	4.11778	9.19511	8.17321e-12	1.28931e-10	16.5258
TNFSF13	-2.57643	2.07945	-11.7208	3.88838e-15	1.67375e-13	24.1983
A4GALT	-2.57627	2.94431	-6.41764	8.13486e-08	4.40296e-07	7.32662
IGLON5	2.57619	2.65063	2.61182	0.0122661	0.0227962	-4.24697
CDH11	2.57302	5.3711	5.31201	3.403e-06	1.28705e-05	3.62827
TP53BP2	2.57237	6.1208	7.74839	9.17844e-10	8.035e-09	11.7991
THBS1	-2.57194	5.06882	-4.76975	2.04732e-05	6.58036e-05	1.86461
FKBP7	2.56959	5.98301	10.9206	4.01923e-14	1.29833e-12	21.8558
ASCL2	-2.56716	1.08547	-8.76511	3.25081e-11	4.30705e-10	15.1424
LARGE2	-2.56628	3.14961	-4.53478	4.39194e-05	0.000132344	1.11838
EME1	2.56469	2.88852	13.8623	1.12033e-17	1.0242e-15	30.0592
KCTD15	2.56219	5.52896	11.892	2.38463e-15	1.09784e-13	24.6885
OVCH2	-2.561	0.497093	-20.352	4.83535e-24	2.10975e-21	44.6489
PLCH1	2.55983	3.6494	5.00365	9.4878e-06	3.25844e-05	2.61909
PRTG	2.55969	4.28395	8.6037	5.48725e-11	6.84958e-10	14.618
CHRNA5	2.55943	2.71689	9.66566	1.84916e-12	3.58588e-11	18.0157
PSIP1	2.55923	7.2856	12.372	6.1761e-16	3.34883e-14	26.0429
SGK1	-2.5581	2.78906	-6.53037	5.55033e-08	3.13305e-07	7.70687
VAV3	-2.55759	3.32815	-4.16658	0.00014188	0.00038674	-0.0222953
ENHO	2.55732	3.64586	5.99576	3.40061e-07	1.59738e-06	5.90616
INTS7	2.55718	4.85319	7.33388	3.67468e-09	2.77196e-08	10.4132
FOSL2	-2.55553	4.82199	-7.44086	2.56587e-09	2.00978e-08	10.7718
NUPR1	-2.55493	2.85197	-4.01777	0.00022572	0.000592476	-0.471646
PBRM1	2.55409	5.58683	8.50337	7.60806e-11	9.07766e-10	14.2907
TRIM71	2.55385	2.33373	6.32189	1.12567e-07	5.91099e-07	7.00374
ARHGAP29	-2.55327	2.67174	-6.16769	1.89903e-07	9.42545e-07	6.48427
PPL	-2.55307	2.87396	-8.50405	7.59115e-11	9.06875e-10	14.293
ZNF695	2.55251	2.43802	7.79559	7.84369e-10	7.00387e-09	11.9562
CPM	-2.55134	3.15227	-5.57647	1.40141e-06	5.78091e-06	4.50406
ATP2A3	-2.55131	1.79947	-10.4425	1.68809e-13	4.46392e-12	20.4163
ADAP1	-2.54924	1.37783	-7.59123	1.55082e-09	1.28275e-08	11.2748
EFNB3	2.54899	5.53823	7.16868	6.40684e-09	4.53534e-08	9.85831
KCNIP1	2.54882	4.20459	4.47018	5.40722e-05	0.000159827	0.915534
PDZD7	2.54856	2.58769	5.85547	5.467e-07	2.45395e-06	5.43557
HS3ST6	-2.54808	0.943938	-6.68169	3.32314e-08	1.98191e-07	8.21743
FLVCR1	2.54753	5.0629	9.60755	2.21849e-12	4.20855e-11	17.8331
GNG3	2.54751	3.29788	5.32983	3.20621e-06	1.22056e-05	3.687
CHRNG	2.54746	2.46176	5.02345	8.88625e-06	3.07107e-05	2.68345
PRKDC	2.5474	6.11733	6.8382	1.95607e-08	1.23366e-07	8.74533
DNM1	2.54727	5.2088	9.30795	5.70921e-12	9.38403e-11	16.8855
MPPED2	-2.54386	1.37414	-6.44033	7.53247e-08	4.10353e-07	7.40312
H4C3	2.54173	4.72184	8.67615	4.33657e-11	5.56136e-10	14.8537
DAB1	2.54127	2.56641	4.14533	0.000151661	0.000411707	-0.086903
POC1A	2.54121	4.05224	9.68697	1.72989e-12	3.36138e-11	18.0826
LURAP1L	2.53882	5.3122	4.5181	4.63462e-05	0.000139089	1.0659
PPM1E	2.53882	3.07802	6.58025	4.68672e-08	2.68584e-07	7.87516
CHD7	2.53443	4.87626	10.2509	3.02474e-13	7.24957e-12	19.8314
TTYH3	2.5335	6.95612	7.01953	1.05964e-08	7.1354e-08	9.35641
PRRX2	2.53321	3.52426	4.98272	1.0167e-05	3.47778e-05	2.55117
WFIKKN1	2.53198	3.48657	5.05519	7.99997e-06	2.78786e-05	2.78672
TMPO	2.53194	6.49385	10.0821	5.077e-13	1.13335e-11	19.312
MMP9	2.53183	2.87747	3.29326	0.0019573	0.00426131	-2.53844
TAF5	2.52955	4.11992	11.2107	1.70685e-14	6.2548e-13	22.7148
QSER1	2.52923	5.23118	8.53459	6.87176e-11	8.3338e-10	14.3927
HAUS1	2.52818	6.04929	10.9002	4.27109e-14	1.36433e-12	21.7948
LIN9	2.52555	4.11672	10.071	5.2525e-13	1.16845e-11	19.2779
H1-5	2.52423	2.25384	7.08969	8.36218e-09	5.73756e-08	9.59258
ZNF711	2.52418	5.44091	11.2114	1.7035e-14	6.2548e-13	22.7167
GPAT3	-2.52339	2.66751	-4.28118	9.88323e-05	0.00027765	0.328572
HTR1F	2.52144	2.69529	4.333	8.38367e-05	0.000238656	0.488521
TMEM59L	2.52053	4.42405	4.20267	0.000126656	0.000348159	0.087768
ADAM11	2.51899	2.4131	8.29915	1.48434e-10	1.64149e-09	13.6216
FRK	-2.51871	1.4708	-10.7565	6.55577e-14	1.96653e-12	21.365
HAUS6	2.51755	4.46817	9.3182	5.52657e-12	9.17812e-11	16.9181
TGM2	-2.51713	3.89218	-8.02674	3.6427e-10	3.56435e-09	12.7232
UGT1A6	-2.51664	0.344308	-9.04053	1.33935e-11	1.97033e-10	16.0308
FXYD7	2.51612	2.47072	5.94897	3.98445e-07	1.84322e-06	5.74906
ICAM1	-2.5156	2.37026	-7.93293	4.97015e-10	4.67501e-09	12.4124
BARD1	2.51385	4.23007	11.5337	6.66459e-15	2.71649e-13	23.6579
MAB21L4	-2.51172	0.463953	-14.0106	7.62936e-18	7.36023e-16	30.4437
NETO2	2.50922	3.94113	5.98716	3.50107e-07	1.63976e-06	5.87728
NFATC4	2.50579	4.95297	10.0195	6.15691e-13	1.32809e-11	19.1185
NASP	2.50557	6.55683	10.1949	3.59042e-13	8.38551e-12	19.6594
GMPR	-2.504	3.72906	-5.20262	4.90219e-06	1.79466e-05	3.2686
RFX3	2.50313	4.33002	9.96314	7.328e-13	1.56488e-11	18.9439
HMGB2	2.50248	8.3609	9.33631	5.2182e-12	8.75691e-11	16.9756
FOXD4L1	2.50242	2.32587	2.41814	0.0197988	0.0352225	-4.68099
TMEM131L	2.50207	4.18037	7.45899	2.41456e-09	1.90056e-08	10.8325
NAP1L1	2.50207	7.56051	13.0044	1.08936e-16	7.4691e-15	27.7816
ZNF462	2.50078	4.95655	8.55708	6.38609e-11	7.78361e-10	14.4661
MEX3C	2.50065	5.38728	12.9769	1.1738e-16	7.90689e-15	27.7068
FGD1	2.49986	5.8592	8.58602	5.812e-11	7.17548e-10	14.5604
ESAM	-2.49933	5.48328	-7.1629	6.53294e-09	4.6067e-08	9.83886
ATF3	-2.49857	3.85279	-3.97535	0.00025737	0.000668243	-0.598365
PMF1-BGLAP	2.4981	4.27268	8.69211	4.11787e-11	5.3164e-10	14.9055
CCNJ	2.49679	4.5582	8.86626	2.345e-11	3.23647e-10	15.4696
CCNE1	2.49674	3.76802	6.78731	2.32374e-08	1.44093e-07	8.57372
SIM1	-2.49641	2.11082	-3.38658	0.00149787	0.00334257	-2.28506
PTK7	2.49606	6.33758	8.76843	3.21608e-11	4.26692e-10	15.1531
POMC	-2.49498	1.63889	-6.08731	2.49383e-07	1.20202e-06	6.21381
SPRR2F	2.49429	2.17396	2.51002	0.0158168	0.0286924	-4.47822
BICDL2	-2.49386	0.545133	-12.3245	7.05052e-16	3.73911e-14	25.9102
ITIH5	-2.4934	0.987637	-5.82111	6.14034e-07	2.72434e-06	5.32052
DLG5	2.49255	4.4506	5.07209	7.56425e-06	2.64755e-05	2.84178
GGT5	-2.49244	2.36133	-5.80397	6.50649e-07	2.86626e-06	5.26315
PRR7	2.49176	4.3065	8.05342	3.33508e-10	3.29018e-09	12.8115
POLE2	2.49097	3.98154	11.1321	2.15035e-14	7.63076e-13	22.4831
CFAP221	-2.49064	1.10429	-10.2214	3.31011e-13	7.86201e-12	19.7409
ELOVL7	-2.49056	2.29379	-6.58666	4.58591e-08	2.63436e-07	7.89681
IARS1	2.49048	6.9126	7.77161	8.49536e-10	7.4953e-09	11.8764
ACKR2	-2.4904	0.979975	-16.4408	2.00736e-20	4.0143e-18	36.3775
CECR2	2.48645	3.57985	10.1083	4.6832e-13	1.06334e-11	19.3929
PLEKHG2	2.48579	5.80021	7.20859	5.60099e-09	4.02124e-08	9.99245
TMEM132A	2.48366	5.83969	9.98853	6.77468e-13	1.45157e-11	19.0226
CAVIN3	-2.48319	3.42179	-6.62498	4.02725e-08	2.35017e-07	8.02611
CERS6	2.48291	4.71129	9.11394	1.05897e-11	1.62123e-10	16.2662
RBM38	2.48249	6.67857	10.8418	5.08102e-14	1.58096e-12	21.6206
UBA2	2.48173	7.18692	14.104	5.99747e-18	6.12444e-16	30.6845
LRRC20	2.48125	4.48967	11.0228	2.96863e-14	1.00338e-12	22.1597
TNFRSF13C	2.48111	2.76842	7.91329	5.30468e-10	4.96533e-09	12.3473
ZNF92	2.48026	4.67456	9.35202	4.96472e-12	8.38282e-11	17.0255
CNTRL	2.47835	4.22362	8.04959	3.37764e-10	3.32704e-09	12.7988
PIK3C2G	-2.4774	0.756052	-7.98657	4.16072e-10	3.9859e-09	12.5902
AMOTL1	2.47643	5.27684	6.94164	1.37865e-08	9.01474e-08	9.09401
RAB39B	2.47547	3.10381	8.61059	5.3657e-11	6.72394e-10	14.6404
MAPK6	2.47474	5.83203	8.21854	1.9346e-10	2.06221e-09	13.3564
PTH1R	-2.47258	2.60006	-5.09268	7.06505e-06	2.48963e-05	2.90892
AKR1C1	-2.47101	1.93652	-7.72348	9.97287e-10	8.65157e-09	11.7161
SELE	-2.46905	0.452096	-16.1246	4.19333e-20	7.667e-18	35.643
TRPM4	-2.46846	2.59083	-9.87348	9.6748e-13	1.98862e-11	18.6653
TLE1	2.46775	6.48817	9.90239	8.84474e-13	1.83768e-11	18.7552
ARHGEF39	2.46761	2.86595	9.60968	2.20366e-12	4.1887e-11	17.8399
GPR176	2.46757	4.28232	4.6434	3.09015e-05	9.61124e-05	1.46177
PEG3	2.4664	4.78473	5.86543	5.28588e-07	2.38212e-06	5.46894
NCAPG2	2.46243	3.97142	7.70396	1.06435e-09	9.19597e-09	11.651
PRIM2	2.4617	4.35929	10.6223	9.80734e-14	2.78111e-12	20.961
BRCA2	2.45953	2.60621	7.72081	1.00621e-09	8.72107e-09	11.7072
LAMP5	2.45912	3.71864	2.85602	0.00651931	0.0127895	-3.66546
HOXA6	2.45801	5.13084	4.34568	8.05206e-05	0.000230446	0.527773
KLHL14	2.45759	6.34362	7.33696	3.63676e-09	2.7466e-08	10.4235
ST6GALNAC5	2.45748	2.63758	5.19919	4.95854e-06	1.81253e-05	3.25735
F11	-2.45682	0.405483	-11.6975	4.15739e-15	1.76579e-13	24.1312
RNASEH2A	2.4568	5.93047	11.6246	5.12629e-15	2.13481e-13	23.9211
ARID2	2.45653	5.39298	8.92208	1.95913e-11	2.76758e-10	15.6497
LURAP1	-2.45564	1.54459	-13.2967	4.96943e-17	3.72668e-15	28.5678
ARL6IP6	2.4551	6.11089	13.2762	5.24853e-17	3.8904e-15	28.5131
GRIN2A	2.45491	2.31494	5.49351	1.85232e-06	7.43641e-06	4.22844
AVEN	2.45319	4.90711	11.0434	2.79362e-14	9.52055e-13	22.2206
DNAJC9	2.4525	4.50395	8.56668	6.18953e-11	7.58791e-10	14.4974
C6orf118	2.45198	2.593	6.27602	1.31514e-07	6.79807e-07	6.84916
PRIM1	2.45196	4.00611	7.97963	4.25744e-10	4.07247e-09	12.5672
MXD3	2.4515	3.50828	11.6032	5.4522e-15	2.25585e-13	23.8593
TSPAN2	2.45056	4.92777	4.95841	1.10167e-05	3.74664e-05	2.47235
RARRES1	-2.4499	2.78183	-5.4282	2.30624e-06	9.0635e-06	4.01204
PACC1	2.44945	5.0507	7.91273	5.31454e-10	4.96623e-09	12.3454
HS3ST3A1	2.44935	3.03561	4.84373	1.60671e-05	5.27185e-05	2.10209
QSOX2	2.44874	5.45703	9.23157	7.27749e-12	1.16331e-10	16.6422
SPAST	2.44785	5.31392	10.6316	9.53562e-14	2.71293e-12	20.9892
MGAM	2.44493	2.73408	3.13439	0.00306074	0.00641347	-2.95982
BMPR1B	-2.44293	2.15426	-4.76992	2.04618e-05	6.5778e-05	1.86516
POLE	2.44264	4.01718	8.8677	2.33414e-11	3.22612e-10	15.4743
TRNP1	-2.44164	3.74571	-5.13744	6.08934e-06	2.17981e-05	3.05513
ARHGAP33	2.4416	4.77849	9.75659	1.39186e-12	2.75759e-11	18.3006
MACROD1	-2.44113	3.36176	-4.26669	0.000103474	0.00028945	0.283988
S100A3	-2.44067	0.687626	-11.7507	3.5696e-15	1.54693e-13	24.284
DUSP1	-2.44033	7.05997	-5.46755	2.02102e-06	8.04802e-06	4.14237
ZNF354C	2.43996	3.61445	8.41286	1.02256e-10	1.18046e-09	13.9947
BTBD11	2.43969	4.5885	5.08734	7.19115e-06	2.52803e-05	2.89152
CADM1	2.43906	6.90381	7.77594	8.37373e-10	7.4185e-09	11.8908
HMGN2	2.43806	9.02237	10.4033	1.9011e-13	4.93206e-12	20.2972
PTPRB	-2.43624	2.1152	-9.38051	4.53658e-12	7.7485e-11	17.1159
B3GALT1	2.43566	2.25488	4.41526	6.44819e-05	0.000187684	0.743977
DRAXIN	2.43502	2.39568	7.83424	6.89731e-10	6.25187e-09	12.0847
CFAP77	2.4342	2.73225	5.0129	9.20184e-06	3.1692e-05	2.64916
SRSF12	2.4335	3.5411	10.0691	5.28392e-13	1.17408e-11	19.2719
RIMS4	2.43316	2.19469	3.61524	0.000766671	0.00180818	-1.64713
WDR62	2.43089	2.70803	9.55704	2.59973e-12	4.82684e-11	17.6741
DLGAP1	2.43073	2.90949	5.7527	7.73678e-07	3.3589e-06	5.09169
CUX2	2.42975	2.4819	3.85335	0.000374261	0.000939592	-0.959249
AHR	-2.42969	2.46276	-7.26704	4.6007e-09	3.38018e-08	10.1888
CENPO	2.4273	3.75335	8.65639	4.62374e-11	5.89419e-10	14.7895
METRNL	-2.4251	4.03499	-5.88856	4.88816e-07	2.22535e-06	5.54645
CDK2	2.42508	5.74836	9.58688	2.36715e-12	4.44662e-11	17.7681
C1orf112	2.42501	3.23824	6.69744	3.15049e-08	1.8901e-07	8.27055
FOXP4	2.42498	7.59522	8.13465	2.55046e-10	2.61838e-09	13.0799
IPO9	2.42478	6.16813	8.14203	2.4891e-10	2.56361e-09	13.1042
AFF2	2.42471	2.20546	5.742	8.02134e-07	3.47224e-06	5.05594
CALML5	2.42461	2.10133	3.21804	0.00242199	0.00517961	-2.73956
POGLUT2	2.42439	5.61407	9.80105	1.2118e-12	2.43349e-11	18.4395
CRHBP	-2.42358	1.1586	-8.26658	1.6519e-10	1.80496e-09	13.5146
LRATD1	2.4229	5.84266	3.98664	0.000248552	0.000647274	-0.564711
INPP5J	-2.41835	3.01645	-8.67047	4.41723e-11	5.65724e-10	14.8352
SH3PXD2B	2.41816	4.85928	6.93411	1.41418e-08	9.22196e-08	9.06864
H2AZ1	2.41756	8.58502	10.8453	5.02827e-14	1.56964e-12	21.6311
STARD8	-2.41754	2.35089	-8.73965	3.53002e-11	4.61958e-10	15.0598
KAT6B	2.41752	5.38646	10.5031	1.40489e-13	3.76691e-12	20.6005
CACNB3	2.41746	5.07049	7.98608	4.16752e-10	3.99042e-09	12.5886
SHISAL1	2.41708	2.44582	5.27163	3.89439e-06	1.45598e-05	3.49532
HOXA10	2.41596	6.99936	4.74273	2.23624e-05	7.13027e-05	1.77818
VEPH1	-2.41325	2.28156	-5.65742	1.06699e-06	4.49509e-06	4.77363
MAP7D2	2.41284	2.88731	6.46554	6.91516e-08	3.80781e-07	7.48816
CACNA1G	2.41151	2.22906	6.87718	1.71437e-08	1.09928e-07	8.87677
RNF138	2.4101	6.18734	9.63437	2.03956e-12	3.91818e-11	17.9174
CCDC77	2.40903	4.40177	9.83207	1.10029e-12	2.23056e-11	18.5363
KRT8	-2.40893	5.62953	-3.01286	0.0042767	0.00871131	-3.2732
GAL3ST4	2.40842	3.4561	11.4757	7.88208e-15	3.1525e-13	23.4897
USP1	2.4069	6.09977	10.2614	2.92912e-13	7.04676e-12	19.8636
CEP78	2.40686	4.08969	10.3439	2.27762e-13	5.70833e-12	20.1159
RBMX	2.40597	7.95082	16.9756	5.90906e-21	1.38344e-18	37.5959
NAAA	-2.40498	2.2911	-9.10372	1.09412e-11	1.66574e-10	16.2335
EVPL	-2.40441	2.70799	-6.35069	1.02091e-07	5.41124e-07	7.10082
SERPINA6	-2.40327	0.384835	-11.0494	2.74439e-14	9.40836e-13	22.2384
SV2A	2.40315	4.02219	8.05975	3.26599e-10	3.23699e-09	12.8325
FAM110C	-2.40239	1.97289	-6.83843	1.95455e-08	1.23311e-07	8.74611
CAMSAP1	2.40079	4.89533	8.50494	7.56918e-11	9.04814e-10	14.2959
SNCA	2.39966	3.46744	5.91098	4.53108e-07	2.07707e-06	5.62162
ENG	-2.39958	6.40229	-6.77792	2.39882e-08	1.48317e-07	8.54205
FSCN1	2.39671	8.01035	8.42376	9.86759e-11	1.14188e-09	14.0304
CTF1	-2.39658	3.68914	-7.86121	6.30597e-10	5.76212e-09	12.1744
FGFR1	2.39419	6.58139	9.20263	7.97973e-12	1.26398e-10	16.5498
MARCKS	2.39166	8.91174	8.80583	2.84987e-11	3.85023e-10	15.2742
CCNA1	2.39128	2.70002	5.82704	6.01849e-07	2.67461e-06	5.34037
MYO3A	2.39096	2.25516	5.35644	2.93308e-06	1.12596e-05	3.77481
FOXO6	2.39046	4.8993	6.0216	3.11567e-07	1.47545e-06	5.99295
STRA6	2.39018	3.32947	3.34721	0.00167755	0.0037001	-2.39247
HSD17B11	2.38965	7.01591	7.50715	2.05474e-09	1.65305e-08	10.9937
KCNE5	2.3882	2.80208	4.27821	9.97681e-05	0.000280022	0.319417
PCDHB6	2.38746	3.70644	4.91969	1.25162e-05	4.20375e-05	2.34708
INCENP	2.38334	4.01445	6.89554	1.61114e-08	1.03864e-07	8.93867
ZNF280B	2.38088	3.17738	9.42083	3.99351e-12	6.95711e-11	17.2438
ZBTB10	2.38054	5.6701	10.0988	4.82248e-13	1.08792e-11	19.3635
ECHDC3	-2.37996	3.62122	-6.27345	1.32666e-07	6.84839e-07	6.8405
KCNF1	2.3793	2.54024	4.87508	1.44949e-05	4.80278e-05	2.20307
MIB1	2.37862	5.83781	8.74401	3.48052e-11	4.56726e-10	15.074
GOLT1A	-2.37804	1.53955	-7.19919	5.78103e-09	4.13349e-08	9.96088
RORC	-2.37714	0.93655	-8.10199	2.8407e-10	2.87181e-09	12.972
ATAD5	2.37666	3.43598	9.55069	2.65221e-12	4.9006e-11	17.6541
ZNF496	2.37665	5.13307	7.19385	5.88611e-09	4.19951e-08	9.9429
PNOC	-2.37596	1.51298	-5.00011	9.5995e-06	3.29386e-05	2.60759
ZIK1	2.37493	4.17814	6.48616	6.44795e-08	3.58079e-07	7.55774
LAPTM4B	2.3742	9.49874	7.3723	3.22975e-09	2.46736e-08	10.542
ODAM	-2.37338	0.422268	-11.9917	1.79703e-15	8.58193e-14	24.9722
NPM1	2.37289	9.54585	14.0288	7.27868e-18	7.16595e-16	30.4908
SLF1	2.37224	3.39156	11.8856	2.42866e-15	1.11278e-13	24.6702
CRB2	2.37178	2.71778	5.30249	3.51298e-06	1.32552e-05	3.59691
KIF24	2.36883	3.82001	7.76179	8.77778e-10	7.71239e-09	11.8437
TRANK1	2.36845	3.71612	5.12757	6.29226e-06	2.24475e-05	3.02288
THOC3	2.36688	4.71169	8.99415	1.55412e-11	2.25007e-10	15.8818
FMO2	-2.36603	0.768722	-9.86049	1.00729e-12	2.05814e-11	18.6249
CFB	-2.36293	0.733613	-12.6003	3.28273e-16	1.93914e-14	26.6763
RGS7	2.36245	3.06532	3.7286	0.000546213	0.00132753	-1.32247
DPEP1	2.36206	3.56229	4.24616	0.000110416	0.000306991	0.220931
PTPRG	2.36135	6.13972	7.1771	6.22774e-09	4.41918e-08	9.8866
KCNJ13	-2.36074	0.902861	-9.18182	8.52682e-12	1.3374e-10	16.4834
SRPK1	2.35806	5.7322	8.7478	3.43807e-11	4.51773e-10	15.0863
YEATS2	2.35731	4.86642	7.76047	8.81632e-10	7.74272e-09	11.8393
CENPQ	2.35471	4.93954	11.9798	1.85872e-15	8.8108e-14	24.9384
NOS3	-2.35353	2.17022	-9.50409	3.07104e-12	5.55682e-11	17.5071
FAM171A2	2.35321	4.85332	8.56198	6.28504e-11	7.68047e-10	14.482
CHD1L	2.35319	6.16318	8.74409	3.47964e-11	4.56726e-10	15.0742
ABI3	-2.35214	2.79565	-10.5969	1.05857e-13	2.97548e-12	20.8844
SDK2	2.35201	3.39462	5.45613	2.09999e-06	8.33312e-06	4.10452
FANCA	2.35026	3.01907	7.12946	7.31247e-09	5.08456e-08	9.7264
RCC2	2.35008	7.71086	10.0526	5.55918e-13	1.22532e-11	19.221
ADNP	2.34964	7.07606	8.2697	1.63507e-10	1.78962e-09	13.5248
IMPA2	-2.34925	4.20602	-6.43519	7.66494e-08	4.16742e-07	7.38579
DNMT1	2.34656	5.33345	8.58548	5.82216e-11	7.18341e-10	14.5587
EGR2	-2.34623	2.131	-4.09019	0.000180201	0.000482294	-0.253863
RESF1	2.34451	5.51372	7.33346	3.67983e-09	2.77367e-08	10.4118
PRSS8	-2.3436	5.00353	-4.78407	1.95364e-05	6.30565e-05	1.91049
NUP160	2.34323	5.80094	8.35339	1.24242e-10	1.40224e-09	13.7997
PLPPR4	2.34313	2.24998	4.74807	2.19758e-05	7.01867e-05	1.79525
PDGFC	2.34129	5.80173	5.85104	5.54951e-07	2.4875e-06	5.42073
RECQL4	2.34038	4.09924	11.4441	8.63864e-15	3.39846e-13	23.3978
GCNT4	-2.33873	1.35567	-7.47045	2.32353e-09	1.83644e-08	10.8709
PGF	2.33863	3.65283	6.29543	1.23135e-07	6.40983e-07	6.91457
CXCL1	-2.33788	1.27457	-4.51435	4.69093e-05	0.000140472	1.05412
SNRPD1	2.33771	6.22888	14.6389	1.5418e-18	1.7939e-16	32.0432
C21orf91	2.33557	4.8985	9.47337	3.38326e-12	6.0533e-11	17.41
TRIM46	2.33484	3.00583	7.00353	1.11848e-08	7.48692e-08	9.30252
CENPL	2.3348	3.15507	8.61624	5.268e-11	6.6197e-10	14.6588
LRRC4B	2.33449	5.11925	4.00252	0.000236639	0.000618263	-0.51728
FFAR1	2.33434	2.06983	5.15766	5.69334e-06	2.05144e-05	3.12131
EPAS1	-2.3326	4.6523	-6.90259	1.5732e-08	1.01759e-07	8.96242
RBBP4	2.33211	7.17107	11.7871	3.21598e-15	1.42259e-13	24.3886
ZC3H12A	-2.3321	1.81701	-7.69771	1.08679e-09	9.3645e-09	11.6302
FEN1	2.33171	5.64082	6.69406	3.18671e-08	1.90944e-07	8.25917
PLCB4	2.33012	4.04974	6.46251	6.98653e-08	3.84099e-07	7.47795
C8orf89	2.32989	2.50051	4.66124	2.91616e-05	9.11205e-05	1.51843
IRX6	-2.32926	1.98913	-4.37152	7.41543e-05	0.000213531	0.60791
PLCG1	2.32873	5.46065	7.08991	8.35606e-09	5.73542e-08	9.59331
AMH	2.32855	2.76832	3.94529	0.000282367	0.000726758	-0.687804
GPR162	2.32789	3.85163	9.03386	1.36831e-11	2.00614e-10	16.0094
GNAL	2.32765	3.30239	4.53092	4.44695e-05	0.000133834	1.10624
PDE2A	-2.3276	1.85308	-8.83081	2.62904e-11	3.59255e-10	15.355
KIF7	2.32758	3.51986	10.8759	4.59082e-14	1.44869e-12	21.7224
ASTN1	2.32746	2.1346	4.91082	1.28873e-05	4.31629e-05	2.31841
BEND3	2.32705	3.8978	9.15709	9.22661e-12	1.4366e-10	16.4043
ZNF724	2.3258	2.78709	6.54203	5.3352e-08	3.02247e-07	7.74621
MGLL	-2.32517	3.27049	-6.78935	2.30777e-08	1.4338e-07	8.58059
YPEL1	2.32431	3.62037	7.97766	4.28533e-10	4.0971e-09	12.5607
TIA1	2.32391	7.17952	12.7474	2.19195e-16	1.34444e-14	27.0811
PYGO1	2.32359	4.28066	10.7728	6.24331e-14	1.88858e-12	21.414
TBC1D32	2.32255	3.91999	8.91792	1.98552e-11	2.8028e-10	15.6363
LINC00672	2.32055	2.74694	5.07434	7.50807e-06	2.62933e-05	2.84911
ZFP69B	2.32037	2.9633	7.21048	5.56545e-09	3.99765e-08	9.9988
NOP56	2.31914	6.56568	12.5751	3.51894e-16	2.05056e-14	26.6067
RNGTT	2.31713	4.94752	8.82641	2.66665e-11	3.63597e-10	15.3408
JADE2	-2.31652	2.18031	-8.21535	1.95505e-10	2.07939e-09	13.3459
RAD21	2.31604	7.65834	8.94897	1.79684e-11	2.56092e-10	15.7364
C18orf54	2.31534	3.968	8.54756	6.58726e-11	8.01408e-10	14.435
TET3	2.31491	4.30313	8.59561	5.63343e-11	7.00004e-10	14.5917
AIF1L	-2.31431	6.90273	-7.77956	8.27355e-10	7.33991e-09	11.9028
ZNF519	2.31337	2.58453	10.5085	1.38231e-13	3.72718e-12	20.6168
CD200	2.31304	6.22936	10.024	6.07124e-13	1.31256e-11	19.1326
MTBP	2.3121	2.7608	10.3091	2.53272e-13	6.20194e-12	20.0094
SPINK5	2.31116	2.71629	5.68207	9.81903e-07	4.17325e-06	4.85584
PRSS16	-2.30995	0.964429	-6.15601	1.9757e-07	9.75053e-07	6.44497
GOLGA6L9	2.30983	3.35767	8.41035	1.03099e-10	1.18805e-09	13.9865
PHF6	2.3098	5.20772	11.043	2.79695e-14	9.52055e-13	22.2194
DDX11	2.30924	4.06713	10.1609	3.98429e-13	9.18253e-12	19.555
TMEM200C	2.30851	2.26488	6.75207	2.61825e-08	1.60438e-07	8.45485
CCNO	-2.30723	1.49614	-4.51365	4.70162e-05	0.00014077	1.0519
ADGRB1	2.30572	3.01099	4.1402	0.000154118	0.000417785	-0.102469
SLC22A3	-2.30505	0.871453	-8.31119	1.4268e-10	1.58701e-09	13.6612
PCNA	2.30474	8.72909	9.11431	1.0577e-11	1.62057e-10	16.2674
CYP27C1	2.30414	2.4714	7.37977	3.14967e-09	2.40714e-08	10.5671
RASSF10	2.30404	4.53312	6.45613	7.13936e-08	3.91269e-07	7.45643
TSPAN11	2.3039	2.96737	5.9881	3.48999e-07	1.63496e-06	5.88043
TSPO	-2.30267	5.42105	-5.46585	2.03261e-06	8.0925e-06	4.13672
SNRPE	2.30155	8.40437	9.57649	2.44564e-12	4.57615e-11	17.7354
GRIK2	2.30142	2.61224	4.41877	6.37618e-05	0.000185751	0.754915
TNS4	-2.30019	0.493153	-10.3645	2.13936e-13	5.42554e-12	20.1787
PLAGL2	2.29973	5.37749	7.16099	6.57512e-09	4.63056e-08	9.83244
H3-3A	2.29918	7.96269	8.27249	1.62015e-10	1.77431e-09	13.534
ACRV1	2.29911	2.21089	6.72424	2.87708e-08	1.74185e-07	8.36096
ZNF146	2.29735	6.87077	9.61245	2.18464e-12	4.16492e-11	17.8485
GNG13	2.29692	2.00536	4.36014	7.68958e-05	0.000220796	0.572584
PERP	-2.29655	4.60345	-3.77	0.000482079	0.00118365	-1.20261
TLR5	-2.29614	1.50404	-11.3061	1.29133e-14	4.90908e-13	22.9946
PRR36	2.29561	6.96022	6.91717	1.49754e-08	9.71279e-08	9.01154
PYCR1	2.29497	4.33949	5.00241	9.52656e-06	3.27e-05	2.61509
PBX1	2.29456	5.75921	8.05187	3.35218e-10	3.30535e-09	12.8064
GLRX	-2.29441	2.88116	-8.6957	4.07018e-11	5.25982e-10	14.9172
TNFRSF12A	-2.29379	4.64613	-5.41348	2.42291e-06	9.46776e-06	3.96333
ARC	-2.29371	1.91965	-4.62695	3.25969e-05	0.000100805	1.40956
H1-2	-2.29293	5.8025	-5.4462	2.17112e-06	8.58875e-06	4.07164
TMEM47	-2.29278	3.38496	-5.81469	6.27502e-07	2.77512e-06	5.29903
NUDT8	-2.2918	2.48629	-7.88518	5.8234e-10	5.35173e-09	12.254
C1orf21	2.28995	4.6305	8.55154	6.50242e-11	7.91589e-10	14.448
XPOT	2.28938	5.816	10.8755	4.59553e-14	1.44869e-12	21.7214
SASS6	2.28836	4.14111	11.2319	1.60397e-14	5.96764e-13	22.7771
RGN	-2.288	1.72111	-6.07736	2.57934e-07	1.23857e-06	6.18036
PHKA1	2.28793	4.13058	6.53916	5.38735e-08	3.04733e-07	7.73653
PCSK5	2.28772	3.44826	8.80224	2.88308e-11	3.89237e-10	15.2626
OGFRL1	2.28702	5.15434	5.90753	4.58422e-07	2.09992e-06	5.61007
RANBP1	2.28654	7.15053	9.4186	4.02181e-12	6.98762e-11	17.2367
MCM3	2.28629	7.82377	9.63415	2.04093e-12	3.91818e-11	17.9168
GGT1	-2.28405	1.65222	-8.70091	4.00203e-11	5.18078e-10	14.9341
ADAMTS1	-2.28394	3.912	-4.38749	7.04687e-05	0.000203774	0.657529
GAS7	2.28376	3.7228	4.47121	5.38928e-05	0.00015942	0.918775
UNC5CL	-2.28369	2.0491	-7.82857	7.0287e-10	6.36195e-09	12.0659
SPAG6	2.28311	2.29862	4.31031	9.01076e-05	0.00025492	0.418387
KIAA1586	2.28262	4.2278	10.7906	5.92099e-14	1.8043e-12	21.4672
ZKSCAN2	2.28149	3.75145	7.58792	1.56807e-09	1.29566e-08	11.2638
GINS4	2.28139	2.81542	7.27362	4.49989e-09	3.3175e-08	10.2109
ZNF84	2.28087	5.2978	9.45048	3.63655e-12	6.42858e-11	17.3376
NFE2	2.2799	2.451	5.5865	1.35491e-06	5.61563e-06	4.53741
LYPD6B	-2.27947	1.94778	-5.13411	6.15699e-06	2.20074e-05	3.04426
GPER1	-2.27917	1.78854	-5.86992	5.20616e-07	2.35393e-06	5.484
NONO	2.27905	9.05267	10.7264	7.17312e-14	2.13503e-12	21.2748
PPP1CC	2.27901	6.84591	11.6802	4.36928e-15	1.83548e-13	24.0813
CLSTN3	2.27896	6.74863	4.55711	4.08652e-05	0.000123684	1.18874
CRLS1	2.27694	7.21701	6.47416	6.7158e-08	3.71663e-07	7.51726
ATAD3C	-2.27664	1.64517	-7.65267	1.26301e-09	1.06394e-08	11.48
TRIM59	2.2765	3.38996	5.32031	3.30991e-06	1.25531e-05	3.65561
SLC1A1	-2.27621	1.94702	-7.41077	2.8384e-09	2.19813e-08	10.671
PRSS35	-2.27608	1.42591	-5.20621	4.84385e-06	1.77602e-05	3.28039
FSTL3	-2.27491	3.06063	-6.91193	1.52428e-08	9.87949e-08	8.99391
NT5DC2	2.27482	6.72734	9.34712	5.04236e-12	8.50643e-11	17.01
ARSL	-2.27322	1.85983	-6.61168	4.21307e-08	2.44728e-07	7.98121
LEF1	2.27319	5.64451	4.42787	6.19313e-05	0.000180857	0.783289
SETDB1	2.27144	5.55488	7.66896	1.1962e-09	1.01434e-08	11.5343
CCDC34	2.27105	4.96142	10.7813	6.08646e-14	1.84886e-12	21.4395
TMEM51	-2.27097	4.55695	-7.9581	4.57224e-10	4.34974e-09	12.4959
EYA4	-2.27025	1.14257	-5.94402	4.05173e-07	1.87118e-06	5.73246
ENPP2	-2.27023	4.06079	-5.56867	1.43868e-06	5.91938e-06	4.47812
MAZ	2.2701	6.50932	6.65626	3.62222e-08	2.14297e-07	8.13163
ZNF93	2.26881	4.52573	8.31674	1.40107e-10	1.56292e-09	13.6794
RTL6	2.26879	6.16327	6.36674	9.66804e-08	5.14717e-07	7.15495
GCA	-2.26866	2.85774	-3.47363	0.00116344	0.00265839	-2.04497
TCF12	2.26837	6.53286	8.42046	9.97468e-11	1.15316e-09	14.0196
SMAD9	2.26824	5.68464	7.97428	4.33363e-10	4.1371e-09	12.5495
PRRG1	-2.26793	2.45098	-8.31966	1.38774e-10	1.55165e-09	13.689
TTC28	2.26766	5.27546	7.45618	2.43746e-09	1.91466e-08	10.8231
EHMT2	2.26722	6.51717	11.7526	3.54975e-15	1.54181e-13	24.2896
VRK1	2.26686	5.0156	10.1792	3.7671e-13	8.73439e-12	19.6112
PAPPA	-2.26645	1.59871	-4.45461	5.68437e-05	0.000167247	0.866813
HOXC8	2.26376	5.66929	3.61355	0.000770533	0.00181661	-1.65194
TRIM17	2.26139	3.2962	5.29589	3.59131e-06	1.35268e-05	3.57517
NUP205	2.26006	5.48557	6.90592	1.55559e-08	1.00722e-07	8.97364
RFC2	2.26003	6.01091	10.0508	5.58959e-13	1.23061e-11	19.2155
H2AC20	2.25927	4.27525	6.55525	5.10121e-08	2.9e-07	7.79083
LRRC17	2.2575	4.29825	5.12754	6.29296e-06	2.24475e-05	3.02276
GXYLT1	2.25584	4.87463	8.8666	2.34242e-11	3.23523e-10	15.4707
DONSON	2.25577	4.57691	11.8868	2.42e-15	1.11146e-13	24.6738
CTHRC1	2.2551	5.87069	3.74765	0.000515745	0.00125874	-1.26741
CBX7	-2.2545	2.00256	-9.68829	1.72279e-12	3.35098e-11	18.0867
TTYH2	2.25337	3.40517	5.65655	1.07014e-06	4.50734e-06	4.77072
KDM1A	2.25315	6.96839	9.43181	3.85739e-12	6.74446e-11	17.2785
PARD6A	-2.25276	2.39217	-8.08277	3.02679e-10	3.0249e-09	12.9085
VWA5A	-2.25223	2.51065	-6.44569	7.39667e-08	4.03757e-07	7.42121
ZNF714	2.25213	3.64071	4.88141	1.41965e-05	4.71368e-05	2.22348
ZMYM4	2.252	6.22655	10.0432	5.72214e-13	1.25261e-11	19.192
SLC9A2	-2.25187	0.786867	-11.8637	2.58468e-15	1.1703e-13	24.6078
SLC7A3	2.25122	2.50115	6.11581	2.2642e-07	1.10185e-06	6.30968
UCK2	2.25062	4.65354	7.30518	4.04679e-09	3.01827e-08	10.3169
SIPA1L2	2.25032	4.77635	5.55856	1.48848e-06	6.10987e-06	4.44449
ABCC8	2.24927	2.0999	3.6508	0.000689646	0.00164266	-1.54586
NECTIN3	2.24877	4.31293	7.72882	9.79678e-10	8.51034e-09	11.7339
CDH12	2.2474	2.00771	3.37742	0.00153794	0.00342641	-2.3101
GPR137C	2.24677	3.04164	8.37085	1.17333e-10	1.33921e-09	13.857
RPRD1A	2.24572	5.91239	9.77134	1.3293e-12	2.6473e-11	18.3467
GJA1	2.24548	6.25789	5.2383	4.35256e-06	1.6122e-05	3.38573
HS3ST1	-2.24546	1.86444	-5.85671	5.44403e-07	2.44593e-06	5.43974
MMRN2	-2.24363	3.70276	-7.3955	2.98767e-09	2.29981e-08	10.6198
KRT80	-2.24286	1.72385	-4.77282	2.02688e-05	6.51793e-05	1.87444
CCDC167	2.24175	7.05354	9.74557	1.44055e-12	2.84523e-11	18.2661
GNA14	-2.24126	2.1403	-6.2421	1.47551e-07	7.51576e-07	6.73486
ZNF850	2.24011	3.18022	8.49718	7.7634e-11	9.24576e-10	14.2705
SMIM2	2.24007	2.58356	6.87631	1.71943e-08	1.10216e-07	8.87383
MSTN	2.23817	2.65572	4.06854	0.000192783	0.00051261	-0.319162
HOMER3	2.23817	6.08203	6.86278	1.79994e-08	1.14613e-07	8.82822
GRM7	2.23792	2.0149	5.96816	3.73383e-07	1.73901e-06	5.81346
NKAPL	-2.23691	0.587948	-19.3426	3.65056e-23	1.22953e-20	42.6488
ZNF532	2.2364	5.57039	5.12184	6.41318e-06	2.28339e-05	3.00415
EFNB1	2.23633	7.79883	8.77776	3.12045e-11	4.16885e-10	15.1834
ID4	2.23527	8.75382	6.51369	5.87321e-08	3.2969e-07	7.65062
BAHCC1	2.23366	4.86458	6.76845	2.47698e-08	1.52462e-07	8.51011
RUNX2	2.23338	3.13759	4.74875	2.19278e-05	7.00681e-05	1.7974
TCF7L1	2.23228	7.37189	9.31768	5.53571e-12	9.18535e-11	16.9164
TSHZ2	2.23223	3.61324	6.98504	1.19056e-08	7.92525e-08	9.24024
SPINDOC	2.23201	5.25842	8.84577	2.50518e-11	3.4427e-10	15.4034
SHROOM3	2.23197	5.96012	6.25732	1.40126e-07	7.18327e-07	6.78615
SOCS3	-2.23176	4.26255	-4.76589	2.07331e-05	6.65832e-05	1.85226
PODXL2	2.23158	6.27746	8.10002	2.85924e-10	2.88294e-09	12.9655
TEAD2	2.23149	7.24628	5.71403	8.81536e-07	3.78353e-06	4.96252
CENPI	2.23049	2.33768	8.57546	6.01516e-11	7.40251e-10	14.526
EFNA2	2.23017	2.32805	3.20955	0.00248052	0.00529239	-2.76206
SNCAIP	2.22981	3.87291	3.21962	0.00241121	0.00515827	-2.73535
FASN	2.2294	6.18739	6.2335	1.5192e-07	7.70966e-07	6.70587
GTF3C4	2.22802	5.21689	7.02268	1.04842e-08	7.06231e-08	9.36702
HRCT1	-2.22797	1.36634	-7.82792	7.04389e-10	6.37203e-09	12.0637
MPC1	-2.22793	5.68323	-9.44752	3.67065e-12	6.47695e-11	17.3283
HOXC6	2.22762	6.26333	3.8093	0.000427965	0.00106233	-1.08821
AADAT	2.22582	4.38818	10.2692	2.86e-13	6.92387e-12	19.8875
CTXN1	2.2248	8.12809	7.13989	7.05972e-09	4.92667e-08	9.76149
PRR3	2.22477	5.31356	15.8529	7.96306e-20	1.34101e-17	35.0032
GNG4	2.22295	3.15927	4.03214	0.000215883	0.000568756	-0.428588
MBTD1	2.2226	5.14271	11.9853	1.82964e-15	8.716e-14	24.9542
RAB3B	2.22245	3.40846	5.96513	3.77226e-07	1.75521e-06	5.80331
C16orf89	-2.22243	1.45654	-5.00497	9.44643e-06	3.24539e-05	2.62339
EML4	2.22216	6.16715	6.19784	1.71445e-07	8.57582e-07	6.5858
FABP5	2.22212	5.41645	8.56341	6.25596e-11	7.65468e-10	14.4867
FGF10	2.22158	2.52987	3.50331	0.0010667	0.00245429	-1.96232
CTNNB1	2.22001	7.82345	8.21448	1.9606e-10	2.08414e-09	13.3431
ELAPOR2	2.21996	3.03281	4.36834	7.4912e-05	0.000215552	0.598017
ADA2	-2.2194	3.16576	-4.93646	1.18437e-05	3.99747e-05	2.40128
MT-ND6	-2.21781	12.0035	-5.18324	5.22888e-06	1.89834e-05	3.20508
TNKS	2.21769	5.11352	8.11743	2.69957e-10	2.74941e-09	13.023
NDC1	2.2173	5.45247	8.11977	2.67876e-10	2.73564e-09	13.0308
ATP2B1	2.21585	5.4834	7.10716	7.88357e-09	5.44812e-08	9.65137
TADA1	2.21552	5.40981	7.9925	4.07985e-10	3.92017e-09	12.6099
PHYHD1	-2.21528	3.524	-3.6381	0.000716247	0.00170011	-1.58207
GRAMD2A	-2.215	0.906959	-12.8205	1.79529e-16	1.14126e-14	27.2811
USP49	2.21404	3.40013	8.63485	4.95882e-11	6.30042e-10	14.7194
SLF2	2.21384	4.69119	10.8142	5.51753e-14	1.69752e-12	21.538
PKP3	-2.21347	1.22294	-4.98841	9.97784e-06	3.4194e-05	2.56962
MMP24OS	-2.21338	4.47414	-9.52655	2.86141e-12	5.2218e-11	17.578
CACNA2D2	2.21282	4.49307	5.80636	6.45416e-07	2.84517e-06	5.27115
NOSTRIN	-2.21043	2.14185	-12.0524	1.51345e-15	7.41204e-14	25.1444
ANXA11	-2.2097	5.02323	-9.89506	9.04813e-13	1.87587e-11	18.7324
AUNIP	2.20783	2.89755	7.73633	9.55461e-10	8.32257e-09	11.7589
PNMA8A	2.20631	6.47094	8.18664	2.14881e-10	2.25425e-09	13.2514
GYG2	2.20593	3.70045	6.40122	8.60104e-08	4.63437e-07	7.27121
CDH20	2.2057	2.30817	4.80619	1.81714e-05	5.89977e-05	1.98146
RNASE1	-2.20512	6.59089	-5.15556	5.73334e-06	2.0643e-05	3.11442
RRM1	2.20397	6.29945	6.52785	5.59793e-08	3.15348e-07	7.69838
ZNF660	2.20264	3.79403	10.2821	2.74977e-13	6.67796e-12	19.927
EDAR	2.20248	3.40856	3.34583	0.00168421	0.00371392	-2.39622
CNKSR1	-2.20072	2.41234	-5.3718	2.78602e-06	1.07402e-05	3.82555
MIS18A	2.20048	5.7522	13.0421	9.8409e-17	6.84513e-15	27.8834
NRP2	2.19934	3.68958	4.6596	2.9318e-05	9.15794e-05	1.5132
ELFN1	-2.19884	2.57595	-4.93712	1.18177e-05	3.99008e-05	2.40344
ATP1A1	-2.1986	7.6391	-7.76299	8.74265e-10	7.68856e-09	11.8477
GMPS	2.19793	5.47567	9.62388	2.1077e-12	4.03025e-11	17.8845
GALNT17	2.19781	2.73783	6.16118	1.94136e-07	9.61563e-07	6.46238
SMC3	2.1976	7.00604	10.7721	6.25658e-14	1.88858e-12	21.4119
IPO5	2.19736	6.82599	8.99274	1.5612e-11	2.25862e-10	15.8772
CASP8AP2	2.19623	4.50147	9.39373	4.35069e-12	7.4509e-11	17.1579
HSD17B2	-2.19513	0.594908	-11.7931	3.16183e-15	1.40187e-13	24.4057
GLDC	-2.19427	2.25955	-4.151	0.000148991	0.000404858	-0.0696896
SMARCD1	2.19368	7.13749	8.90237	2.08742e-11	2.92086e-10	15.5862
ZDHHC20	2.19179	6.0492	8.17178	2.25665e-10	2.3456e-09	13.2023
KLF12	2.19139	4.78145	7.31368	3.93274e-09	2.93663e-08	10.3454
SNAP25	2.19105	3.28419	6.13032	2.15549e-07	1.05402e-06	6.35852
AGO2	2.19045	4.87728	8.09986	2.86071e-10	2.88294e-09	12.965
RBPJ	2.19004	6.47903	9.15045	9.42409e-12	1.46142e-10	16.3831
CAP2	2.18944	5.17314	6.80115	2.2174e-08	1.38078e-07	8.62039
SH3PXD2A	2.18877	4.88227	6.67369	3.4145e-08	2.03323e-07	8.19043
GALNT13	2.18805	2.19717	4.40863	6.58645e-05	0.000191528	0.723316
SP3	2.18751	5.90865	10.7218	7.27356e-14	2.15823e-12	21.2608
SIMC1	2.18734	4.77902	10.9202	4.0239e-14	1.29833e-12	21.8546
SYCE2	2.18647	2.49355	10.9751	3.41881e-14	1.13163e-12	22.0181
SLCO5A1	2.18565	2.03976	5.11929	6.46771e-06	2.30152e-05	2.99582
EVA1C	-2.18445	1.54376	-7.9289	5.03698e-10	4.73555e-09	12.3991
ACY3	-2.18393	0.68992	-9.69058	1.71046e-12	3.33036e-11	18.0939
KIF3C	2.18383	4.5503	6.7318	2.80431e-08	1.70371e-07	8.38648
ITPRIPL1	2.18284	2.36099	8.31635	1.40287e-10	1.5631e-09	13.6781
LAMC1	2.18252	7.75534	6.11248	2.28986e-07	1.11321e-06	6.29849
KIF13B	-2.18205	2.61521	-8.35793	1.22406e-10	1.38886e-09	13.8146
H3C11	2.18192	2.10989	7.30106	4.10328e-09	3.05645e-08	10.303
ABI2	2.18126	5.01295	9.06847	1.22474e-11	1.82692e-10	16.1205
SDC4	-2.18115	6.51369	-8.1831	2.17405e-10	2.27452e-09	13.2397
RBFOX2	2.18057	6.40618	7.46205	2.38991e-09	1.8827e-08	10.8428
BMI1	2.18027	6.99756	9.10725	1.08184e-11	1.65097e-10	16.2448
PCDH19	2.17935	2.19948	4.72532	2.36699e-05	7.52466e-05	1.72256
HMGB1	2.17923	8.13347	12.5287	3.99964e-16	2.28527e-14	26.4784
HOXC9	2.17909	6.32269	4.37554	7.32092e-05	0.000211141	0.620393
UTP20	2.17841	4.19409	6.60269	4.34333e-08	2.51381e-07	7.9509
KHDRBS1	2.17633	8.44979	12.1025	1.31391e-15	6.51793e-14	25.2861
CCNI2	-2.17574	0.804949	-9.32859	5.34746e-12	8.94255e-11	16.9511
ZNF770	2.17412	4.13226	5.43188	2.27802e-06	8.97463e-06	4.02419
TNNC1	-2.17403	1.62451	-2.95224	0.00504049	0.01012	-3.42646
TRO	2.17177	4.82562	8.28695	1.54498e-10	1.69683e-09	13.5815
CARD6	-2.17154	1.51907	-10.3821	2.02796e-13	5.19796e-12	20.2324
VWA1	-2.17103	4.95288	-8.85849	2.40443e-11	3.31135e-10	15.4445
WWC1	-2.1698	3.70489	-6.88847	1.65016e-08	1.06094e-07	8.91481
ZGRF1	2.16949	2.58595	9.45963	3.53308e-12	6.28038e-11	17.3666
PABPC1	2.16937	10.2617	8.45037	9.04548e-11	1.05501e-09	14.1175
INTS8	2.1687	4.64664	9.9334	8.03439e-13	1.69564e-11	18.8516
SEC23A	2.16846	5.51572	9.45789	3.55247e-12	6.29735e-11	17.3611
LAMB3	-2.1684	0.97632	-5.75448	7.69039e-07	3.34179e-06	5.09764
OVOL2	-2.16702	1.36434	-4.93902	1.17438e-05	3.96864e-05	2.4096
SYPL2	-2.167	1.7509	-4.69215	2.63723e-05	8.30536e-05	1.61677
CKMT2	-2.16684	1.92963	-7.34881	3.49488e-09	2.64987e-08	10.4633
GGH	2.16629	5.57822	8.3496	1.25795e-10	1.41726e-09	13.7873
SUPT16H	2.16603	6.67088	9.30062	5.84352e-12	9.58837e-11	16.8622
CAPN6	-2.16552	4.52814	-3.33518	0.00173643	0.00381767	-2.42514
ALDH8A1	-2.16537	1.07324	-8.9552	1.7612e-11	2.51387e-10	15.7565
PTGER2	-2.16508	1.74276	-6.32969	1.09628e-07	5.7693e-07	7.03003
TCERG1	2.16468	5.45262	13.5854	2.31197e-17	1.90494e-15	29.334
ITM2C	2.16463	9.9826	8.05874	3.27692e-10	3.2428e-09	12.8291
SULT4A1	2.1646	2.31412	6.12611	2.1865e-07	1.06729e-06	6.34434
TYRO3	2.16403	3.41592	8.75154	3.39669e-11	4.47254e-10	15.0984
HELT	-2.16394	0.311822	-18.4717	2.23666e-22	6.70928e-20	40.8513
KIF22	2.16334	6.03323	11.6728	4.46317e-15	1.87083e-13	24.06
ILDR2	2.16024	2.213	4.73365	2.30351e-05	7.32894e-05	1.74917
MMD	2.15869	6.22079	5.13663	6.10562e-06	2.18482e-05	3.0525
DYRK2	2.15837	4.56908	8.20321	2.03472e-10	2.14983e-09	13.306
COPG2	2.15769	4.90419	7.23556	5.11476e-09	3.70961e-08	10.0831
CBX1	2.15765	7.55921	13.7234	1.60952e-17	1.40453e-15	29.6966
KATNAL1	2.15747	4.61188	8.30034	1.47857e-10	1.63784e-09	13.6255
UBTD2	2.15721	6.46426	9.93328	8.03745e-13	1.69564e-11	18.8512
SAE1	2.15678	6.56789	8.29091	1.52502e-10	1.67706e-09	13.5946
FBXL7	2.15668	5.57432	4.55855	4.06759e-05	0.00012315	1.19327
MOXD1	-2.15521	3.63663	-3.62444	0.00074598	0.00176458	-1.62098
CNOT9	2.15521	5.65611	12.1068	1.29797e-15	6.45554e-14	25.2984
MVP	-2.1544	3.67333	-7.9205	5.17937e-10	4.86228e-09	12.3712
MT-ND1	-2.15362	13.2398	-5.90968	4.55101e-07	2.08521e-06	5.61727
COMTD1	-2.15238	3.64764	-6.36538	9.71276e-08	5.16955e-07	7.15036
LIN7A	-2.15232	1.14359	-7.89142	5.70405e-10	5.26726e-09	12.2747
SMARCE1	2.15175	6.23672	10.8986	4.29048e-14	1.36825e-12	21.7903
CERS1	2.15162	2.08833	9.95375	7.54388e-13	1.60207e-11	18.9148
PAQR4	2.15098	3.31842	5.96914	3.72145e-07	1.73409e-06	5.81676
ARG2	-2.15062	3.84075	-6.57873	4.71085e-08	2.69725e-07	7.87005
CCT4	2.15059	8.25208	8.60438	5.47505e-11	6.8431e-10	14.6202
LMO7	-2.1502	3.01546	-8.71484	3.82529e-11	4.96202e-10	14.9794
ACP3	-2.15013	1.26256	-6.44209	7.48759e-08	4.08139e-07	7.40907
NUP210	2.15004	5.42002	5.48246	1.92233e-06	7.69653e-06	4.19181
LOXL3	2.14991	3.19932	7.33796	3.62456e-09	2.73846e-08	10.4269
SLC22A18	-2.14924	2.03793	-7.14615	6.91247e-09	4.83798e-08	9.78252
HSPA13	2.14911	6.13521	8.93862	1.85765e-11	2.64171e-10	15.703
BRD3	2.14891	5.75083	8.01755	3.75514e-10	3.65019e-09	12.6928
SAP30	2.14798	5.24655	8.29674	1.49614e-10	1.64979e-09	13.6137
HNRNPA0	2.14764	6.81	13.5057	2.853e-17	2.29171e-15	29.1235
KIF21B	2.14759	2.42728	5.34392	3.0586e-06	1.16854e-05	3.73348
MTURN	-2.14698	4.20378	-10.2004	3.53021e-13	8.2852e-12	19.6764
SOX17	-2.14692	2.35952	-6.08619	2.50331e-07	1.20568e-06	6.21005
UBE2R2	2.14664	7.6194	10.2887	2.69501e-13	6.56584e-12	19.9471
SYNGR1	-2.14605	2.91466	-8.39395	1.08786e-10	1.24834e-09	13.9327
ESRP2	-2.14551	2.471	-5.81712	6.22379e-07	2.75627e-06	5.30715
H2BC6	2.14505	2.85971	6.64046	3.82146e-08	2.24906e-07	8.07832
GALNT1	2.14485	6.51706	9.63156	2.05759e-12	3.94622e-11	17.9086
CPEB4	-2.14414	2.716	-6.65223	3.67195e-08	2.16838e-07	8.11805
UTS2R	2.14309	4.07654	3.17767	0.00271263	0.00574549	-2.8463
SHANK1	2.14275	2.22554	3.72441	0.000553152	0.00134355	-1.33458
EDDM3A	-2.14163	0.345711	-10.3482	2.24797e-13	5.64138e-12	20.1291
GPR153	2.14143	4.12672	6.28393	1.28035e-07	6.63868e-07	6.8758
HOXA9	2.14127	6.57547	4.2559	0.000107067	0.000298675	0.250836
IGSF9B	2.1411	2.69239	5.22759	4.51075e-06	1.66565e-05	3.35056
AP1S2	2.14048	5.71897	7.39174	3.02567e-09	2.32441e-08	10.6072
CHEK2	2.1402	3.52788	10.4598	1.60176e-13	4.24732e-12	20.469
TMEM98	2.1402	6.29152	8.96921	1.6837e-11	2.41763e-10	15.8015
KIAA1549	2.13959	4.38358	5.8111	6.35156e-07	2.80574e-06	5.28702
ASXL3	2.13943	3.41776	5.83355	5.88747e-07	2.6244e-06	5.36217
ZNF732	2.13899	2.12209	6.73187	2.80367e-08	1.70371e-07	8.38671
MEX3D	2.13767	6.11931	9.06191	1.25072e-11	1.85702e-10	16.0994
RNF217	2.13759	4.07117	6.45188	7.2431e-08	3.96276e-07	7.44208
CHST10	2.13749	4.58309	11.2219	1.65191e-14	6.12227e-13	22.7476
RPL5	2.13618	10.9148	12.4721	4.67815e-16	2.6184e-14	26.3213
C9orf24	-2.13432	0.831191	-10.7099	7.538e-14	2.22981e-12	21.225
CHTF18	2.13353	3.79456	9.42421	3.95104e-12	6.90192e-11	17.2545
FADS1	2.13324	4.87022	8.82488	2.67984e-11	3.64877e-10	15.3359
RRP1B	2.13232	5.65216	9.08136	1.17523e-11	1.75854e-10	16.1618
CMTM7	2.1321	5.55149	9.41046	4.12657e-12	7.13711e-11	17.2109
RAD18	2.132	3.69676	9.69665	1.67832e-12	3.27443e-11	18.1129
ALMS1	2.13124	4.33242	6.1928	1.74402e-07	8.71466e-07	6.56881
TSPAN7	-2.13109	3.89983	-5.41508	2.40998e-06	9.42297e-06	3.96861
JAKMIP2	2.13103	1.94041	5.12935	6.25525e-06	2.23378e-05	3.02868
SEMA6C	2.13081	4.94534	7.25253	4.83083e-09	3.53438e-08	10.1401
TRIM47	-2.13053	3.0518	-6.60431	4.31956e-08	2.50157e-07	7.95636
POU3F4	-2.13029	0.343464	-13.6469	1.96647e-17	1.67045e-15	29.4961
AUTS2	2.13028	5.85956	6.47477	6.70205e-08	3.71106e-07	7.5193
RBL1	2.13022	4.01941	7.5177	1.98342e-09	1.60462e-08	11.029
DCHS1	2.1297	5.22765	4.97137	1.05553e-05	3.60187e-05	2.51436
ZSCAN2	2.12905	3.91034	7.27994	4.40526e-09	3.25654e-08	10.2321
EDA2R	2.12874	2.33952	3.47589	0.0011558	0.00264282	-2.0387
ILF3	2.12815	7.08437	10.6425	9.22797e-14	2.64416e-12	21.0221
BORA	2.12778	2.81801	8.05069	3.36537e-10	3.31665e-09	12.8025
CCDC14	2.12584	4.80631	11.458	8.2981e-15	3.29147e-13	23.4381
HSPH1	2.12579	6.16598	5.67242	1.01436e-06	4.29313e-06	4.82367
MVB12B	2.12549	4.44617	7.91725	5.23546e-10	4.91013e-09	12.3604
NR4A3	-2.12474	1.40904	-4.48259	5.19573e-05	0.000154169	0.954435
SECTM1	-2.1244	2.14857	-5.14609	5.91666e-06	2.12354e-05	3.08344
EDIL3	-2.1242	3.11519	-3.97882	0.000254632	0.000661403	-0.588042
PLEKHA8	2.12414	3.64157	7.18136	6.139e-09	4.36668e-08	9.90092
EIF3M	2.12384	6.72809	7.95222	4.66225e-10	4.41786e-09	12.4764
NCAPD3	2.12267	4.19042	8.06769	3.18145e-10	3.16464e-09	12.8587
TOP1	2.12262	7.6573	9.52392	2.88521e-12	5.26024e-11	17.5697
ZRANB3	2.12254	2.95284	9.59439	2.31201e-12	4.3644e-11	17.7917
PLPP4	-2.12226	1.96368	-5.42229	2.35245e-06	9.22623e-06	3.99246
PRTFDC1	2.12094	5.05742	5.6318	1.16319e-06	4.87682e-06	4.68825
ZFP82	2.12065	3.61838	10.0966	4.85491e-13	1.09267e-11	19.3568
NMNAT3	-2.1201	1.20888	-5.51697	1.71192e-06	6.92343e-06	4.3063
GRAMD1B	2.12009	3.22595	6.58565	4.60172e-08	2.64107e-07	7.89338
PRELID3A	2.11996	2.95934	10.8209	5.40836e-14	1.66956e-12	21.558
GNL3	2.1194	6.30855	13.6208	2.10619e-17	1.7657e-15	29.4274
RCBTB1	2.11825	5.87379	10.9798	3.37148e-14	1.12371e-12	22.032
TM4SF18	-2.11751	3.33433	-7.68697	1.12642e-09	9.61535e-09	11.5944
CASZ1	-2.11707	1.44042	-7.2586	4.73319e-09	3.46824e-08	10.1605
LIFR	2.11675	5.97273	4.84119	1.62018e-05	5.31153e-05	2.0939
ZWILCH	2.11639	4.75015	9.45653	3.56784e-12	6.31876e-11	17.3568
STXBP5	2.11583	4.14942	6.48193	6.5413e-08	3.62843e-07	7.54344
MRGPRF	-2.11564	1.33506	-4.48475	5.15981e-05	0.000153222	0.961198
SELENOV	2.11486	2.44509	5.3647	2.85309e-06	1.09789e-05	3.80208
NUP107	2.11455	4.78072	9.5113	3.00212e-12	5.44636e-11	17.5298
POLD1	2.11439	4.84729	7.68802	1.12246e-09	9.5901e-09	11.5979
ACSL5	-2.11432	2.1489	-9.91299	8.55882e-13	1.78989e-11	18.7882
LMOD1	2.11376	4.8456	5.32832	3.22243e-06	1.22625e-05	3.68202
CDK5RAP2	2.11359	5.23347	8.29017	1.52874e-10	1.67995e-09	13.5921
SIKE1	2.11349	5.942	11.4541	8.39239e-15	3.322e-13	23.4268
PDE3A	2.11347	3.88139	4.43172	6.11712e-05	0.000178801	0.795319
RHOBTB1	2.1133	4.63264	8.21864	1.934e-10	2.06221e-09	13.3568
BLVRB	-2.11211	4.3939	-6.00589	3.28592e-07	1.54843e-06	5.94018
SET	2.11187	9.01782	10.2295	3.2296e-13	7.69253e-12	19.7656
ZNF492	2.11141	2.28408	10.3347	2.34261e-13	5.8483e-12	20.0877
HNRNPA1P48	2.11051	6.1342	8.84043	2.54867e-11	3.49746e-10	15.3862
HS2ST1	2.10998	5.57951	8.20983	1.99084e-10	2.11161e-09	13.3278
TAFA3	2.10882	2.11596	6.04037	2.92373e-07	1.39245e-06	6.05602
BOD1	2.10761	6.76204	15.0606	5.40738e-19	7.25951e-17	33.0904
DSN1	2.10714	5.02303	8.77353	3.16346e-11	4.21166e-10	15.1697
MARVELD3	-2.10679	1.38249	-5.46444	2.04225e-06	8.12582e-06	4.13205
LIG1	2.10634	4.75291	10.0821	5.07646e-13	1.13335e-11	19.3121
SLC16A11	-2.10626	1.01347	-6.5395	5.38111e-08	3.0447e-07	7.73768
CPT1C	2.10516	3.46895	4.21316	0.000122539	0.000338004	0.119825
SMARCAD1	2.10467	5.90042	7.7685	8.58387e-10	7.56691e-09	11.866
ILF2	2.10425	9.02905	8.40597	1.04587e-10	1.20448e-09	13.9721
TMEM237	2.10385	4.68582	10.3975	1.93488e-13	5.01293e-12	20.2795
RFXAP	2.1035	4.74592	9.11887	1.0424e-11	1.59968e-10	16.282
ACAN	2.10327	2.38415	4.42314	6.28763e-05	0.000183394	0.768537
LOXL2	2.1026	5.43438	6.82799	2.02481e-08	1.27075e-07	8.71092
TRRAP	2.10161	5.38764	6.09764	2.40798e-07	1.16642e-06	6.24858
TOX3	-2.10136	2.80804	-2.93716	0.00524943	0.0105043	-3.46428
DKKL1	2.10106	2.94864	6.35224	1.01554e-07	5.3887e-07	7.10607
TFPI	-2.10074	2.31498	-6.44135	7.50645e-08	4.09052e-07	7.40656
TPP2	2.10007	5.31573	8.83079	2.6292e-11	3.59255e-10	15.355
SYTL1	2.09999	3.15923	7.04117	9.84974e-09	6.67003e-08	9.42928
ZCCHC3	2.09962	6.69998	9.61035	2.19904e-12	4.18406e-11	17.842
EIF3E	2.09959	7.83314	9.36338	4.7893e-12	8.12953e-11	17.0616
CENPN	2.09903	3.61455	6.37426	9.42456e-08	5.0301e-07	7.18031
PPP1R13L	-2.09842	3.39139	-7.80195	7.67945e-10	6.8732e-09	11.9773
ECRG4	-2.09728	1.54912	-4.45131	5.74491e-05	0.000168898	0.856489
MAFK	-2.09672	1.64945	-7.95345	4.64321e-10	4.40417e-09	12.4805
APEX1	2.09632	9.02537	11.7751	3.32847e-15	1.45558e-13	24.3542
CCSAP	2.09595	3.54518	6.29604	1.2288e-07	6.3983e-07	6.91663
BCL6	-2.09363	3.17572	-4.89594	1.35341e-05	4.51639e-05	2.27035
PTGFRN	2.09356	5.91069	9.05275	1.28793e-11	1.90198e-10	16.0701
INPP4A	2.09347	3.91021	8.58797	5.77527e-11	7.14852e-10	14.5668
PSD2	2.09216	2.03746	5.45843	2.08387e-06	8.27769e-06	4.11213
ASAP1	2.09196	5.64079	6.79573	2.25847e-08	1.40363e-07	8.6021
IGFBP5	-2.09117	7.58766	-3.46363	0.00119789	0.00272735	-2.07273
CD40	-2.09066	2.08132	-7.3857	3.08757e-09	2.36344e-08	10.587
KPNA3	2.09018	6.12711	9.01369	1.45971e-11	2.12622e-10	15.9446
H4C5	2.08989	2.73952	9.40324	4.22182e-12	7.26259e-11	17.188
TFF1	-2.08947	0.739446	-7.48373	2.22242e-09	1.76411e-08	10.9154
PAK1	2.08823	5.70735	6.68285	3.31006e-08	1.97595e-07	8.22136
CPSF6	2.08759	6.23828	10.3564	2.1929e-13	5.54667e-12	20.1539
ZNF644	2.08573	5.45564	10.1334	4.33633e-13	9.94609e-12	19.4701
FNDC1	2.08567	3.34156	3.01005	0.00430951	0.00877069	-3.28033
STUM	-2.08556	1.33014	-6.44251	7.47694e-08	4.07675e-07	7.41048
PTER	-2.08546	2.54015	-4.77393	2.01951e-05	6.49532e-05	1.87801
CALHM6	2.08422	3.71005	6.91824	1.49214e-08	9.68103e-08	9.01514
PALD1	2.08418	4.32817	8.63372	4.97699e-11	6.31933e-10	14.7157
XPO1	2.08383	6.84635	12.3711	6.19249e-16	3.34883e-14	26.0402
KIF26A	-2.08341	1.09246	-9.21368	7.70388e-12	1.22636e-10	16.5851
PPAT	2.0833	4.54544	7.82296	7.16106e-10	6.46347e-09	12.0472
PTH2R	-2.08217	0.44592	-14.2051	4.62747e-18	4.80206e-16	30.944
CD74	-2.08175	8.78047	-5.16647	5.52905e-06	1.99711e-05	3.15013
FUCA1	-2.08129	5.85427	-10.3159	2.48023e-13	6.10455e-12	20.0304
ACAT1	-2.08114	4.08073	-8.80938	2.81737e-11	3.81169e-10	15.2857
RCN2	2.08077	6.40354	10.8904	4.39636e-14	1.39506e-12	21.7658
E2F5	2.08073	4.17445	8.58437	5.8433e-11	7.20486e-10	14.555
HNRNPA3	2.08056	8.16694	13	1.10266e-16	7.53344e-15	27.7695
MT1G	-2.08011	2.68402	-3.49901	0.00108023	0.00248333	-1.97432
SAT1	-2.07933	6.86047	-5.30182	3.52088e-06	1.32823e-05	3.5947
LRRC2	-2.07931	0.783811	-8.06273	3.23398e-10	3.21057e-09	12.8423
FAM83B	-2.07924	0.609559	-9.08747	1.15248e-11	1.73395e-10	16.1814
PCDHGC4	2.07858	2.00262	5.84625	5.63999e-07	2.52475e-06	5.40471
TAFA5	2.07815	3.35213	4.82651	1.7001e-05	5.55264e-05	2.04671
CDH10	2.07702	1.89023	3.59429	0.000815844	0.00191615	-1.70654
RTTN	2.07542	3.588	8.0439	3.44172e-10	3.38494e-09	12.78
C1S	-2.07482	2.81258	-4.75049	2.18031e-05	6.97133e-05	1.80298
DPP7	-2.07482	4.49193	-3.69442	0.000605291	0.00145856	-1.42092
JAM3	2.07368	5.68952	7.034	1.00911e-08	6.81423e-08	9.40514
CHGB	-2.07347	2.3549	-2.5609	0.0139394	0.0255913	-4.36349
DCLRE1B	2.07345	3.90188	9.58883	2.35269e-12	4.42379e-11	17.7742
DROSHA	2.07302	5.70783	7.20776	5.61656e-09	4.03091e-08	9.98968
GABARAPL1	-2.07256	5.46369	-6.71267	2.99205e-08	1.8035e-07	8.32194
ITPR1	2.07237	4.94229	5.1544	5.75546e-06	2.07188e-05	3.11063
HBEGF	-2.07222	3.35583	-5.29681	3.58028e-06	1.34905e-05	3.5782
PGAP1	2.07108	4.09486	8.50951	7.45721e-11	8.94771e-10	14.3108
AQP7	-2.06989	0.910381	-8.71605	3.81034e-11	4.94597e-10	14.9833
ZBTB33	2.06986	5.32251	8.56485	6.22656e-11	7.62357e-10	14.4914
TMEM45A	2.06939	3.62571	5.82263	6.10897e-07	2.71168e-06	5.32559
CDH15	2.06932	1.88372	4.12595	0.000161154	0.000435262	-0.145715
ADAMTSL2	-2.06924	3.27942	-4.00584	0.000234221	0.000612614	-0.507362
GPX7	2.06907	6.64521	9.13743	9.82413e-12	1.51489e-10	16.3414
ESRRG	-2.06716	2.20923	-5.06605	7.71724e-06	2.69668e-05	2.8221
IGFBPL1	2.06512	1.92684	4.45011	5.76695e-05	0.000169443	0.852757
SYNCRIP	2.0651	6.90605	10.3969	1.93856e-13	5.01571e-12	20.2776
C1orf54	2.06385	5.21388	7.90902	5.3804e-10	5.01014e-09	12.3331
VWCE	2.06316	2.23593	5.80643	6.45261e-07	2.84514e-06	5.27139
ADAMTS16	-2.06281	2.03524	-3.91788	0.000307193	0.000785143	-0.769056
CA10	-2.06208	0.959473	-4.85068	1.57049e-05	5.16625e-05	2.12445
TRADD	-2.06201	2.61776	-6.39735	8.71454e-08	4.68633e-07	7.25818
ELOVL5	2.06173	6.17233	8.29645	1.49756e-10	1.65042e-09	13.6127
H2AC14	2.06099	1.9244	6.51926	5.76337e-08	3.23808e-07	7.6694
NPR2	2.06008	4.52048	7.717	1.01908e-09	8.82464e-09	11.6945
NUP133	2.05971	5.70881	7.30086	4.10595e-09	3.05646e-08	10.3024
KPNB1	2.05907	6.83473	12.2061	9.81947e-16	4.98715e-14	25.5781
MYH14	-2.05889	3.15153	-2.90694	0.00569261	0.0113087	-3.53964
SYNPO	-2.05877	3.805	-4.74688	2.20617e-05	7.04141e-05	1.79144
B3GAT1	2.05741	2.21941	6.02696	3.0596e-07	1.45212e-06	6.01096
IL6	-2.05704	0.762364	-4.10041	0.000174547	0.000468207	-0.223011
PRKCQ	-2.05623	3.0668	-5.52161	1.68541e-06	6.82625e-06	4.32172
DBF4B	2.05598	3.45022	10.5447	1.23894e-13	3.39789e-12	20.7266
STOM	-2.0549	5.51656	-7.52969	1.90539e-09	1.55064e-08	11.0691
GPC6	2.05443	4.2574	4.2526	0.000108191	0.000301503	0.240698
SEMG2	-2.05406	0.281499	-8.19714	2.0758e-10	2.1859e-09	13.2859
STK39	2.05397	5.38246	6.83735	1.96167e-08	1.23638e-07	8.74248
NUP155	2.05393	5.0511	7.14755	6.87974e-09	4.82034e-08	9.78725
CCNE2	2.05383	2.31676	7.38366	3.10884e-09	2.37783e-08	10.5801
RHEBL1	2.05189	2.61526	8.08005	3.05416e-10	3.05066e-09	12.8995
HSP90AB1	2.05166	11.1969	9.15364	9.32862e-12	1.45013e-10	16.3933
ARHGAP10	2.05154	3.39447	7.78794	8.04586e-10	7.16107e-09	11.9307
APOA1	2.05042	2.47807	4.06234	0.000196538	0.000521656	-0.337822
LRG1	-2.0504	0.63822	-7.82973	7.00169e-10	6.3405e-09	12.0697
FANCE	2.04995	4.31818	9.14699	9.52893e-12	1.47648e-10	16.372
MMP11	2.04975	4.25781	4.6173	3.36323e-05	0.000103723	1.379
CDK4	2.04952	6.32889	6.27257	1.33063e-07	6.86337e-07	6.83753
RASSF4	2.04843	4.55532	5.52606	1.66036e-06	6.73474e-06	4.33652
ALS2CL	-2.04785	0.907233	-10.1701	3.87433e-13	8.93984e-12	19.5831
IRF2BP2	2.04759	8.57535	8.24581	1.76866e-10	1.90971e-09	13.4462
POU5F1	-2.0475	1.02137	-12.9791	1.16653e-16	7.88559e-15	27.713
MDFI	2.04667	3.7841	3.63892	0.000714511	0.00169662	-1.57975
MAP2K6	2.04655	3.04608	8.47919	8.23268e-11	9.7322e-10	14.2117
PIK3IP1	-2.04599	3.59609	-7.02468	1.04137e-08	7.01729e-08	9.37375
XPO5	2.04589	5.38121	7.09322	8.26315e-09	5.6818e-08	9.60446
CCN2	-2.04581	7.18794	-2.67691	0.0103956	0.0196065	-4.0956
TFAP4	2.04567	4.13102	11.3419	1.16313e-14	4.48388e-13	23.0994
SEPTIN6	2.04501	6.98916	8.14986	2.42573e-10	2.5053e-09	13.13
UGT3A1	-2.04495	2.3044	-5.57752	1.39646e-06	5.76297e-06	4.50756
SHANK2	-2.04488	1.52257	-5.97127	3.69461e-07	1.722e-06	5.82393
NUCKS1	2.04444	8.72704	8.10119	2.84819e-10	2.87588e-09	12.9694
PCDHB14	2.04246	3.91433	5.07124	7.58548e-06	2.6545e-05	2.83903
H2BU1	2.04213	2.14538	6.72899	2.83108e-08	1.71834e-07	8.37701
TLR3	-2.04212	1.75215	-6.67241	3.42927e-08	2.04077e-07	8.18613
CAND1	2.04207	5.85315	7.89797	5.58141e-10	5.16644e-09	12.2964
EVL	2.04167	5.41119	9.54029	2.74035e-12	5.01996e-11	17.6213
EPHA1	-2.04151	1.58919	-4.86873	1.48006e-05	4.89479e-05	2.1826
HNRNPR	2.0415	6.78801	11.5808	5.81647e-15	2.3911e-13	23.7944
SULF2	2.04081	5.80244	4.24627	0.000110379	0.000306973	0.221258
ZNF322	2.0405	3.56182	7.10169	8.03041e-09	5.53787e-08	9.63296
H2AC13	2.04028	2.09006	6.79764	2.24391e-08	1.39503e-07	8.60855
CHRNA9	2.03894	1.79019	3.78542	0.000460098	0.00113447	-1.15778
CAPS	-2.03859	3.37206	-9.55822	2.59017e-12	4.81376e-11	17.6778
ARHGAP20	2.03855	2.09912	4.80148	1.8454e-05	5.98547e-05	1.96633
MT-CO1	-2.03848	14.2481	-5.43011	2.29154e-06	9.02419e-06	4.01835
RAB19	-2.03841	1.37154	-6.87867	1.70577e-08	1.09413e-07	8.88178
BRSK1	2.03831	3.92855	6.27483	1.3205e-07	6.82209e-07	6.84512
NUP58	2.03718	4.90417	10.1964	3.57334e-13	8.36597e-12	19.6642
POLR2D	2.037	5.35567	12.1092	1.28957e-15	6.43042e-14	25.3049
PIEZO2	2.03671	2.43537	7.20008	5.76379e-09	4.12423e-08	9.96386
HDGFL3	2.03613	4.94753	9.86563	9.91341e-13	2.03331e-11	18.6409
KANK3	-2.03592	2.59595	-5.82741	6.01095e-07	2.67249e-06	5.34161
GRIK4	2.03538	2.26304	4.68418	2.70651e-05	8.5096e-05	1.5914
CHST11	2.03529	3.96336	6.16971	1.88607e-07	9.37082e-07	6.49106
RPS15A	2.03487	8.30027	9.33979	5.16094e-12	8.67589e-11	16.9867
POU2F1	2.03452	5.08887	8.52625	7.06095e-11	8.55244e-10	14.3655
UPP1	-2.03429	2.1681	-7.06079	9.21859e-09	6.27467e-08	9.49533
SULT1C2	-2.03412	2.42915	-6.8523	1.86494e-08	1.18357e-07	8.79288
ACSM2A	-2.03323	0.367262	-8.92486	1.94171e-11	2.74701e-10	15.6587
IGFBP6	-2.02959	3.54214	-5.29797	3.56649e-06	1.34438e-05	3.58201
ZNF318	2.02947	4.57928	6.99954	1.13366e-08	7.57536e-08	9.28908
MPP2	2.02946	3.84723	6.6809	3.33208e-08	1.98662e-07	8.21476
ZSWIM5	2.02927	3.75341	6.15772	1.96427e-07	9.70406e-07	6.45074
PABPC5	2.02914	2.77789	3.66766	0.000655786	0.00156804	-1.49767
MT-ND5	-2.02906	12.0711	-6.00639	3.28043e-07	1.54698e-06	5.94184
ZNF281	2.02877	5.18397	6.85713	1.8347e-08	1.16476e-07	8.80917
GPX8	2.0285	5.96744	7.06224	9.17361e-09	6.24965e-08	9.5002
RNF2	2.02843	5.74077	8.37024	1.17568e-10	1.3411e-09	13.855
LIG3	2.02839	3.86543	7.52469	1.93753e-09	1.5728e-08	11.0524
PNP	-2.02824	4.40221	-5.18437	5.20926e-06	1.89193e-05	3.20878
PPP1R3G	2.02796	2.80786	5.37056	2.79766e-06	1.07807e-05	3.82143
G2E3	2.02737	4.32314	12.4779	4.6035e-16	2.5877e-14	26.3374
RPS3A	2.02689	10.8542	7.73501	9.5968e-10	8.35553e-09	11.7545
HOXC10	2.02669	7.87599	2.88525	0.00603208	0.0119213	-3.59343
RPL6	2.02665	10.1622	11.2548	1.50027e-14	5.62541e-13	22.8442
CLMN	-2.02618	2.84627	-9.7669	1.3478e-12	2.68136e-11	18.3328
AK7	-2.02533	1.42581	-9.55069	2.65222e-12	4.9006e-11	17.6541
BAZ1B	2.02527	6.5937	8.07942	3.06056e-10	3.05547e-09	12.8974
SMCHD1	2.02513	4.84747	7.67017	1.19136e-09	1.01113e-08	11.5384
OBP2B	2.02499	1.78631	3.18889	0.0026287	0.00558187	-2.81671
METTL7A	-2.02499	4.91804	-4.76514	2.07842e-05	6.6736e-05	1.84985
SCN2A	-2.02428	0.697606	-7.91284	5.3126e-10	4.96623e-09	12.3458
BTG2	-2.02389	6.93082	-4.67646	2.77536e-05	8.70467e-05	1.56683
UGT8	-2.02257	4.1183	-3.68782	0.000617389	0.00148511	-1.43989
UBFD1	2.02236	5.76576	7.28113	4.38773e-09	3.24607e-08	10.2361
TCIRG1	-2.02222	2.8672	-6.18153	1.81197e-07	9.0213e-07	6.53086
TOP2B	2.02217	7.61177	8.91623	1.99636e-11	2.81603e-10	15.6309
FANCG	2.02208	4.71717	10.6751	8.36699e-14	2.43418e-12	21.1204
ZNF117	2.02114	4.57256	6.22523	1.56239e-07	7.89546e-07	6.67803
NETO1	2.02089	1.77982	2.9739	0.00475404	0.0096011	-3.37194
PAFAH1B3	2.02066	7.35294	8.21947	1.92867e-10	2.05932e-09	13.3595
PROCR	-2.02041	3.11106	-5.111	6.64824e-06	2.35877e-05	2.96873
R3HDM1	2.02032	5.12993	9.03432	1.36628e-11	2.00533e-10	16.0109
DPY19L3	2.01974	4.71018	9.47982	3.31512e-12	5.96473e-11	17.4304
CMTM8	2.01942	5.76099	4.95032	1.13145e-05	3.8357e-05	2.44616
FAM183A	2.0194	3.53002	5.11125	6.64272e-06	2.35725e-05	2.96955
DOCK3	2.01909	2.7654	3.89152	0.000333056	0.000844094	-0.846946
EPOP	2.01841	3.20881	7.46631	2.35606e-09	1.85833e-08	10.857
CSE1L	2.01812	7.63592	7.80755	7.53761e-10	6.76201e-09	11.996
PRPF40A	2.01774	6.17174	10.8349	5.18688e-14	1.60869e-12	21.6
NTRK1	2.01767	2.21439	4.06681	0.000193822	0.00051523	-0.324361
RFC5	2.01735	5.27762	9.09076	1.14041e-11	1.7239e-10	16.192
OSBPL3	-2.01708	3.10185	-4.15411	0.000147543	0.000401209	-0.0602297
SPICE1	2.01705	4.15292	8.3474	1.26706e-10	1.42669e-09	13.78
ZMYM2	2.01679	5.63912	8.42038	9.97712e-11	1.15316e-09	14.0193
CPNE7	2.01636	2.3073	3.7566	0.000501998	0.00122791	-1.24147
SGCD	2.01606	2.61085	4.32919	8.4861e-05	0.000241288	0.476712
NYNRIN	2.01503	6.41585	6.0626	2.71162e-07	1.29949e-06	6.13074
RXRG	2.01389	1.89864	2.69562	0.00990868	0.0187508	-4.0516
PBX2	2.01353	6.42514	8.20868	1.99839e-10	2.11728e-09	13.324
MBNL3	2.01271	4.93176	3.8627	0.000363739	0.000916773	-0.931803
ATF7IP	2.01205	6.07261	6.20037	1.69982e-07	8.50819e-07	6.59431
SPRED1	2.01182	5.29956	10.6418	9.24742e-14	2.64578e-12	21.02
ATAT1	2.01042	5.37359	10.2853	2.72324e-13	6.6262e-12	19.9367
HMGN1	2.00994	7.96806	11.3612	1.09951e-14	4.25572e-13	23.1559
G6PD	2.00978	6.27357	7.48529	2.21084e-09	1.75731e-08	10.9206
ZRANB1	2.00977	3.86312	4.78834	1.92651e-05	6.22536e-05	1.92419
B3GALNT2	2.00938	3.10323	4.34071	8.18058e-05	0.000233706	0.512371
FBXO43	2.00925	2.12502	8.72536	3.6972e-11	4.81212e-10	15.0135
KLHL11	2.00903	3.25974	3.72526	0.000551741	0.00134046	-1.33213
THAP2	2.00791	3.96787	7.20232	5.72053e-09	4.09786e-08	9.97138
UST	2.00718	3.76406	8.07907	3.06405e-10	3.05736e-09	12.8963
RPS7	2.0065	9.27399	9.38616	4.45614e-12	7.62468e-11	17.1339
SKA2	2.00639	6.68798	10.3252	2.41136e-13	5.98878e-12	20.0587
NAT8L	-2.00612	2.96546	-4.3673	7.51596e-05	0.000216232	0.594806
PDXP	2.0054	2.92713	5.10924	6.6873e-06	2.37043e-05	2.96297
MYBPC2	2.0053	2.29832	3.78709	0.000457777	0.00112903	-1.15293
ZFP64	2.00499	4.19512	7.15798	6.6421e-09	4.66917e-08	9.82233
CORO6	2.00496	2.59209	5.01505	9.13661e-06	3.14796e-05	2.65615
TNNT3	2.00459	1.99472	2.85312	0.00656954	0.0128801	-3.67257
PAX2	2.00434	8.83884	6.20396	1.67927e-07	8.42178e-07	6.60639
MYL3	-2.0029	1.14367	-4.26026	0.000105603	0.000294933	0.26421
COMP	-2.00281	0.71756	-4.56622	3.96803e-05	0.00012044	1.21747
[truncated: 9,176 more rows]
