# Supplementary material for: Identification of the expression patterns and potential prognostic role of m6A-RNA methylation regulators in Wilms Tumor
Source: BMC Med Genomics. 2023 Sep 21;16:222. doi: 10.1186/s12920-023-01660-2 (PMC10514975; doi:10.1186/s12920-023-01660-2)
Supplement: Supplementary file 5 — Supplementary Material 5 [file 12920_2023_1660_MOESM5_ESM.xlsx]

## Sheet: DEGs
Gene	logFC	AveExpr	t	P.Value	adj.P.Val	B
UMOD	-12.4704	2.46211	-57.4504	2.93278e-32	5.63035e-28	60.7482
FXYD4	-10.3705	2.48345	-19.0951	2.42042e-18	8.60503e-16	31.8903
AQP2	-9.41037	1.9376	-18.2141	8.95923e-18	2.6108e-15	30.596
SIX2	9.33134	7.67225	16.4047	1.56799e-16	2.68769e-14	27.7518
DEFB1	-8.90967	4.08805	-9.57506	1.2386e-10	3.07217e-09	14.1036
KNG1	-8.46235	1.7416	-27.6855	6.28534e-23	2.0111e-19	42.1311
CDH16	-8.33891	3.13775	-11.1238	3.5946e-12	1.48407e-10	17.6753
COL2A1	8.07448	6.75193	13.314	3.94916e-14	3.0571e-12	22.2171
SLC12A1	-7.72047	1.93836	-19.223	2.01032e-18	7.56748e-16	32.0736
TACSTD2	-7.57117	3.44891	-10.7365	8.467e-12	3.09029e-10	16.8112
EYA1	7.33215	6.29688	25.0055	1.18047e-21	2.26626e-18	39.3299
RASD1	-7.21189	3.81937	-17.9677	1.30421e-17	3.62873e-15	30.2239
NNAT	7.1117	8.67982	13.0289	6.89127e-14	4.89995e-12	21.6575
CLCNKA	-6.97274	1.68293	-20.6342	2.77153e-19	1.71638e-16	34.0237
MEOX1	6.89911	5.98474	11.4588	1.73907e-12	8.08394e-11	18.4073
HMGA2	6.83866	5.87701	12.6298	1.52502e-13	9.69448e-12	20.8586
FXYD2	-6.77142	2.82384	-10.5906	1.1749e-11	4.02062e-10	16.4807
KRT7	-6.57969	2.10719	-14.5427	3.94072e-15	4.34793e-13	24.5296
TMSB15A	6.53372	7.99473	14.7781	2.57695e-15	3.0166e-13	24.9551
MAL	-6.51294	4.97817	-5.76088	2.71973e-06	1.78324e-05	4.04285
KCNJ1	-6.49373	1.73963	-14.005	1.06057e-14	9.98077e-13	23.5371
CRABP2	6.44298	9.62499	12.1095	4.41052e-13	2.39867e-11	19.7896
EGF	-6.42128	1.4914	-16.412	1.54918e-16	2.68379e-14	27.7638
CITED1	6.31792	5.82925	13.4881	2.8224e-14	2.26713e-12	22.5546
CLDN8	-6.28141	1.92197	-12.09	4.59234e-13	2.48349e-11	19.749
PTGER1	-6.17224	2.40522	-21.8482	5.52841e-20	4.61454e-17	35.6016
SOX11	6.15627	5.29893	14.4396	4.75407e-15	5.01476e-13	24.3416
SCNN1G	-6.15434	1.87153	-13.1936	4.99115e-14	3.75765e-12	21.9818
AOC1	-6.15304	1.87522	-13.9172	1.24997e-14	1.14271e-12	23.3722
SCNN1A	-6.09071	3.13949	-8.6428	1.21204e-09	2.17465e-08	11.8015
NPTX2	6.06371	5.20593	9.68926	9.44045e-11	2.41973e-09	14.3777
SERPINA1	-6.06269	2.77222	-10.8249	6.95211e-12	2.63248e-10	17.01
CLCNKB	-6.04838	2.42299	-14.2775	6.39914e-15	6.50004e-13	24.0438
LYPD1	6.01372	7.00634	11.1216	3.61224e-12	1.48496e-10	17.6704
HMGCS2	-5.97705	1.86342	-8.3139	2.78486e-09	4.42947e-08	10.9623
TOP2A	5.91164	6.96487	18.6291	4.80515e-18	1.51228e-15	31.2127
CXCL14	-5.90986	4.4663	-8.35199	2.52727e-09	4.07719e-08	11.0602
MMP7	-5.85873	4.29594	-4.63239	6.55775e-05	0.000294631	0.879659
MUC1	-5.85094	3.4142	-10.4631	1.56766e-11	5.18004e-10	16.1897
CYS1	-5.84872	3.51189	-7.88443	8.42635e-09	1.15138e-07	9.84581
TMEM213	-5.82987	1.57755	-18.2083	9.03769e-18	2.6108e-15	30.5874
CRYAB	-5.82142	3.72122	-8.25175	3.26406e-09	5.08991e-08	10.8021
IGF2	5.76357	11.6355	8.53651	1.58346e-09	2.72884e-08	11.5318
SIX1	5.74656	4.76914	13.6465	2.08528e-14	1.73076e-12	22.8585
FOXI1	-5.73357	1.22188	-24.8111	1.47642e-21	2.57676e-18	39.1147
MYCN	5.70059	6.12269	13.0424	6.71073e-14	4.78931e-12	21.6842
KCNJ16	-5.68773	2.50294	-9.65612	1.02128e-10	2.59347e-09	14.2983
RHCG	-5.662	1.40015	-11.7468	9.41804e-13	4.73318e-11	19.0254
MUC15	-5.65813	1.27914	-26.4555	2.33415e-22	6.40156e-19	40.8829
S100A2	-5.63264	2.70261	-13.1542	5.39e-14	3.99526e-12	21.9045
ETV4	5.62954	6.36294	10.7841	7.61226e-12	2.83767e-10	16.9185
WT1	5.62744	6.24494	10.1688	3.07469e-11	9.33081e-10	15.5099
MYBL2	5.62347	5.99595	12.6172	1.56429e-13	9.91131e-12	20.833
PDZK1IP1	-5.57076	1.87448	-11.2603	2.66951e-12	1.14652e-10	17.9753
DAPL1	5.55246	5.23531	5.09183	1.79495e-05	9.35126e-05	2.16275
CASR	-5.53287	1.54452	-15.798	4.33727e-16	6.48481e-14	26.7368
CLDN10	-5.52126	2.28002	-12.7283	1.25156e-13	8.22855e-12	21.0574
ATP6V0D2	-5.49561	1.54167	-19.9332	7.30516e-19	3.69814e-16	33.0712
PRAME	5.49332	5.01637	5.24936	1.15016e-05	6.31598e-05	2.60512
UBE2C	5.46772	7.40638	13.5484	2.51438e-14	2.03676e-12	22.6706
NUSAP1	5.45662	7.0211	20.6355	2.76654e-19	1.71638e-16	34.0254
FGF8	5.45111	4.5142	10.2941	2.30523e-11	7.24317e-10	15.8006
ADGRG2	5.43515	4.85738	9.14336	3.51134e-10	7.54035e-09	13.0518
BMPER	5.42553	4.64178	7.90828	7.91901e-09	1.09138e-07	9.90841
CNTFR	5.34114	6.83697	7.75089	1.19457e-08	1.56435e-07	9.49405
TSPAN1	-5.32817	3.67555	-8.08573	5.00035e-09	7.31124e-08	10.3719
HNF1B	-5.32814	2.88991	-6.30502	5.9489e-07	4.73298e-06	5.56427
ELOVL2	5.30879	4.47149	14.4595	4.58476e-15	4.91117e-13	24.378
DLGAP5	5.28589	5.21879	18.4822	5.98211e-18	1.85233e-15	30.9959
CHRNA1	5.28294	4.28552	6.46846	3.78449e-07	3.17408e-06	6.01796
TPX2	5.272	6.38103	12.928	8.40989e-14	5.84975e-12	21.4573
RAP1GAP	-5.26682	2.85029	-9.5628	1.27536e-10	3.15521e-09	14.0741
HAS2	5.26095	6.03681	11.2882	2.51291e-12	1.09643e-10	18.0363
AQP3	-5.25121	3.48543	-11.2974	2.46307e-12	1.07713e-10	18.0565
FOLR1	-5.23311	2.77725	-9.69059	9.41087e-11	2.41861e-09	14.3809
NUF2	5.22231	5.15701	16.1848	2.25921e-16	3.70704e-14	27.3877
IRX2	-5.21577	1.75135	-11.9959	5.5843e-13	2.94526e-11	19.552
NEK2	5.21119	4.98595	25.1167	1.03937e-21	2.2171e-18	39.4523
CLDN19	-5.19891	2.12728	-9.84113	6.59634e-11	1.78762e-09	14.7395
IRX1	-5.19255	2.14324	-7.05292	7.66346e-08	7.88864e-07	7.62257
BHMT2	-5.19191	1.54958	-18.3156	7.68368e-18	2.34145e-15	30.7481
ST8SIA2	5.18656	4.33366	8.9764	5.28864e-10	1.07783e-08	12.6384
ATP6V0A4	-5.17208	1.64652	-13.7542	1.69955e-14	1.46972e-12	23.0639
SPNS2	-5.16785	2.21005	-13.2709	4.29323e-14	3.28372e-12	22.1332
TMPRSS2	-5.15892	1.50843	-21.0622	1.55555e-19	1.04587e-16	34.59
GGT6	-5.14582	1.64982	-15.8056	4.28163e-16	6.47234e-14	26.7497
PTGER3	-5.13977	1.96588	-11.5338	1.48092e-12	7.01991e-11	18.5693
BIRC5	5.12665	5.60891	21.5887	7.75016e-20	5.51065e-17	35.2716
NTN4	-5.12091	3.65022	-11.4757	1.6772e-12	7.81525e-11	18.4439
SCNN1B	-5.11322	1.59907	-10.196	2.88817e-11	8.84322e-10	15.5731
GDF15	-5.11293	4.01344	-9.92074	5.47285e-11	1.5316e-09	14.928
CENPF	5.08762	5.27274	9.92597	5.40629e-11	1.51518e-09	14.9403
NKAIN1	5.07648	4.22179	9.9833	4.72871e-11	1.35293e-09	15.0755
PROM2	-5.06411	2.13853	-19.5075	1.33498e-18	5.82475e-16	32.4774
VGLL1	-5.05237	1.1364	-21.0506	1.57987e-19	1.04587e-16	34.5748
CKS2	5.03556	8.97241	11.6968	1.0469e-12	5.18241e-11	18.9188
TTK	4.98941	4.79709	19.4219	1.50905e-18	6.29798e-16	32.3565
SCIN	-4.98049	1.80317	-12.5405	1.82582e-13	1.14176e-11	20.6775
GATA3	-4.97346	3.56829	-8.13116	4.44793e-09	6.61435e-08	10.49
MFSD4A	-4.9714	2.40265	-12.897	8.94407e-14	6.13244e-12	21.3954
RAB25	-4.951	3.0988	-11.3453	2.22081e-12	9.86922e-11	18.1609
AQP1	-4.93087	4.78887	-8.85561	7.12893e-10	1.39512e-08	12.3371
PTTG1	4.92738	6.66133	19.7383	9.61429e-19	4.39465e-16	32.8008
CDCA7	4.92345	4.99754	19.9132	7.51262e-19	3.69814e-16	33.0437
SLC14A1	-4.92184	1.60782	-13.875	1.35324e-14	1.214e-12	23.2926
OSR1	4.91309	4.49029	7.40739	2.96071e-08	3.46179e-07	8.57972
EMX1	-4.91192	1.60102	-10.5334	1.33685e-11	4.50262e-10	16.3504
B4GALNT4	4.89975	5.18527	12.2016	3.64595e-13	2.06475e-11	19.9813
SMIM24	-4.896	2.99549	-6.6038	2.60686e-07	2.30417e-06	6.39214
PIGR	-4.89515	1.9713	-8.69047	1.07565e-09	1.96857e-08	11.922
PCLAF	4.89187	5.77105	16.5106	1.31693e-16	2.40784e-14	27.9256
ELF3	-4.89093	2.16983	-10.1019	3.58951e-11	1.06674e-09	15.3537
H2BC9	4.88739	5.10226	10.2225	2.7171e-11	8.34607e-10	15.6347
LRRN1	4.87864	5.1467	10.7945	7.43829e-12	2.78363e-10	16.9419
TMEM72	-4.87521	2.8425	-10.8007	7.3356e-12	2.75562e-10	16.9559
CCNB2	4.86917	6.13315	18.2398	8.6164e-18	2.58465e-15	30.6347
RRAD	-4.85805	2.00062	-9.98976	4.65802e-11	1.33669e-09	15.0907
MEST	4.85778	8.75628	15.1167	1.41141e-15	1.70416e-13	25.5576
FBP1	-4.84702	2.56031	-14.4547	4.62503e-15	4.91117e-13	24.3692
CDC20	4.84558	6.08522	15.2535	1.11007e-15	1.38384e-13	25.7978
UHRF1	4.84083	4.91126	13.9195	1.24461e-14	1.14271e-12	23.3765
ATP6V1G3	-4.83835	1.18087	-17.0856	5.18672e-17	1.13153e-14	28.8531
CENPW	4.82708	6.69305	15.6198	5.88267e-16	8.42802e-14	26.4325
WNT9B	-4.82472	1.00708	-15.2675	1.08325e-15	1.36817e-13	25.8223
ITGB6	-4.81614	2.17517	-7.41409	2.90839e-08	3.40875e-07	8.59767
SHISA2	4.80308	7.17521	13.8807	1.33888e-14	1.21244e-12	23.3033
TROAP	4.80227	4.95124	16.4328	1.49702e-16	2.66109e-14	27.7979
CCNA2	4.8001	6.00298	19.8775	7.89901e-19	3.79113e-16	32.9943
WNT7B	-4.78382	1.13123	-23.175	1.03685e-20	1.24409e-17	37.2307
BICDL1	-4.78102	2.66815	-10.0576	3.97808e-11	1.16775e-09	15.25
UGT2B7	-4.75878	1.73245	-11.2637	2.64991e-12	1.14065e-10	17.9827
SLC16A5	-4.75506	2.53668	-14.2643	6.55699e-15	6.59064e-13	24.0193
CENPA	4.73756	4.67377	21.6101	7.53638e-20	5.51065e-17	35.299
ERP27	-4.73211	2.46474	-8.72436	9.88285e-10	1.82609e-08	12.0075
PRR35	-4.72732	1.36877	-9.94102	5.2193e-11	1.46921e-09	14.9759
MUC20	-4.71225	2.06514	-15.4128	8.40898e-16	1.11335e-13	26.0754
TFCP2L1	-4.71181	2.33052	-9.273	2.56126e-10	5.71756e-09	13.3703
TNFRSF11B	-4.70358	2.72387	-8.30525	2.847e-09	4.49849e-08	10.94
UBE2T	4.69872	7.09682	14.4321	4.81992e-15	5.05644e-13	24.3278
SLC6A12	-4.69661	2.07036	-10.6225	1.0934e-11	3.80274e-10	16.5532
FAM83D	4.67844	4.92445	19.113	2.35816e-18	8.54188e-16	31.9161
KIF20A	4.67204	5.38129	15.4463	7.93506e-16	1.08812e-13	26.1334
UNC5C	4.6694	4.73334	7.82543	9.82845e-09	1.32041e-07	9.69067
PLPPR3	4.66643	4.16078	6.42283	4.29286e-07	3.5371e-06	5.89149
SHISA8	4.6613	4.12104	6.7275	1.85696e-07	1.71065e-06	6.73283
AURKB	4.6568	5.11452	14.267	6.52377e-15	6.59064e-13	24.0244
PBK	4.651	5.50441	15.9056	3.61281e-16	5.59344e-14	26.9193
MELK	4.64475	4.86234	15.9653	3.26606e-16	5.18197e-14	27.02
PEG10	4.64403	7.88605	10.5858	1.18768e-11	4.05714e-10	16.4698
MCCD1	-4.63848	1.40335	-8.90449	6.31613e-10	1.25715e-08	12.4593
NELL2	4.63365	3.98123	8.80394	8.10488e-10	1.56222e-08	12.2076
TMEM37	-4.63079	3.33224	-12.3982	2.43759e-13	1.47624e-11	20.3867
MKI67	4.629	5.08686	6.43279	4.17632e-07	3.45293e-06	5.9191
SLC4A1	-4.62612	1.02194	-11.7075	1.02331e-12	5.0895e-11	18.9418
MEX3A	4.62029	5.90386	9.02453	4.69789e-10	9.70829e-09	12.758
VASH2	4.60546	4.46497	15.1645	1.29765e-15	1.58677e-13	25.6417
SOD3	-4.5893	4.65352	-6.85582	1.30817e-07	1.25571e-06	7.08486
TCEAL5	4.57762	4.30615	5.33809	8.95207e-06	5.04586e-05	2.85451
TMEM100	4.57663	4.75789	6.97777	9.39226e-08	9.42072e-07	7.41798
BUB1B	4.56997	4.99591	16.8525	7.54483e-17	1.54091e-14	28.4803
RRM2	4.56732	5.45377	13.4797	2.86867e-14	2.2947e-12	22.5382
VSTM2B	4.5573	3.68501	5.55416	4.866e-06	2.97318e-05	3.46205
ETV5	4.55046	5.74534	15.4534	7.8375e-16	1.08812e-13	26.1458
RAB17	-4.54872	1.48188	-20.1284	5.56045e-19	3.13969e-16	33.3397
BUB1	4.54232	4.52702	17.1053	5.02652e-17	1.10918e-14	28.8843
KIF1A	4.54073	3.81999	6.56778	2.8783e-07	2.51171e-06	6.29269
TMEM61	-4.53846	1.83322	-13.887	1.32297e-14	1.20371e-12	23.3153
AQP6	-4.53537	1.38446	-10.651	1.02548e-11	3.61896e-10	16.6179
SMIM22	-4.532	1.51835	-15.5102	7.10471e-16	1.00291e-13	26.2439
DTL	4.53136	4.95859	13.7125	1.83927e-14	1.58342e-12	22.9846
SKA3	4.52634	4.58261	16.937	6.58296e-17	1.37369e-14	28.616
MAD2L1	4.52388	5.33221	14.7914	2.51616e-15	2.96351e-13	24.979
CDCA8	4.51905	5.27276	14.8049	2.45629e-15	2.91086e-13	25.0031
FZD7	4.51442	7.30946	11.6646	1.12086e-12	5.46149e-11	18.8501
SLC16A1	4.50958	5.8067	14.1019	8.85465e-15	8.41543e-13	23.7181
SERPINA5	-4.50571	1.68426	-15.9362	3.4309e-16	5.36608e-14	26.9708
NCAPG	4.50563	4.47556	15.8649	3.87094e-16	5.94515e-14	26.8504
DACH1	4.50088	6.99147	15.543	6.71393e-16	9.54771e-14	26.3004
KIF15	4.47892	4.29008	15.4696	7.62176e-16	1.06805e-13	26.1737
BSND	-4.47867	0.916712	-17.0673	5.34071e-17	1.13923e-14	28.824
ALDH1A1	-4.47508	4.52438	-6.29992	6.03351e-07	4.79038e-06	5.55011
SEPTIN3	4.46698	4.39429	8.66267	1.15316e-09	2.08263e-08	11.8518
TFAP2B	-4.46347	1.05194	-23.2355	9.62631e-21	1.23204e-17	37.3027
RAD51AP1	4.45275	5.44544	16.4425	1.47314e-16	2.64312e-14	27.814
KIF11	4.44865	5.66958	12.6595	1.43647e-13	9.25415e-12	20.9188
SPOCK3	4.44607	3.73719	6.70225	1.98985e-07	1.81737e-06	6.66339
COBLL1	-4.43284	2.07445	-9.73127	8.5467e-11	2.24105e-09	14.4781
TYMS	4.43243	6.76922	17.9509	1.33831e-17	3.65961e-15	30.1983
SFTA2	-4.42461	0.995599	-29.7572	7.75643e-24	3.7227e-20	44.1032
NMU	4.42389	3.94133	9.62683	1.0949e-10	2.75485e-09	14.2281
PRR15	-4.42325	2.26945	-9.43907	1.71527e-10	4.01322e-09	13.7749
SCTR	-4.41692	1.3691	-11.4479	1.78049e-12	8.23659e-11	18.3836
LCN2	-4.40708	1.31954	-6.22711	7.38584e-07	5.72209e-06	5.34739
FOXM1	4.40197	5.14877	7.29141	4.03516e-08	4.52494e-07	8.268
HMMR	4.40001	4.96546	15.3139	9.98898e-16	1.28704e-13	25.9033
GDNF	4.38281	4.4943	6.38188	4.80769e-07	3.90432e-06	5.77787
H2AW	4.36632	6.37425	8.51455	1.67368e-09	2.85866e-08	11.4759
CCDC198	-4.36615	2.25127	-7.14171	6.03109e-08	6.40403e-07	7.86355
PRR15L	-4.36226	2.08428	-8.59662	1.36106e-09	2.40469e-08	11.6845
PLK1	4.35712	4.97053	12.5166	1.91629e-13	1.18293e-11	20.6288
CCNB1	4.35696	6.78678	17.4169	3.0677e-17	7.36172e-15	29.3751
AFF3	4.34995	4.44268	10.4061	1.78442e-11	5.81619e-10	16.059
SLC9A4	-4.34816	0.888927	-22.7548	1.74515e-20	1.8613e-17	36.725
KIF12	-4.32687	3.60728	-7.39463	3.06305e-08	3.56607e-07	8.5455
MEX3B	4.31737	4.86345	16.6684	1.01729e-16	1.93365e-14	28.1828
KIF18A	4.31211	4.24238	19.9857	6.78661e-19	3.61915e-16	33.1437
EPS8L2	-4.30767	3.16224	-10.2438	2.58687e-11	8.03605e-10	15.6843
OGDHL	-4.30661	2.44579	-11.3163	2.36439e-12	1.04348e-10	18.0977
KIF4A	4.30571	4.2474	10.185	2.96185e-11	9.02565e-10	15.5477
MDK	4.30303	9.71793	9.87364	6.11154e-11	1.68819e-09	14.8166
HJURP	4.30285	4.265	15.3082	1.00892e-15	1.29128e-13	25.8933
DGKK	4.30109	3.47478	5.82102	2.29708e-06	1.53817e-05	4.21164
L1CAM	-4.29666	3.12795	-6.72919	1.84841e-07	1.70359e-06	6.73747
PIMREG	4.29117	4.71369	15.4052	8.5216e-16	1.12053e-13	26.0621
CLDN16	-4.29024	1.39349	-11.5936	1.30363e-12	6.24118e-11	18.6978
DEPDC1	4.28652	3.99321	17.3307	3.51424e-17	8.32917e-15	29.2401
NCAPH	4.28025	4.21312	13.6817	1.95009e-14	1.65048e-12	22.9258
CDKN3	4.27096	5.04385	14.8816	2.14139e-15	2.55344e-13	25.1404
TMC4	-4.27024	3.04031	-10.3821	1.88494e-11	6.10236e-10	16.0037
VTCN1	-4.26896	1.76149	-15.391	8.73342e-16	1.14057e-13	26.0376
LTF	-4.26524	1.21781	-10.2263	2.69316e-11	8.28578e-10	15.6436
CDH2	4.26492	6.5726	12.21	3.58398e-13	2.0417e-11	19.9986
DEPDC1B	4.26099	4.46351	16.8146	8.02115e-17	1.62095e-14	28.4194
GP2	-4.25713	0.834368	-16.6862	9.88148e-17	1.89705e-14	28.2117
PDZK1	-4.25477	2.44123	-9.60107	1.16413e-10	2.90624e-09	14.1662
SPP1	-4.25039	6.91654	-4.89043	3.16986e-05	0.000155999	1.59863
RGS4	4.24887	5.69251	7.37128	3.25979e-08	3.75188e-07	8.48282
GAS1	4.24787	7.23198	12.3524	2.67623e-13	1.60057e-11	20.2926
NPY	4.24372	3.57981	4.62316	6.73021e-05	0.000301743	0.854034
ANKRD2	-4.24149	1.06271	-18.65	4.65806e-18	1.49042e-15	31.2434
CENPU	4.23972	5.22243	16.7776	8.51669e-17	1.70316e-14	28.3597
RAMP3	-4.23423	2.42895	-14.6959	2.98715e-15	3.39333e-13	24.8072
NUDT11	4.2313	4.11461	5.65807	3.63145e-06	2.30544e-05	3.7541
FOXD1	4.22462	5.335	10.0165	4.37639e-11	1.27107e-09	15.1537
ZNF521	4.21914	5.61442	9.50776	1.45473e-10	3.53517e-09	13.9412
KIF18B	4.21205	4.23993	8.93743	5.82226e-10	1.16798e-08	12.5414
SPC25	4.20654	4.89701	21.5992	7.64417e-20	5.51065e-17	35.2851
CKAP2	4.1942	6.23853	19.0164	2.71487e-18	9.47637e-16	31.777
CEP55	4.19045	4.67783	14.1423	8.21483e-15	7.84618e-13	23.7933
ZMAT4	4.19038	3.85954	12.004	5.49099e-13	2.92368e-11	19.569
SLC16A12	-4.18837	1.86694	-11.0087	4.62817e-12	1.83475e-10	17.4204
KIF2C	4.18023	4.8492	10.3826	1.88294e-11	6.10236e-10	16.0048
NDC80	4.17539	4.55782	16.4186	1.53256e-16	2.68379e-14	27.7745
TNNT1	4.17004	3.44069	4.58139	7.56805e-05	0.000335623	0.738256
ARHGAP11A	4.1619	4.36897	16.1279	2.48472e-16	4.04252e-14	27.2928
S100A14	-4.15567	2.12285	-8.24883	3.28853e-09	5.11614e-08	10.7946
PCK1	-4.15359	1.57222	-10.0502	4.04648e-11	1.18241e-09	15.2328
ASPM	4.15248	3.76503	12.2444	3.33925e-13	1.92513e-11	20.0698
HSPA2	-4.15169	3.98891	-8.23228	3.43087e-09	5.30748e-08	10.7518
NR0B2	-4.14651	1.16603	-13.6128	2.22336e-14	1.82411e-12	22.7942
DMRT3	4.14615	3.3524	4.72897	4.99724e-05	0.000231643	1.14814
EMILIN3	4.14374	3.65149	6.46444	3.82673e-07	3.20251e-06	6.00682
CDH7	4.1391	3.35695	7.67851	1.44462e-08	1.85139e-07	9.30253
SLC52A3	-4.13619	1.20555	-19.5398	1.27482e-18	5.69161e-16	32.5228
NCAM1	4.12894	5.07487	9.36927	2.02919e-10	4.62117e-09	13.6053
BEX1	4.12515	7.1069	7.40269	2.998e-08	3.49288e-07	8.56712
SLC3A1	-4.11981	1.46234	-9.42327	1.78171e-10	4.13108e-09	13.7366
IRF6	-4.11229	1.72277	-10.5789	1.20622e-11	4.11314e-10	16.4541
CRB3	-4.1033	1.99883	-11.4912	1.62243e-12	7.57843e-11	18.4773
ITGA8	4.10043	5.79935	7.45964	2.5766e-08	3.06668e-07	8.71965
CPXM1	4.10039	7.5572	7.54127	2.07504e-08	2.52931e-07	8.9377
DPYSL5	4.09415	3.40339	5.46979	6.17291e-06	3.66556e-05	3.22482
TINAGL1	-4.09292	3.42667	-11.3601	2.15101e-12	9.64837e-11	18.193
EPHA3	4.08879	4.06231	8.12205	4.55349e-09	6.75041e-08	10.4663
S100A6	-4.08743	8.01158	-8.79823	8.2208e-10	1.58139e-08	12.1933
RCOR2	4.08596	5.06964	8.14928	4.24532e-09	6.38228e-08	10.537
C1QTNF4	4.08345	6.15012	8.5452	1.54914e-09	2.68414e-08	11.5539
EXO1	4.08307	3.80229	15.2766	1.06617e-15	1.35551e-13	25.8382
SLC9A3	-4.07848	2.2143	-7.62167	1.67793e-08	2.1013e-07	9.15169
RANBP3L	-4.07685	1.38755	-16.7006	9.65227e-17	1.87176e-14	28.2351
MT1E	-4.0705	3.84332	-8.11309	4.65979e-09	6.88143e-08	10.4431
CDK1	4.07045	6.38179	17.5021	2.68359e-17	6.63981e-15	29.5079
SMIM6	-4.07026	1.5007	-10.1911	2.92071e-11	8.92864e-10	15.5618
SULT2B1	-4.06741	1.15591	-18.9015	3.2125e-18	1.08199e-15	31.6107
SLC34A2	-4.06711	1.57239	-6.77805	1.61729e-07	1.51538e-06	6.87168
MND1	4.05776	4.38667	16.8543	7.52225e-17	1.54091e-14	28.4833
GCGR	-4.05775	1.23466	-13.2649	4.34366e-14	3.30911e-12	22.1214
SGO1	4.05653	3.97308	19.9208	7.43336e-19	3.69814e-16	33.0541
CEACAM1	-4.05437	1.98364	-17.5131	2.63758e-17	6.63981e-15	29.5251
AVPR2	-4.05054	1.0581	-18.7739	3.87711e-18	1.28332e-15	31.4249
CLGN	4.04936	3.73944	12.1447	4.10029e-13	2.26199e-11	19.8631
GADD45B	-4.04288	4.36425	-6.89761	1.16757e-07	1.13666e-06	7.19917
MCM10	4.03967	3.66587	14.3384	5.72168e-15	5.90563e-13	24.156
CDC25A	4.03276	4.29373	15.2629	1.09188e-15	1.37006e-13	25.8143
PRSS22	-4.02798	1.18402	-16.411	1.55173e-16	2.68379e-14	27.7622
GDF3	-4.02326	0.942993	-33.1565	3.31128e-25	2.119e-21	47.0278
ROBO2	4.01425	4.02869	11.3686	2.11163e-12	9.51622e-11	18.2117
LAMA4	4.01388	6.22571	9.69483	9.31677e-11	2.40085e-09	14.391
LIPH	-4.01384	1.09827	-28.6876	2.24467e-23	8.61864e-20	43.1045
GTSE1	4.00061	4.01141	9.61142	1.13581e-10	2.83922e-09	14.191
DNASE1L3	-3.99984	1.7772	-15.4386	8.04095e-16	1.09482e-13	26.1202
C19orf33	-3.99777	2.50125	-9.72065	8.76409e-11	2.28294e-09	14.4527
DLK1	3.99631	3.24976	4.32702	0.000154235	0.000628394	0.0373824
CDCA2	3.99494	3.75827	10.577	1.21146e-11	4.12368e-10	16.4498
SELP	-3.99235	1.22701	-24.1061	3.36979e-21	5.3911e-18	38.3189
CLU	-3.99162	5.81153	-6.39455	4.64202e-07	3.79385e-06	5.81304
PKHD1	-3.98422	1.15097	-17.203	4.30177e-17	9.95005e-15	29.0391
NUAK2	-3.98201	3.93999	-8.17966	3.9265e-09	5.97788e-08	10.6157
CDCA5	3.9717	4.39967	12.7547	1.18716e-13	7.859e-12	21.1106
CA2	-3.97128	4.0734	-6.14744	9.21929e-07	6.96819e-06	5.12522
PAQR5	-3.9699	1.99845	-10.2965	2.29209e-11	7.2137e-10	15.8064
RSPO3	3.96863	5.50807	5.61651	4.08217e-06	2.55358e-05	3.63731
WASF3	3.96807	6.69597	10.6705	9.81645e-12	3.50943e-10	16.662
NKAIN3	3.96551	3.26617	11.5262	1.50528e-12	7.11784e-11	18.5529
FBN2	3.96545	3.74482	7.6447	1.5791e-08	1.99313e-07	9.21285
AP1M2	-3.95967	3.41204	-6.39135	4.6834e-07	3.81791e-06	5.80414
DSCC1	3.95535	4.74892	22.0879	4.0591e-20	3.71079e-17	35.903
CDC25C	3.95455	3.72919	20.2888	4.45195e-19	2.67089e-16	33.5583
KIFC1	3.95445	4.04985	9.50147	1.47681e-10	3.56399e-09	13.926
ROBO1	3.94606	5.37999	12.5244	1.88642e-13	1.16824e-11	20.6446
SCD	3.94053	5.92369	9.80715	7.14547e-11	1.92396e-09	14.6588
CENPK	3.92964	4.28712	14.1916	7.49746e-15	7.34368e-13	23.885
APBA2	3.92606	3.96509	8.92565	5.99411e-10	1.2012e-08	12.5121
MAOA	-3.92028	2.34094	-10.6244	1.08874e-11	3.79341e-10	16.5575
ADGRG1	-3.91769	4.33693	-6.53969	3.10971e-07	2.68316e-06	6.21505
SLC15A1	3.9101	4.10359	6.22087	7.51514e-07	5.80586e-06	5.33
PLAU	-3.90737	4.1963	-8.04281	5.58639e-09	8.08805e-08	10.2602
KL	-3.90665	1.68189	-12.1637	3.9425e-13	2.20665e-11	19.9026
CDC45	3.90529	4.15127	13.9218	1.23925e-14	1.14271e-12	23.3809
NR4A1	-3.89925	3.37786	-6.79372	1.54954e-07	1.4611e-06	6.91468
GPHA2	3.89898	3.36547	6.89976	1.16075e-07	1.13118e-06	7.20505
SPINK1	-3.89766	1.03007	-7.9385	7.3206e-09	1.02212e-07	9.98762
NUPR2	-3.89422	2.40672	-6.95965	9.86507e-08	9.81293e-07	7.36859
KLHL23	3.88931	5.13424	14.918	2.00704e-15	2.40819e-13	25.2053
ECEL1	3.88107	4.57096	4.42702	0.000116655	0.000491992	0.311932
ANLN	3.88036	4.52117	12.2045	3.62462e-13	2.05874e-11	19.9872
STAP1	-3.88025	1.11989	-15.6513	5.57262e-16	8.04384e-14	26.4866
BLNK	-3.87898	2.34419	-9.98039	4.76095e-11	1.36013e-09	15.0686
MSI1	3.87682	6.00952	6.74796	1.75588e-07	1.63163e-06	6.78906
ACSL1	-3.87532	3.59599	-12.7477	1.20389e-13	7.94239e-12	21.0965
ELAVL4	3.86753	3.17337	6.32476	5.63189e-07	4.5088e-06	5.61918
EDN2	-3.8633	1.38482	-7.31897	3.74841e-08	4.2581e-07	8.34221
FOXQ1	-3.86074	1.36685	-10.537	1.32598e-11	4.47384e-10	16.3586
LMNB1	3.8602	5.24963	8.4683	1.88121e-09	3.17918e-08	11.358
SKP2	3.85887	5.93019	22.576	2.18355e-20	2.2063e-17	36.507
B3GNT3	-3.85869	1.01945	-14.7247	2.83644e-15	3.28036e-13	24.859
CBX2	3.85817	5.01504	7.08925	6.94735e-08	7.22118e-07	7.72126
FOLR3	-3.85591	0.947597	-16.5482	1.23811e-16	2.30769e-14	27.9871
ELF5	-3.85574	0.825465	-10.9306	5.498e-12	2.13233e-10	17.2467
APOC1	3.85558	4.94516	8.73776	9.55765e-10	1.78838e-08	12.0412
CNTNAP2	3.85416	3.53423	7.96804	6.78016e-09	9.52896e-08	10.0649
KCNH2	3.85056	4.07668	7.11722	6.44248e-08	6.76972e-07	7.79716
FBXO5	3.84798	5.05862	18.2029	9.11157e-18	2.6108e-15	30.5793
UGT2A3	-3.84611	1.09309	-11.9896	5.6579e-13	2.96777e-11	19.5388
GALNT14	-3.84478	2.78426	-9.13862	3.55221e-10	7.61958e-09	13.0401
WNK4	-3.84103	2.33752	-9.66243	1.00609e-10	2.56166e-09	14.3135
FBXO2	-3.83763	2.33285	-9.39972	1.88559e-10	4.35092e-09	13.6794
MMP16	3.83588	3.35333	9.61413	1.1285e-10	2.82464e-09	14.1976
SPC24	3.83529	4.29465	16.2079	2.174e-16	3.59797e-14	27.426
KCNJ10	-3.83301	1.63714	-9.23258	2.82531e-10	6.23452e-09	13.2712
PCDH18	3.82842	5.97038	7.66243	1.50704e-08	1.91731e-07	9.25991
LBX2	3.82546	3.55364	8.81093	7.96539e-10	1.53998e-08	12.2251
HSD11B2	-3.82415	6.81918	-6.42362	4.28354e-07	3.53397e-06	5.89367
PKDCC	3.8201	5.82746	8.50853	1.69929e-09	2.89725e-08	11.4606
RACGAP1	3.81717	5.36368	20.2188	4.90443e-19	2.85319e-16	33.4631
GFRA1	3.81431	5.69987	6.38988	4.70243e-07	3.8318e-06	5.80007
CKAP2L	3.80803	3.55502	14.1871	7.56035e-15	7.3677e-13	23.8766
CXXC4	3.8077	4.06965	10.3384	2.08251e-11	6.65225e-10	15.9031
TEK	-3.80561	2.46063	-12.9862	7.49727e-14	5.2797e-12	21.5728
RBM24	3.80267	3.63105	5.36899	8.20406e-06	4.69119e-05	2.9414
OIP5	3.80266	4.20618	15.424	8.24714e-16	1.10719e-13	26.0949
SPAG5	3.80162	4.54398	10.2988	2.28049e-11	7.18896e-10	15.8115
FAM131C	-3.79935	1.7844	-11.2437	2.76783e-12	1.18345e-10	17.9389
PALM3	-3.79414	2.22031	-9.8438	6.55518e-11	1.78253e-09	14.7459
GATA2	-3.78629	2.57197	-9.55525	1.29857e-10	3.19615e-09	14.0559
ATP1B1	-3.78354	7.32522	-8.41044	2.17836e-09	3.58356e-08	11.21
TMEM238L	-3.78304	0.798189	-11.1381	3.48434e-12	1.45418e-10	17.7067
HSPB7	-3.78025	1.53291	-8.38759	2.3085e-09	3.76538e-08	11.1515
NREP	3.7747	8.17651	13.1012	5.97976e-14	4.34847e-12	21.8002
ELMO3	-3.77075	2.1909	-17.2511	3.98547e-17	9.33087e-15	29.115
HYAL1	-3.76438	1.96921	-13.9771	1.11745e-14	1.0414e-12	23.4847
EHF	-3.76287	1.02394	-17.6992	1.97325e-17	5.26147e-15	29.8132
FYB2	-3.76212	1.10552	-16.0729	2.72502e-16	4.39622e-14	27.2007
GJB1	-3.75927	1.76159	-7.25481	4.45065e-08	4.92285e-07	8.16935
ABCB1	-3.75655	1.78696	-9.14376	3.50792e-10	7.54035e-09	13.0528
CX3CL1	-3.75624	3.11268	-8.83428	7.51633e-10	1.45903e-08	12.2837
FAM167B	-3.75484	4.08407	-11.0562	4.16933e-12	1.67454e-10	17.5257
CDT1	3.74986	4.7576	8.48829	1.78846e-09	3.03044e-08	11.409
KCNQ1	-3.74897	3.05885	-10.658	1.00939e-11	3.58194e-10	16.6339
ADGRF1	-3.74892	1.9473	-9.48865	1.52285e-10	3.64082e-09	13.895
SPX	-3.74393	2.41782	-7.31549	3.78341e-08	4.29024e-07	8.33285
EFHD1	-3.74103	5.51674	-7.18574	5.35727e-08	5.7683e-07	7.98276
EZH2	3.73525	5.29516	15.4502	7.88127e-16	1.08812e-13	26.1402
MLLT11	3.73471	6.3904	9.69318	9.35316e-11	2.407e-09	14.3871
BHMT	-3.73381	0.991053	-16.3772	1.64106e-16	2.78805e-14	27.7064
ACADL	-3.73247	1.01127	-21.7986	5.89556e-20	4.71596e-17	35.5388
HMCN1	3.73064	4.80747	6.47399	3.72712e-07	3.13549e-06	6.03328
PTGS1	-3.73063	2.43274	-6.13147	9.63881e-07	7.23967e-06	5.08064
CENPH	3.72469	5.38027	15.1368	1.36246e-15	1.65547e-13	25.5929
FA2H	-3.72397	1.2505	-14.5767	3.70495e-15	4.11751e-13	24.5915
CACHD1	3.71542	5.59968	9.13644	3.57113e-10	7.65162e-09	13.0348
MFAP3L	-3.71328	1.92041	-15.4317	8.13877e-16	1.10034e-13	26.1081
SMIM5	-3.71239	1.36732	-12.5026	1.97135e-13	1.21301e-11	20.6003
EDN1	-3.70906	2.43256	-8.68011	1.10389e-09	2.00686e-08	11.8958
LOX	3.70311	5.06732	6.64106	2.35329e-07	2.11213e-06	6.4949
CLDN2	-3.69434	1.14104	-7.65689	1.52922e-08	1.94038e-07	9.24519
ACKR1	-3.69137	1.29079	-9.1021	3.88402e-10	8.19399e-09	12.95
ATP6V1B1	-3.68924	3.35631	-8.43298	2.05726e-09	3.42544e-08	11.2677
NXPH4	3.68897	4.88821	5.81764	2.31895e-06	1.55002e-05	4.20216
CDH1	-3.68878	3.94147	-5.3986	7.54613e-06	4.3662e-05	3.02466
STMN1	3.68752	9.09021	14.409	5.0273e-15	5.24533e-13	24.2856
ADD2	3.68476	3.0542	7.13871	6.08006e-08	6.44178e-07	7.85541
BARX1	3.68445	3.04404	4.71279	5.23016e-05	0.000241135	1.1031
ILDR1	-3.67583	2.26202	-10.6708	9.80977e-12	3.50943e-10	16.6627
RAD51	3.66829	4.04586	17.0237	5.72695e-17	1.2082e-14	28.7546
MISP3	-3.66271	2.27377	-12.6362	1.50533e-13	9.63313e-12	20.8717
PADI2	-3.65962	1.97264	-8.9633	5.46215e-10	1.10737e-08	12.6059
COX7A1	-3.65873	3.59179	-6.30121	6.01211e-07	4.77536e-06	5.55368
AURKA	3.65871	4.70678	13.7071	1.85834e-14	1.58562e-12	22.9742
COL9A1	3.657	3.38634	8.70965	1.02528e-09	1.88537e-08	11.9704
ORC1	3.65388	3.61346	12.0963	4.53278e-13	2.4582e-11	19.7621
FANCI	3.65252	4.41409	10.8763	6.20136e-12	2.38585e-10	17.1253
FZD10	3.65152	4.48525	7.19017	5.29384e-08	5.71926e-07	7.99475
KCNK13	-3.65065	1.05465	-25.8749	4.42241e-22	1.06127e-18	40.272
HRG	-3.6462	0.751585	-11.1067	3.73205e-12	1.52442e-10	17.6375
POU3F3	-3.64298	3.76761	-3.5305	0.00136108	0.0042808	-2.08329
OR51E1	3.64277	3.31771	6.31127	5.84652e-07	4.65733e-06	5.58168
CDO1	3.63738	5.15665	15.7624	4.60871e-16	6.806e-14	26.6762
FAM3B	-3.63675	1.61051	-11.1111	3.69579e-12	1.51283e-10	17.6473
MEIS1	3.63388	5.12137	7.1447	5.98275e-08	6.36679e-07	7.87164
CST6	-3.63245	2.02374	-4.64341	6.35766e-05	0.000286782	0.910253
ADH1C	-3.63185	1.63424	-7.46236	2.55803e-08	3.04836e-07	8.72694
TMEM139	-3.63035	2.53289	-8.70701	1.03206e-09	1.89603e-08	11.9637
TRIP13	3.63001	4.1693	15.8509	3.96412e-16	6.03994e-14	26.8266
SLPI	-3.62959	5.03182	-3.6368	0.00102433	0.003328	-1.80894
IGDCC3	3.62884	3.84545	6.70326	1.98434e-07	1.8132e-06	6.66618
RASAL1	-3.62851	1.73815	-8.20374	3.69121e-09	5.66457e-08	10.6781
PARPBP	3.62689	4.06918	15.2052	1.20807e-15	1.4867e-13	25.7132
SPR	-3.62538	2.94502	-8.57342	1.44284e-09	2.51587e-08	11.6256
TACC3	3.62473	5.26628	8.56737	1.46501e-09	2.5522e-08	11.6103
HGD	-3.62471	1.38504	-9.18065	3.20597e-10	6.97035e-09	13.1436
PRR11	3.62409	4.26423	11.6376	1.18694e-12	5.73975e-11	18.7923
CDH24	3.62394	5.60705	7.81826	1.00145e-08	1.34352e-07	9.67177
FOS	-3.62296	5.63526	-5.88225	1.93458e-06	1.32407e-05	4.38336
PRRG4	-3.62197	1.82368	-11.3408	2.24236e-12	9.94201e-11	18.1511
SMPX	3.62054	3.03801	3.89388	0.000510371	0.00180977	-1.13305
SGK2	-3.6165	1.7592	-13.861	1.3892e-14	1.2349e-12	23.2663
VAX2	3.61634	3.6143	8.55726	1.50276e-09	2.61118e-08	11.5846
THBS4	3.6148	4.40471	6.40435	4.51787e-07	3.70342e-06	5.84024
CACNG4	3.61257	4.53718	5.09203	1.79391e-05	9.34841e-05	2.16332
DEGS2	-3.61254	1.81449	-14.0901	9.05014e-15	8.55885e-13	23.6962
TUBB2B	3.61247	7.2012	10.5317	1.3418e-11	4.51137e-10	16.3467
PFKFB3	-3.60797	4.97503	-7.63008	1.64113e-08	2.06059e-07	9.17403
SPSB4	3.60654	4.08451	7.67627	1.45315e-08	1.86108e-07	9.2966
TMEM176B	-3.60594	5.11705	-6.67869	2.12254e-07	1.92574e-06	6.59855
KLHDC7A	-3.60397	1.55581	-10.7559	8.10768e-12	2.97612e-10	16.8549
GINS2	3.59958	4.67675	13.1844	5.08079e-14	3.79537e-12	21.9639
GCNT3	-3.59909	0.86025	-14.2595	6.61522e-15	6.61453e-13	24.0105
KCNG1	3.59524	3.57877	7.31619	3.77638e-08	4.28481e-07	8.33472
SLC22A2	-3.59069	0.815023	-22.9017	1.45338e-20	1.6413e-17	36.9028
PROSER2	-3.58339	2.14115	-10.0005	4.5428e-11	1.31543e-09	15.116
CDC6	3.58158	3.90448	14.1555	8.0168e-15	7.69533e-13	23.8178
RHBG	-3.58151	0.893236	-18.1277	1.02151e-17	2.88397e-15	30.466
CBLC	-3.57803	1.82182	-8.77208	8.77386e-10	1.67602e-08	12.1276
PRC1	3.57787	5.07899	8.60605	1.32918e-09	2.3562e-08	11.7084
EGR1	-3.57768	6.407	-5.44638	6.59431e-06	3.88815e-05	3.159
KCNK2	3.57488	3.13529	8.70255	1.04362e-09	1.91543e-08	11.9525
SKA1	3.57319	3.56902	12.1953	3.69386e-13	2.08573e-11	19.9682
PSAT1	3.57161	6.32253	11.8417	7.71118e-13	3.94771e-11	19.2269
ITGB4	-3.56656	2.13572	-10.6974	9.23984e-12	3.34061e-10	16.7231
KIF14	3.56623	3.20614	12.9006	8.88051e-14	6.11068e-12	21.4025
IQGAP3	3.56221	3.97268	6.1063	1.03396e-06	7.71468e-06	5.01035
BRIP1	3.562	3.26268	10.1273	3.38446e-11	1.01682e-09	15.4131
LDHD	-3.55809	1.0551	-12.5721	1.71287e-13	1.07815e-11	20.7417
MTHFD2	3.55732	5.41542	13.7098	1.84862e-14	1.58437e-12	22.9795
E2F7	3.54727	3.28816	10.3246	2.14936e-11	6.84301e-10	15.8713
CENPE	3.54684	3.37203	10.2825	2.36687e-11	7.42469e-10	15.774
COL4A3	-3.54521	1.46206	-11.4016	1.96688e-12	8.99555e-11	18.2833
ASF1B	3.54202	5.39193	9.73078	8.55656e-11	2.24105e-09	14.4769
HPN	-3.54085	3.35382	-6.12902	9.70468e-07	7.28347e-06	5.07382
PVALB	-3.53947	2.47427	-5.94891	1.60507e-06	1.12941e-05	4.57013
DNA2	3.53936	3.99993	12.9742	7.67637e-14	5.3785e-12	21.5491
FOXC2	3.53922	6.51254	5.63211	3.90672e-06	2.45744e-05	3.68116
CDH12	3.53809	2.91326	5.66551	3.55621e-06	2.26592e-05	3.775
PRDM16	-3.53487	0.931888	-16.7636	8.71252e-17	1.70933e-14	28.3371
IRX3	-3.53383	3.74405	-4.98023	2.46007e-05	0.000124089	1.84991
COL4A4	-3.53193	1.74443	-8.6375	1.22828e-09	2.19763e-08	11.7881
KCNJ3	-3.53009	1.11534	-13.2838	4.18744e-14	3.21562e-12	22.1582
FAM78B	3.5291	3.42164	4.25743	0.000187219	0.00074662	-0.152869
SLC43A2	-3.52854	2.69172	-9.25303	2.68839e-10	5.97358e-09	13.3214
IL17RD	3.52464	5.27007	7.06223	7.47306e-08	7.70918e-07	7.64788
TMEM171	-3.51889	2.5208	-8.13501	4.40412e-09	6.55937e-08	10.5
GAS2L3	3.51544	3.5617	17.6378	2.17088e-17	5.70911e-15	29.7184
TMEM125	-3.51451	2.00006	-8.43227	2.06101e-09	3.42871e-08	11.2659
SLC12A3	-3.51395	0.808572	-11.4508	1.76927e-12	8.20447e-11	18.39
RBP4	-3.51298	1.79989	-6.70127	1.99523e-07	1.82055e-06	6.66068
FOSB	-3.51131	2.43943	-4.70615	5.3289e-05	0.000244981	1.08462
NEIL3	3.51085	3.17374	13.4366	3.11661e-14	2.46367e-12	22.455
ENC1	3.50492	6.44192	7.11897	6.41215e-08	6.75264e-07	7.8019
CA12	-3.50389	4.63672	-6.07673	1.12287e-06	8.2834e-06	4.92774
KCNN1	3.50074	3.2118	7.59397	1.80516e-08	2.23296e-07	9.07805
MCM2	3.49247	6.11042	8.3893	2.29849e-09	3.75224e-08	11.1559
USP2	-3.48669	2.60793	-7.71194	1.3231e-08	1.71628e-07	9.39107
KPNA2	3.48228	7.36617	12.7903	1.10577e-13	7.42256e-12	21.182
TCEAL7	3.48087	6.25886	4.52123	8.95996e-05	0.000388292	0.571789
GRB14	-3.47939	2.38734	-6.03607	1.25788e-06	9.11491e-06	4.81406
C1orf210	-3.47426	2.68872	-5.58349	4.47998e-06	2.76491e-05	3.54451
EGFLAM	3.47362	3.8249	7.67182	1.47026e-08	1.88048e-07	9.28481
CXCR4	3.46899	7.10186	7.7234	1.28389e-08	1.67072e-07	9.42139
S100A4	-3.46891	5.03028	-8.42862	2.08014e-09	3.45753e-08	11.2566
GAL3ST1	-3.46263	2.57076	-9.46547	1.60991e-10	3.8204e-09	13.8389
KLF2	-3.45809	4.25335	-8.01456	6.00996e-09	8.63985e-08	10.1865
CKS1B	3.45599	6.29187	10.597	1.15786e-11	3.98363e-10	16.4954
WASF1	3.45577	6.64326	12.3489	2.69535e-13	1.607e-11	20.2855
POSTN	3.45302	5.80773	5.36499	8.29716e-06	4.73089e-05	2.93016
C3orf70	3.45061	3.76769	6.09919	1.05466e-06	7.84481e-06	4.99049
PSRC1	3.45057	4.69793	13.7978	1.56506e-14	1.37196e-12	23.1466
ESPL1	3.44761	3.50722	7.378	3.20185e-08	3.68962e-07	8.50088
SLIT1	3.44457	2.90128	6.6154	2.52512e-07	2.24017e-06	6.42413
GPR132	-3.43703	0.994289	-23.7342	5.25414e-21	7.75915e-18	37.8894
OLFM3	3.42758	2.95696	4.94852	2.69048e-05	0.000134475	1.76114
ETV1	3.4261	5.0339	9.25945	2.64686e-10	5.89494e-09	13.3371
KLK8	3.42552	2.79192	6.8833	1.21391e-07	1.17581e-06	7.16004
KIFC3	-3.42543	2.53312	-10.6824	9.55676e-12	3.42936e-10	16.689
CTSH	-3.42463	4.19415	-12.2697	3.16988e-13	1.8441e-11	20.1222
SLCO4C1	-3.42298	1.69763	-10.234	2.64596e-11	8.15364e-10	15.6615
UNCX	3.42043	7.45665	5.43241	6.85942e-06	4.01975e-05	3.11972
TNFSF10	-3.41948	4.20982	-6.28465	6.29472e-07	4.97104e-06	5.50762
CA14	3.4124	3.54294	6.39521	4.63366e-07	3.78863e-06	5.81485
SERPINF2	-3.40997	1.99401	-5.901	1.83554e-06	1.26485e-05	4.43591
MAOB	-3.40607	2.73566	-7.71707	1.30539e-08	1.69445e-07	9.40465
TJP3	-3.40587	1.4585	-10.773	7.80377e-12	2.89781e-10	16.8935
PIEZO1	-3.39652	2.25362	-9.77873	7.64041e-11	2.04006e-09	14.5912
ORC6	3.39411	3.56679	13.9464	1.1834e-14	1.09754e-12	23.4271
PLEK2	-3.39265	1.48423	-12.7817	1.12483e-13	7.49991e-12	21.1648
PCDH15	3.39205	2.74419	7.77612	1.11816e-08	1.47535e-07	9.56067
PPP1R1A	-3.39191	3.89335	-6.23388	7.24815e-07	5.62222e-06	5.36625
MYB	3.39108	2.80502	8.95751	5.54082e-10	1.11998e-08	12.5914
PLK4	3.39073	4.11173	11.8502	7.57382e-13	3.88776e-11	19.245
BRINP1	3.39057	4.61463	5.0736	1.88979e-05	9.80017e-05	2.11162
SLIT2	3.38644	4.12804	9.02405	4.70348e-10	9.7094e-09	12.7568
ZWINT	3.38447	6.15156	15.3683	9.08544e-16	1.17853e-13	25.9981
MACC1	-3.38069	1.02558	-17.482	2.76958e-17	6.73042e-15	29.4766
CEBPD	-3.37688	6.06279	-5.8197	2.30562e-06	1.54201e-05	4.20793
H2BC14	3.3764	2.91794	7.81404	1.01253e-08	1.3565e-07	9.66068
ST14	-3.37029	3.90922	-4.37753	0.000133958	0.000554491	0.175896
CLEC3B	-3.36892	2.56786	-6.96985	9.59599e-08	9.57916e-07	7.3964
FBN3	3.36817	3.30765	5.17567	1.41638e-05	7.61243e-05	2.39809
TUBA1A	3.36468	9.6109	11.5092	1.561e-12	7.32716e-11	18.5162
BICC1	-3.35599	3.3744	-7.55732	1.98876e-08	2.43652e-07	8.98048
ST8SIA4	3.35513	3.57132	7.33146	3.62535e-08	4.13544e-07	8.37581
KLRG2	-3.35488	1.1968	-11.0094	4.6204e-12	1.83475e-10	17.4221
TICRR	3.35463	3.00213	6.78756	1.57583e-07	1.48443e-06	6.89777
GPX3	-3.35378	5.93493	-6.74076	1.79082e-07	1.65927e-06	6.76927
IGSF9	3.35349	4.73391	5.4824	5.95718e-06	3.55273e-05	3.26028
SOBP	3.35132	4.84812	8.10526	4.75474e-09	7.00012e-08	10.4227
IRX5	-3.34965	2.36564	-5.11075	1.7015e-05	8.90793e-05	2.21585
PIANP	3.34903	4.7209	6.55465	2.9842e-07	2.58648e-06	6.25641
C1orf116	-3.34757	1.27426	-9.35281	2.11145e-10	4.7689e-09	13.5652
SLC4A11	-3.34477	2.37866	-8.24389	3.33035e-09	5.17701e-08	10.7818
CNGA1	-3.33184	1.10676	-16.4657	1.41798e-16	2.56815e-14	27.852
TMEFF1	3.33171	2.87671	8.87382	6.81434e-10	1.34314e-08	12.3826
CDCA3	3.33094	3.8257	14.6996	2.9675e-15	3.39108e-13	24.8138
RBP1	3.3282	7.20257	10.7644	7.95565e-12	2.93717e-10	16.874
JUNB	-3.32691	6.33031	-6.85947	1.29524e-07	1.24516e-06	7.09485
REEP2	3.31808	4.06625	6.93034	1.0682e-07	1.05273e-06	7.28859
HES6	3.31627	4.85502	10.5034	1.43056e-11	4.77068e-10	16.282
RNF144B	-3.30998	3.32145	-9.45807	1.63878e-10	3.88389e-09	13.821
ANXA9	-3.30937	3.18208	-9.20479	3.02287e-10	6.63994e-09	13.203
CNIH2	3.30729	3.94881	7.97043	6.73814e-09	9.48379e-08	10.0712
SEMA3A	3.30728	3.14013	6.78008	1.60833e-07	1.50912e-06	6.87726
NAPSA	-3.3064	1.46162	-12.4491	2.19762e-13	1.33513e-11	20.491
TDGF1	-3.3044	0.847857	-22.5162	2.35418e-20	2.25978e-17	36.4338
SLC16A7	-3.29903	1.48371	-11.1227	3.60382e-12	1.48468e-10	17.6727
PPARGC1A	-3.2932	2.11216	-9.47068	1.58993e-10	3.78233e-09	13.8515
CHST1	3.29274	5.72903	6.25052	6.92064e-07	5.4053e-06	5.4126
PHYHIPL	-3.29219	1.90517	-8.30651	2.83783e-09	4.49511e-08	10.9432
MAP2	3.29131	4.93435	6.94655	1.02222e-07	1.01158e-06	7.33283
SPINK8	3.28983	2.86077	6.88119	1.2209e-07	1.18199e-06	7.15426
CAPG	-3.28436	4.85535	-5.76717	2.67207e-06	1.75648e-05	4.06051
DENND5B	3.28214	4.30765	7.11252	6.52452e-08	6.83722e-07	7.78443
NR1H4	-3.27999	1.05359	-10.5293	1.34918e-11	4.52825e-10	16.3411
CWH43	-3.27993	0.73855	-18.6912	4.38172e-18	1.42577e-15	31.3039
PIF1	3.27381	2.93824	11.5652	1.3849e-12	6.59736e-11	18.6369
ATAD2	3.27117	4.74127	12.0529	4.95901e-13	2.6593e-11	19.6716
ABO	-3.26879	2.90043	-5.85528	2.08657e-06	1.41648e-05	4.30773
UNC5B	3.26635	5.67197	4.95989	2.60551e-05	0.000130636	1.79295
KNSTRN	3.26285	5.04605	17.5762	2.38987e-17	6.2001e-15	29.623
INA	3.26009	2.96873	5.4823	5.95884e-06	3.55273e-05	3.26
CDC7	3.25731	4.54779	12.7639	1.16552e-13	7.74243e-12	21.1291
CENPM	3.25483	4.2362	13.2938	4.10695e-14	3.16648e-12	22.1778
FADS2	3.25439	5.01165	6.73961	1.79647e-07	1.66371e-06	6.7661
BACH2	3.25363	3.89288	6.48478	3.61784e-07	3.05606e-06	6.06315
BDKRB2	-3.25251	1.25916	-13.5251	2.6292e-14	2.12081e-12	22.6258
RASD2	3.24921	3.50692	5.44686	6.58547e-06	3.8877e-05	3.16034
LAD1	-3.24669	3.4212	-6.18684	8.26127e-07	6.32881e-06	5.23514
CRACD	3.24609	3.3007	5.13371	1.59462e-05	8.43115e-05	2.2803
NDRG1	-3.2445	4.2086	-7.34411	3.50491e-08	4.00758e-07	8.40983
FOSL2	-3.24166	4.42254	-7.38451	3.14676e-08	3.64405e-07	8.51836
ESCO2	3.24002	2.99432	12.473	2.0933e-13	1.28394e-11	20.5399
CLIC6	-3.23979	1.35163	-7.62575	1.65995e-08	2.08286e-07	9.16254
RNF128	-3.23673	1.79484	-6.79489	1.54459e-07	1.45715e-06	6.91789
SCML2	3.23522	3.68165	15.6644	5.44848e-16	7.92424e-14	26.5091
BLM	3.23289	3.40951	8.3057	2.84373e-09	4.49704e-08	10.9412
FAT3	3.22872	3.54613	6.49402	3.52677e-07	2.98795e-06	6.08874
CD82	-3.227	2.41159	-8.22223	3.52036e-09	5.43278e-08	10.7259
SEMA4A	-3.22619	2.78249	-7.14985	5.90027e-08	6.28947e-07	7.88561
PLEKHO1	3.22587	5.58156	8.20264	3.70164e-09	5.67152e-08	10.6752
H2AC17	3.22542	3.05413	8.41204	2.16953e-09	3.57516e-08	11.2141
ECT2	3.22477	5.61334	13.7636	1.66972e-14	1.45046e-12	23.0817
PLEKHH2	-3.21805	2.17028	-10.7419	8.36485e-12	3.05883e-10	16.8234
ADH1B	-3.21513	2.47161	-4.39703	0.000126856	0.000528626	0.229464
ST6GAL2	3.21323	3.97551	7.21281	4.98148e-08	5.42146e-07	8.05595
KIF23	3.20797	4.56376	11.5233	1.51464e-12	7.14449e-11	18.5466
G0S2	-3.20695	4.22031	-5.16505	1.45951e-05	7.82017e-05	2.36827
MEOX2	3.20475	3.56695	3.81124	0.000639309	0.00220442	-1.35208
LCN12	-3.20282	1.98855	-9.06076	4.29808e-10	8.99832e-09	12.8478
PDE1A	-3.20149	3.14856	-6.96346	9.76378e-08	9.71721e-07	7.37897
TET1	3.19684	3.79947	8.18171	3.90588e-09	5.95592e-08	10.6211
GJC1	3.19515	4.22365	9.84797	6.49123e-11	1.77481e-09	14.7558
NPY1R	-3.1885	2.17587	-8.66062	1.15909e-09	2.0894e-08	11.8466
KDM2B	3.18459	5.2878	7.48878	2.38477e-08	2.865e-07	8.79758
KCNC3	-3.18337	1.90845	-8.63947	1.22223e-09	2.19088e-08	11.7931
FZD2	3.18202	6.48278	7.31025	3.83675e-08	4.33537e-07	8.31876
EPHX3	-3.17583	1.91288	-6.91836	1.10354e-07	1.08367e-06	7.25587
SMC4	3.17537	4.97554	7.68174	1.43239e-08	1.83817e-07	9.3111
MYH14	-3.17448	2.37584	-5.30422	9.85068e-06	5.49778e-05	2.75929
CHCHD10	-3.17416	6.10356	-11.2856	2.52713e-12	1.10013e-10	18.0306
RHEX	-3.16718	1.07281	-11.3094	2.40005e-12	1.05197e-10	18.0826
TTC22	-3.16701	0.786361	-19.9956	6.69285e-19	3.61915e-16	33.1574
LRRC19	-3.16676	1.52922	-8.96328	5.46245e-10	1.10737e-08	12.6058
RAD54L	3.16662	3.43072	7.03245	8.0995e-08	8.27097e-07	7.56691
LRFN5	3.16403	2.71543	4.82596	3.80213e-05	0.000182895	1.41852
LY6H	3.1631	2.9972	6.38953	4.70694e-07	3.83385e-06	5.79911
SCX	3.16266	5.24012	5.71589	3.08635e-06	1.9977e-05	3.91651
E2F1	3.16049	4.48472	8.03128	5.75546e-09	8.30668e-08	10.2301
SLC44A4	-3.1603	2.93145	-5.30647	9.78815e-06	5.46894e-05	2.76563
TMEM30B	-3.16029	3.12292	-6.17732	8.48302e-07	6.46771e-06	5.2086
KLK6	3.15175	5.98766	3.74278	0.00076976	0.00258942	-1.5323
NEURL3	-3.1496	1.32619	-9.24655	2.73103e-10	6.04732e-09	13.3055
MN1	3.14608	4.43334	5.38261	7.8947e-06	4.534e-05	2.97968
LMX1B	3.14594	3.32294	3.80256	0.00065457	0.00224923	-1.375
TMEM45B	-3.14515	2.52783	-12.8403	1.00082e-13	6.78932e-12	21.2823
GPRC5A	-3.14311	2.40446	-5.63086	3.92056e-06	2.46454e-05	3.67762
B4GALNT2	-3.14043	0.6379	-36.5269	1.9391e-26	1.86134e-22	49.6021
RSPO1	3.13648	3.2459	4.38775	0.000130189	0.00054064	0.203955
C4orf46	3.13303	5.30327	16.7627	8.72562e-17	1.70933e-14	28.3356
CLDN14	-3.12916	1.07577	-14.5101	4.18113e-15	4.53499e-13	24.4703
HOGA1	-3.12611	1.71378	-9.37665	1.99343e-10	4.55594e-09	13.6233
SHMT2	3.12595	6.69893	10.5475	1.29472e-11	4.38377e-10	16.3827
ARID3B	3.1252	4.36351	5.51523	5.43046e-06	3.27328e-05	3.35259
TMEM176A	-3.12468	4.39309	-5.70261	3.20378e-06	2.0612e-05	3.87922
TUBA1B	3.12451	8.84761	10.6419	1.04674e-11	3.66703e-10	16.5972
FBXL16	-3.1239	2.13487	-8.54299	1.55781e-09	2.69673e-08	11.5483
CRYBG1	-3.11546	1.80957	-8.98728	5.14875e-10	1.05267e-08	12.6655
HMGB3	3.11468	6.37948	12.2291	3.44573e-13	1.97466e-11	20.0382
AGR3	-3.11309	1.01298	-9.38436	1.95669e-10	4.48799e-09	13.642
RTKN2	3.11232	3.53494	12.7025	1.31788e-13	8.51877e-12	21.0055
PPL	-3.11006	2.57851	-7.45333	2.62014e-08	3.11079e-07	8.70278
RIPOR3	-3.10805	1.37369	-12.0034	5.4977e-13	2.92368e-11	19.5677
SCGB1D2	-3.10469	1.05505	-7.59894	1.78163e-08	2.21097e-07	9.09127
CDCA4	3.10159	5.97097	14.5353	3.99378e-15	4.38129e-13	24.5162
CENPV	3.10132	6.56662	10.7345	8.50491e-12	3.09824e-10	16.8067
NGFR	3.09698	4.1746	4.57274	7.75424e-05	0.000342693	0.714283
SCG5	3.09696	4.31063	3.49694	0.0014881	0.00462497	-2.16922
XRCC2	3.09598	3.18322	11.3527	2.18569e-12	9.75834e-11	18.1769
PCDH1	-3.09297	3.27739	-6.72325	1.8787e-07	1.72819e-06	6.72114
PLA2G4F	-3.09118	1.20987	-8.81033	7.97716e-10	1.5407e-08	12.2236
CHRDL1	3.08732	3.94081	6.53357	3.16257e-07	2.7202e-06	6.19814
SPIN4	3.08702	5.26003	10.9887	4.83695e-12	1.90286e-10	17.3759
CYP24A1	-3.08375	1.07605	-6.14575	9.26261e-07	6.99542e-06	5.12052
TMEM207	-3.08344	0.789278	-9.1891	3.1406e-10	6.8515e-09	13.1644
DBF4	3.08334	4.38493	15.217	1.18327e-15	1.46558e-13	25.7339
GINS1	3.08081	4.77188	13.6723	1.9852e-14	1.67157e-12	22.9079
CYTL1	3.07843	3.70651	4.39426	0.000127844	0.000532049	0.221836
RFC4	3.07697	5.47164	18.9927	2.81062e-18	9.63541e-16	31.7427
CIP2A	3.07464	3.75508	14.7726	2.6025e-15	3.02805e-13	24.9452
EVPL	-3.07336	2.31329	-5.89643	1.85921e-06	1.27841e-05	4.4231
GMPR	-3.06934	3.42392	-6.60019	2.63284e-07	2.32499e-06	6.38218
PKMYT1	3.06773	3.32166	7.5363	2.10254e-08	2.55957e-07	8.92444
SERINC2	-3.06487	5.96492	-6.50471	3.42437e-07	2.90889e-06	6.11831
KRT8	-3.06332	5.24685	-3.50572	0.00145378	0.0045286	-2.14676
GREB1	3.06217	2.76269	6.45374	3.94144e-07	3.28704e-06	5.97718
BSPRY	-3.06216	2.08536	-7.40382	2.98896e-08	3.4891e-07	8.57016
TEDC2	3.0614	3.67092	9.6229	1.10519e-10	2.7699e-09	14.2186
IGF2BP2	3.06131	6.88383	6.60849	2.5735e-07	2.27993e-06	6.40507
ARL5B	3.06021	6.02823	11.4979	1.59921e-12	7.48822e-11	18.4919
BMP7	3.05888	5.25639	5.97225	1.50359e-06	1.06595e-05	4.63548
KIF26B	3.05422	5.44924	4.52797	8.79233e-05	0.000382582	0.590403
ACBD7	3.05084	3.15923	8.94901	5.65813e-10	1.13982e-08	12.5703
TCEA3	-3.04994	3.17229	-5.78911	2.51238e-06	1.66033e-05	4.12209
DCDC2	-3.04947	3.50787	-3.97651	0.000406989	0.00148374	-0.912497
PLLP	-3.04846	2.29754	-13.4701	2.922e-14	2.32766e-12	22.5197
RILP	-3.048	1.93848	-12.9189	8.56415e-14	5.91419e-12	21.439
COL13A1	3.04766	3.63114	7.02598	8.24252e-08	8.39469e-07	7.5493
FABP5	3.04596	5.94703	9.86799	6.19305e-11	1.70825e-09	14.8032
ENAH	3.0452	5.84346	12.3347	2.77456e-13	1.6491e-11	20.2563
NPW	3.04444	4.68667	5.17417	1.42238e-05	7.63612e-05	2.39389
GJA1	3.04435	6.76693	7.31478	3.79056e-08	4.29582e-07	8.33095
ABCA4	-3.03978	1.03651	-8.72955	9.75558e-10	1.80954e-08	12.0205
IER3	-3.03949	5.8172	-6.972	9.54023e-08	9.52931e-07	7.40226
SGO2	3.03281	3.70733	13.1778	5.14749e-14	3.83029e-12	21.9508
CYSTM1	-3.03269	6.26015	-11.5708	1.36837e-12	6.53481e-11	18.649
MFAP2	3.02988	6.65289	7.80874	1.02666e-08	1.37255e-07	9.64671
HABP2	-3.02629	1.0896	-6.42887	4.22177e-07	3.4875e-06	5.90824
E2F2	3.02605	2.93949	6.77403	1.63513e-07	1.53054e-06	6.86065
PCDHB2	3.025	3.6165	3.98696	0.000395476	0.00144506	-0.884507
F2RL1	-3.02186	3.08932	-6.24106	7.10498e-07	5.5268e-06	5.38625
PRRG2	-3.02132	2.22859	-11.3097	2.3988e-12	1.05197e-10	18.0831
A4GALT	-3.02085	2.74091	-6.23978	7.13019e-07	5.54416e-06	5.3827
DPYSL4	3.01769	3.42412	3.70212	0.000859151	0.00284624	-1.63877
LINGO2	3.01702	2.76618	7.60479	1.75433e-08	2.18415e-07	9.10683
ZNF516	3.0115	5.15584	8.66421	1.14873e-09	2.07659e-08	11.8557
TEX15	3.00922	2.46178	7.60195	1.76756e-08	2.19777e-07	9.09926
CHEK1	3.0091	4.38679	11.2119	2.9661e-12	1.2598e-10	17.8691
NR2F1	3.00836	7.58875	5.02858	2.14609e-05	0.000109781	1.98537
FANCD2	3.00801	3.53694	13.0591	6.49458e-14	4.66978e-12	21.7171
LPL	-3.00475	2.1626	-6.00027	1.39025e-06	9.92791e-06	4.71392
GPC2	3.00445	2.70101	9.63554	1.07246e-10	2.71089e-09	14.249
ZNF730	2.99849	2.90591	8.19945	3.73207e-09	5.71358e-08	10.667
CLSPN	2.99794	3.07034	5.08383	1.83594e-05	9.54926e-05	2.14033
MYO3B	-2.99741	1.26765	-9.53397	1.36631e-10	3.35426e-09	14.0045
ENG	-2.99726	6.06478	-5.03284	2.12039e-05	0.000108668	1.99733
SDC4	-2.99569	5.98815	-9.01032	4.86493e-10	1.00104e-08	12.7227
CHGB	-2.99543	1.73623	-6.00019	1.39057e-06	9.92791e-06	4.71368
FKBP10	2.9952	5.67768	6.53697	3.13308e-07	2.7021e-06	6.20754
CDK5R1	2.99316	3.09361	8.34895	2.5469e-09	4.10195e-08	11.0524
NCAPD2	2.99171	6.46534	6.18066	8.4045e-07	6.41804e-06	5.21792
SACS	2.98737	3.7488	7.50508	2.28382e-08	2.7558e-07	8.84114
MCM7	2.98588	6.976	8.00023	6.23725e-09	8.92271e-08	10.1491
KNL1	2.98578	3.12916	10.6427	1.04467e-11	3.66648e-10	16.5992
ZFP36	-2.98527	6.58955	-5.87419	1.97881e-06	1.35193e-05	4.36075
TM4SF1	-2.98299	4.74848	-9.9614	4.97661e-11	1.41124e-09	15.0239
TSPAN8	-2.98258	4.01646	-3.93753	0.000452917	0.00163166	-1.01673
APOL1	-2.98152	3.27878	-6.49593	3.50824e-07	2.97487e-06	6.09402
H2BC7	2.98144	3.05944	6.452	3.96047e-07	3.30005e-06	5.97235
SLC7A11	2.98129	2.55224	4.61212	6.9423e-05	0.0003106	0.82341
TMEM238	-2.97654	3.60621	-8.59648	1.36155e-09	2.40469e-08	11.6842
CHL1	-2.97607	1.16072	-7.60228	1.76599e-08	2.19724e-07	9.10016
C4orf19	-2.97323	1.62011	-12.0118	5.40227e-13	2.88893e-11	19.5854
TBX15	2.97229	2.57713	5.29305	1.01662e-05	5.65383e-05	2.72792
ENAM	-2.96948	0.743555	-19.1279	2.30769e-18	8.51982e-16	31.9374
DUSP4	2.96696	3.87226	7.86604	8.8401e-09	1.20023e-07	9.7975
LRRN3	2.966	2.97493	7.75976	1.16711e-08	1.53152e-07	9.51749
TSPAN33	-2.96508	4.90272	-5.89861	1.8479e-06	1.27246e-05	4.4292
IGF2BP3	2.96442	2.54857	5.52963	5.21432e-06	3.15588e-05	3.39309
COLGALT2	2.96395	2.80878	5.04336	2.05834e-05	0.000105828	2.02681
RGMA	2.96294	3.28628	6.95029	1.0119e-07	1.00393e-06	7.34304
MARCKSL1	2.96206	10.1976	7.0115	8.57206e-08	8.69342e-07	7.50987
ADPRHL1	2.96149	4.40978	6.4495	3.98792e-07	3.32004e-06	5.96542
IGFBP7	-2.95586	9.32433	-7.91188	7.84517e-09	1.08354e-07	9.91786
SBK1	2.95429	6.06693	5.1202	1.65667e-05	8.70408e-05	2.24237
RNF157	2.95403	3.72699	5.71893	3.06004e-06	1.98536e-05	3.92506
EFNA3	2.95393	4.58951	7.2068	5.06262e-08	5.50352e-07	8.03969
SUV39H2	2.95215	4.40139	15.665	5.44377e-16	7.92424e-14	26.5099
DLL3	2.95115	2.67357	8.60733	1.32493e-09	2.35083e-08	11.7117
ITLN1	-2.95109	0.665051	-6.52669	3.22307e-07	2.76482e-06	6.17911
PHLDA2	-2.95106	3.31814	-7.04295	7.87273e-08	8.05654e-07	7.59547
FOXA3	-2.94981	1.08356	-9.72754	8.62237e-11	2.25214e-09	14.4692
TLE4	2.94851	5.3098	7.7441	1.21601e-08	1.58917e-07	9.47613
ROR2	2.94786	5.1194	6.31321	5.81514e-07	4.63618e-06	5.58708
SLC15A2	-2.94702	1.38103	-14.7191	2.86519e-15	3.29377e-13	24.8489
LMTK3	-2.94609	1.53404	-9.96886	4.89078e-11	1.38895e-09	15.0415
DDIAS	2.9449	3.16411	11.9984	5.55458e-13	2.93765e-11	19.5574
CCNP	-2.94453	1.21142	-7.65822	1.52387e-08	1.93487e-07	9.24872
ACSS1	-2.94337	2.04514	-7.45748	2.59138e-08	3.08046e-07	8.71389
CDON	2.94257	3.55832	7.22706	4.79454e-08	5.24775e-07	8.09444
SLC14A2	-2.94128	1.45978	-5.07586	1.87778e-05	9.75104e-05	2.11795
FSD1	2.9408	3.35907	7.01984	8.38072e-08	8.52252e-07	7.53258
B3GNT8	-2.93684	2.02431	-10.3154	2.19511e-11	6.96557e-10	15.85
ELOVL4	2.93447	3.05805	6.39973	4.57605e-07	3.74791e-06	5.8274
CHN1	2.93224	4.64487	12.8917	9.03855e-14	6.17516e-12	21.3848
APLP1	2.93062	3.76417	4.02604	0.000355182	0.00131333	-0.77963
PRELP	-2.92926	2.88801	-3.84439	0.000584146	0.00203714	-1.26439
DMGDH	-2.92547	1.31046	-12.7162	1.28214e-13	8.37227e-12	21.0332
OSBPL6	2.92313	2.65653	9.52725	1.38844e-10	3.39991e-09	13.9883
FCGBP	-2.91898	1.86524	-6.84539	1.34588e-07	1.28869e-06	7.0563
PCYT1B	2.9182	2.51204	6.85858	1.2984e-07	1.24758e-06	7.0924
CCDC88A	2.91653	4.69143	8.75357	9.18801e-10	1.73102e-08	12.081
DTNA	2.91237	3.08116	8.43422	2.05083e-09	3.41769e-08	11.2709
TENM3	2.91064	3.84364	5.66422	3.56913e-06	2.2734e-05	3.77138
NRXN1	2.91024	2.42812	5.65353	3.67814e-06	2.3291e-05	3.74134
KIF2A	2.91003	5.01401	9.53137	1.37481e-10	3.37083e-09	13.9983
SLC38A11	-2.9072	0.711804	-19.292	1.81928e-18	7.12785e-16	32.1721
ITGA2	-2.90699	2.69324	-7.28994	4.05104e-08	4.53745e-07	8.26405
SOSTDC1	-2.90616	3.4429	-5.29192	1.01988e-05	5.67031e-05	2.72473
CCDC138	2.90493	3.38732	13.6449	2.09155e-14	1.73076e-12	22.8555
GPAT3	-2.90094	2.51497	-5.61106	4.14531e-06	2.58886e-05	3.62199
HEY1	2.90091	5.06601	6.06315	1.16626e-06	8.55227e-06	4.88978
LPCAT2	-2.90058	2.79898	-9.99786	4.57089e-11	1.32031e-09	15.1098
SLC44A3	-2.90018	3.11829	-6.22328	7.46486e-07	5.77631e-06	5.33673
MVP	-2.89934	3.2023	-7.44963	2.64603e-08	3.13571e-07	8.69288
MSH2	2.89809	5.92391	11.0119	4.59552e-12	1.8342e-10	17.4276
PCDHB10	2.898	4.12729	8.46296	1.90682e-09	3.21116e-08	11.3443
CCNF	2.89547	3.69336	7.1083	6.5992e-08	6.90417e-07	7.77298
LRRC17	2.89387	4.67552	7.18867	5.31532e-08	5.736e-07	7.99067
PDPN	2.89341	4.0159	7.79267	1.07074e-08	1.4213e-07	9.60435
SH2D3A	-2.89331	1.07906	-16.3504	1.7153e-16	2.88863e-14	27.6623
CDK8	2.88985	5.56011	11.6049	1.27243e-12	6.11036e-11	18.7222
CCNA1	2.88865	2.95714	5.59853	4.29425e-06	2.668e-05	3.58676
GLI3	2.88758	3.90326	5.40872	7.33363e-06	4.2664e-05	3.05312
MCM6	2.88332	6.07548	10.6874	9.4504e-12	3.40392e-10	16.7003
TUBB	2.88287	10.6892	8.14658	4.2749e-09	6.40823e-08	10.53
HOXD11	2.88274	5.8071	5.57057	4.64615e-06	2.85521e-05	3.50817
SUSD4	-2.88164	2.63253	-6.07228	1.1369e-06	8.37537e-06	4.91531
SCGB2A1	-2.87795	1.09179	-8.71406	1.01403e-09	1.86906e-08	11.9815
PLA1A	-2.87756	1.54978	-7.0183	8.41573e-08	8.54842e-07	7.52839
LRRTM1	2.87704	2.57585	4.61133	6.95768e-05	0.000311215	0.821226
AIF1L	-2.87439	6.5904	-6.46622	3.80796e-07	3.18958e-06	6.01175
RAPGEF3	-2.87347	2.04678	-10.2388	2.61666e-11	8.07947e-10	15.6727
MMP23B	2.8732	3.40586	5.89154	1.88489e-06	1.29421e-05	4.40938
LMNB2	2.87254	5.86719	5.404	7.43209e-06	4.31061e-05	3.03983
IRF5	-2.8725	1.90881	-8.51655	1.66526e-09	2.85189e-08	11.481
TIMELESS	2.86791	5.29272	6.4698	3.77055e-07	3.16515e-06	6.02166
CPM	-2.86681	3.05148	-7.94997	7.10575e-09	9.92839e-08	10.0177
E2F8	2.86678	2.83026	9.30417	2.37494e-10	5.33264e-09	13.4465
ZNF423	2.86628	4.46896	4.45566	0.000107671	0.000457678	0.39081
STRA6	2.86577	3.56909	5.01665	2.21963e-05	0.00011306	1.95194
TMBIM1	-2.86091	4.19052	-5.87487	1.97503e-06	1.34983e-05	4.36266
BHLHE40	-2.86064	5.26496	-6.09074	1.07981e-06	8.00391e-06	4.9669
PBLD	-2.86062	2.46073	-8.74194	9.45855e-10	1.77676e-08	12.0517
RCAN1	-2.86057	3.79414	-9.48137	1.54968e-10	3.69115e-09	13.8774
CPEB2	-2.85865	2.34805	-8.09723	4.85426e-09	7.12478e-08	10.4018
SPTBN2	-2.85824	4.58191	-4.83173	3.74078e-05	0.000180305	1.43462
TUBA4A	-2.85786	3.24236	-6.19562	8.06191e-07	6.18348e-06	5.25962
ZNF738	2.85454	5.45212	12.924	8.47744e-14	5.87545e-12	21.4493
NPNT	-2.85347	3.09072	-5.28448	1.04153e-05	5.774e-05	2.70382
NAT8	-2.85291	1.03494	-12.1238	4.28169e-13	2.34188e-11	19.8195
TMEM52B	-2.84977	1.69668	-3.69777	0.0008693	0.00287589	-1.65015
COCH	2.84852	2.6876	7.37825	3.19977e-08	3.68945e-07	8.50153
FGFR3	-2.84742	3.37397	-4.05855	0.00032476	0.00121417	-0.692168
ELAVL2	2.84722	2.4565	3.99729	0.000384415	0.00140947	-0.85683
RFC3	2.8463	5.76246	11.4347	1.83173e-12	8.433e-11	18.355
CTHRC1	2.84347	6.20939	4.44423	0.000111171	0.000471137	0.359327
TENM4	2.84097	3.82461	5.06603	1.93062e-05	9.99302e-05	2.0904
MELTF	-2.83803	1.65393	-12.3211	2.8527e-13	1.68511e-11	20.2284
RPL39L	2.83684	6.18222	8.73186	9.69935e-10	1.80434e-08	12.0264
GLT1D1	2.8363	2.6557	5.35676	8.49239e-06	4.82086e-05	2.907
C21orf62	-2.83341	1.12579	-11.9036	6.77083e-13	3.49426e-11	19.3579
ENOX1	2.8327	3.97007	6.34949	5.25878e-07	4.24908e-06	5.68792
TMPO	2.83208	6.58344	15.9349	3.438e-16	5.36608e-14	26.9688
KNTC1	2.83206	3.93792	7.95236	7.06168e-09	9.87721e-08	10.0239
RNF175	2.82897	2.62116	8.15125	4.22392e-09	6.35841e-08	10.5421
WDHD1	2.82791	3.82004	10.0583	3.97166e-11	1.16765e-09	15.2516
CLDN23	-2.82687	1.24564	-13.0592	6.49267e-14	4.66978e-12	21.7174
FGF17	2.82117	2.72142	5.73987	2.8851e-06	1.88139e-05	3.98387
TRPM5	2.8207	3.13921	4.28256	0.000174577	0.000701008	-0.0842638
CCDC167	2.8196	7.38457	8.53959	1.57121e-09	2.71504e-08	11.5396
JPH4	2.81875	4.01605	4.49253	9.71079e-05	0.000416784	0.4925
TMCC3	2.81863	5.33314	5.92483	1.71702e-06	1.19798e-05	4.50268
MDFI	2.8149	4.28039	5.29123	1.02188e-05	5.67819e-05	2.72277
INPP5J	-2.81445	2.84263	-7.41425	2.90712e-08	3.40875e-07	8.59811
LRRC32	-2.81433	4.15842	-5.41542	7.19629e-06	4.19925e-05	3.07195
H2AC20	2.81377	4.58638	6.56377	2.91024e-07	2.53153e-06	6.28161
LDLRAD3	2.81317	4.86314	7.28235	4.13414e-08	4.61705e-07	8.24361
ZNF385C	2.81272	3.8923	5.49502	5.74896e-06	3.44686e-05	3.29575
WNK2	2.81037	3.49589	4.78558	4.2606e-05	0.000201931	1.30585
SPDL1	2.80485	4.64592	11.8266	7.9597e-13	4.0426e-11	19.1949
SLC49A3	-2.80399	1.55366	-14.6867	3.03731e-15	3.43001e-13	24.7905
CALB1	-2.80349	0.882817	-4.58844	7.41986e-05	0.00032989	0.757765
RNASEH2A	2.80301	6.06173	14.1988	7.39833e-15	7.30834e-13	23.8983
RIMS4	2.8008	2.34466	4.66818	5.92984e-05	0.000269574	0.97905
PHLDA1	2.79918	6.87756	7.15259	5.85694e-08	6.25023e-07	7.89303
RASGRP1	-2.79716	1.98965	-7.2191	4.89808e-08	5.34281e-07	8.07294
KCNT2	2.79528	2.74254	6.80464	1.50407e-07	1.42452e-06	6.94461
H1-5	2.79481	2.32005	6.46259	3.84634e-07	3.21612e-06	6.00169
VWA5A	-2.79123	2.21159	-6.61717	2.51286e-07	2.23238e-06	6.42902
CGN	-2.78925	2.32615	-7.15634	5.79814e-08	6.19092e-07	7.90318
DPP10	2.7883	2.48044	5.15444	1.50393e-05	8.02235e-05	2.33848
ESRRB	-2.78708	1.86541	-5.65991	3.61266e-06	2.29807e-05	3.75927
CD1D	2.78391	3.29359	3.88567	0.00052194	0.00184466	-1.15486
ERCC6L	2.78244	2.63507	11.7414	9.52497e-13	4.77442e-11	19.0141
TMEM51	-2.78243	4.28122	-7.82649	9.80126e-09	1.31768e-07	9.69346
BTG2	-2.78192	6.44137	-5.39521	7.61869e-06	4.40155e-05	3.01513
THRB	-2.78109	1.5976	-10.4779	1.51568e-11	5.02557e-10	16.2237
CAVIN4	2.77834	2.53583	6.82014	1.44176e-07	1.37297e-06	6.98713
FABP3	-2.77361	4.42797	-5.61558	4.09283e-06	2.55942e-05	3.6347
CHRNA5	2.77304	2.73503	10.9319	5.4828e-12	2.13074e-10	17.2495
DNAJC12	2.77294	3.58641	6.62645	2.4496e-07	2.18509e-06	6.45462
S100A10	-2.77249	6.98087	-4.96524	2.56641e-05	0.000128911	1.80795
ZC3H12A	-2.77156	1.60304	-8.59212	1.37656e-09	2.4223e-08	11.6731
MT-ND6	-2.7707	11.6912	-5.46523	6.25285e-06	3.70959e-05	3.212
CXCL2	-2.77013	1.47033	-7.64815	1.56479e-08	1.97898e-07	9.22202
PRIM1	2.76962	4.11465	12.6032	1.60877e-13	1.01596e-11	20.8048
ATOH7	2.76895	2.79673	4.63809	6.45351e-05	0.000290628	0.895478
SNCA	2.76837	3.62028	8.13544	4.39923e-09	6.55717e-08	10.5011
KREMEN2	2.76705	2.54396	4.3986	0.0001263	0.000527227	0.23378
C1QTNF7	2.76585	4.13179	6.81037	1.48071e-07	1.40587e-06	6.96034
OLFML2B	2.76584	5.35413	4.77294	4.41507e-05	0.000208103	1.27062
SIX4	2.7643	4.24852	8.79923	8.20038e-10	1.57905e-08	12.1958
HOXD13	2.76376	2.33459	2.78556	0.0091687	0.0225062	-3.89566
N4BP2	2.7632	4.24295	10.3786	1.90014e-11	6.14123e-10	15.9956
CHML	2.76298	4.44884	9.62629	1.09631e-10	2.75485e-09	14.2268
PURG	2.76205	3.2003	11.6934	1.05441e-12	5.20375e-11	18.9116
FGF9	-2.76148	1.78164	-6.1477	9.2124e-07	6.96572e-06	5.12597
TRAIP	2.76135	3.36748	16.5259	1.28425e-16	2.37067e-14	27.9507
POC1A	2.75921	4.07502	13.4243	3.19118e-14	2.51083e-12	22.4312
NECTIN4	-2.75689	0.759071	-13.8756	1.35161e-14	1.214e-12	23.2938
DEK	2.7566	7.87139	11.6047	1.27312e-12	6.11036e-11	18.7217
PXDN	2.7565	5.91143	5.21883	1.25378e-05	6.83032e-05	2.51932
TNFSF13	-2.75436	2.09109	-9.05809	4.3263e-10	9.03769e-09	12.8412
PNMA8C	2.75359	2.73502	4.94855	2.69028e-05	0.000134475	1.76121
H2AX	2.75321	8.01409	8.32773	2.68836e-09	4.30093e-08	10.9978
TRPM4	-2.75199	2.51082	-9.10447	3.86154e-10	8.15555e-09	12.9559
E2F3	2.75141	4.41778	7.57368	1.90458e-08	2.34536e-07	9.02405
HK2	2.75068	3.34988	5.91983	1.74122e-06	1.2105e-05	4.48868
ADTRP	-2.74919	0.644008	-14.2794	6.37629e-15	6.50004e-13	24.0474
FRK	-2.74795	1.4376	-13.0224	6.98096e-14	4.9454e-12	21.6445
FAIM2	2.74643	3.32824	4.10551	0.000285281	0.00108495	-0.565464
GLIPR2	2.74413	5.63562	11.7384	9.5855e-13	4.79225e-11	19.0077
UBE2S	2.74196	6.13346	11.2438	2.76733e-12	1.18345e-10	17.939
MMRN2	-2.74186	3.43607	-6.7953	1.54289e-07	1.45627e-06	6.919
PTPRD	2.74133	3.84054	5.14096	1.56229e-05	8.28075e-05	2.30065
SINHCAF	2.74026	7.65632	9.44049	1.70943e-10	4.00703e-09	13.7784
STIL	2.73864	3.34703	9.21229	2.96823e-10	6.52739e-09	13.2214
RGS10	2.73833	5.89407	6.40726	4.48177e-07	3.67697e-06	5.84829
HASPIN	2.7375	2.62006	6.90743	1.13681e-07	1.11179e-06	7.22601
CRABP1	2.73687	3.95109	4.52699	8.81641e-05	0.000383286	0.587708
GXYLT2	2.73637	3.36077	5.5525	4.88884e-06	2.98524e-05	3.45738
GDF11	2.7337	4.31548	6.49623	3.50536e-07	2.97375e-06	6.09485
HEPACAM2	-2.73273	1.06735	-5.70699	3.16454e-06	2.03868e-05	3.89153
MFSD6L	-2.73251	0.753151	-17.4987	2.6977e-17	6.63981e-15	29.5027
STK32B	-2.73178	1.62102	-8.41467	2.1551e-09	3.56363e-08	11.2209
KIF20B	2.72858	4.33298	10.6825	9.55558e-12	3.42936e-10	16.6892
STK26	2.72793	4.95522	5.92918	1.69621e-06	1.18543e-05	4.51488
VWA1	-2.72668	4.6355	-5.36736	8.24203e-06	4.70504e-05	2.9368
SBK2	2.72276	2.33559	4.29861	0.000166944	0.000674591	-0.0403768
BCAM	-2.72257	7.24232	-4.85726	3.48088e-05	0.000169265	1.50592
CCL2	-2.72019	5.31017	-4.42546	0.000117165	0.000493817	0.30764
LAMP5	2.71967	3.78069	3.28033	0.0026295	0.00759914	-2.71521
MT-ND5	-2.71912	11.6367	-5.54122	5.0468e-06	3.06803e-05	3.42566
FAM111B	2.71864	3.01266	7.68503	1.42005e-08	1.82478e-07	9.31982
MMP24OS	-2.71776	4.20066	-7.71731	1.30458e-08	1.69445e-07	9.40528
ACVR2B	2.71572	4.38319	7.69687	1.37654e-08	1.77361e-07	9.35118
WNT10A	-2.71497	1.36486	-6.48336	3.63202e-07	3.0662e-06	6.05922
LIN28B	2.71377	2.18976	3.57797	0.0011992	0.00382747	-1.96118
P3H2	-2.71339	4.16374	-5.22653	1.22679e-05	6.69658e-05	2.54097
RORC	-2.71123	0.810264	-14.4541	4.63028e-15	4.91117e-13	24.3681
H2AZ1	2.71123	8.67628	12.2799	3.10433e-13	1.81146e-11	20.1433
FOXD2	2.7103	3.07528	4.79709	4.12454e-05	0.000196257	1.33797
PRSS8	-2.70908	4.84991	-5.26458	1.10175e-05	6.0815e-05	2.64789
LIX1	-2.70883	1.69419	-5.79904	2.4433e-06	1.6225e-05	4.14996
ESRP2	-2.70695	2.14741	-7.16526	5.66067e-08	6.06437e-07	7.92733
HAUS1	2.70666	6.04099	8.65482	1.17606e-09	2.11603e-08	11.8319
PRRX2	2.70613	3.51117	5.51717	5.40085e-06	3.25646e-05	3.35804
STAT4	2.7046	3.34571	3.72419	0.00080944	0.00269956	-1.58103
SLC4A9	-2.70424	0.669128	-9.25964	2.64561e-10	5.89494e-09	13.3376
PDE7A	2.70361	4.57856	12.8133	1.0562e-13	7.13975e-12	21.2282
PCBP4	2.70359	6.25876	6.24336	7.05963e-07	5.50044e-06	5.39266
CBX7	-2.70324	1.77643	-12.7816	1.1251e-13	7.49991e-12	21.1646
MTRNR2L12	-2.70295	3.74313	-7.53748	2.09597e-08	2.5532e-07	8.92759
LURAP1	-2.70294	1.49302	-17.1726	4.51523e-17	1.0198e-14	28.991
SIM1	-2.70279	2.0947	-4.90736	3.02197e-05	0.000149448	1.64597
SFN	-2.70248	1.38808	-6.30334	5.97653e-07	4.74929e-06	5.55963
PPP1R13L	-2.7023	3.03074	-7.23044	4.75127e-08	5.20931e-07	8.10357
FAM217B	2.7003	4.78674	13.0949	6.05384e-14	4.38572e-12	21.7878
FAM149A	-2.70004	2.18967	-7.08795	6.97161e-08	7.24248e-07	7.71775
SORCS1	2.69941	2.30304	4.89196	3.15621e-05	0.000155524	1.60291
SMC2	2.69488	5.38932	9.1239	3.68226e-10	7.85467e-09	13.0038
TRIM59	2.69442	3.58992	8.66797	1.13795e-09	2.05903e-08	11.8652
HOXA11	2.69202	6.06787	4.29743	0.000167492	0.000676097	-0.0435992
CLTRN	-2.68667	3.26469	-10.3461	2.04629e-11	6.54743e-10	15.9208
SLC26A7	-2.68507	1.97854	-4.05821	0.000325059	0.00121505	-0.693068
ZNF280C	2.6845	4.11198	10.4438	1.63782e-11	5.38405e-10	16.1455
EDN3	2.68342	3.57711	4.33649	0.000150219	0.000613794	0.0632992
PDGFC	2.68208	5.93558	6.26477	6.652e-07	5.21458e-06	5.45228
TCIM	-2.68112	6.69541	-4.1284	0.000267786	0.00102778	-0.503549
NEMP1	2.68062	4.77139	9.71685	8.84338e-11	2.29736e-09	14.4436
RBM47	-2.6803	4.07915	-5.35958	8.42509e-06	4.79244e-05	2.91492
PDE2A	-2.67909	1.70977	-11.1426	3.45012e-12	1.44304e-10	17.7167
RGN	-2.67697	1.5452	-9.29948	2.40205e-10	5.38092e-09	13.435
NR4A2	-2.67264	2.09741	-6.13463	9.55427e-07	7.1846e-06	5.08947
WDR76	2.67246	3.92363	10.3989	1.81392e-11	5.9023e-10	16.0425
TAF1A	2.67192	4.03957	11.3814	2.05453e-12	9.32455e-11	18.2393
HSF2	2.67077	5.77646	12.1166	4.34574e-13	2.37015e-11	19.8045
GNG3	2.67064	3.24378	5.83528	2.20699e-06	1.48562e-05	4.25163
TIAM1	2.67021	3.74006	9.06116	4.29386e-10	8.99832e-09	12.8488
LIN9	2.6699	4.08107	13.9866	1.09774e-14	1.02802e-12	23.5025
PLAAT4	-2.66372	4.24773	-7.43581	2.74505e-08	3.23309e-07	8.65588
CENPL	2.66333	3.27942	10.6981	9.22634e-12	3.34061e-10	16.7245
C1orf112	2.66269	3.28389	9.00206	4.96485e-10	1.01941e-08	12.7022
SCUBE3	2.66119	3.95163	5.18973	1.36121e-05	7.33443e-05	2.43758
ARC	-2.65771	1.76422	-5.44697	6.5833e-06	3.88761e-05	3.16067
CAPS	-2.65704	2.99606	-8.04876	5.50126e-09	7.97683e-08	10.2757
MARCKS	2.65432	8.97954	11.3981	1.98165e-12	9.02568e-11	18.2757
TRIL	2.65275	6.42632	5.95518	1.57713e-06	1.11233e-05	4.5877
KRT80	-2.65077	1.52995	-6.06116	1.17276e-06	8.57698e-06	4.88422
IL1R2	-2.6507	1.01947	-10.8848	6.08562e-12	2.35074e-10	17.1443
NSD2	2.65003	4.62313	5.39493	7.62481e-06	4.40377e-05	3.01433
GALNT3	-2.64942	2.40634	-5.37872	7.98183e-06	4.5791e-05	2.96875
GPC6	2.64695	4.61153	6.4183	4.34699e-07	3.57249e-06	5.87892
SLC16A4	-2.64688	2.78294	-8.30573	2.84349e-09	4.49704e-08	10.9412
GPX7	2.6467	6.98645	9.45676	1.64391e-10	3.88397e-09	13.8178
PLAC1	2.6461	2.18716	3.47484	0.00157792	0.00486633	-2.22562
SYT1	2.64523	4.43873	5.49081	5.81755e-06	3.48038e-05	3.28393
SALL2	2.64297	5.87449	4.81073	3.96896e-05	0.000189731	1.37602
MAP1B	2.64268	4.73637	5.67232	3.48871e-06	2.22587e-05	3.79413
SAPCD2	2.64228	3.54355	8.17797	3.94353e-09	5.99429e-08	10.6114
AGR2	-2.64139	1.49544	-5.19692	1.33381e-05	7.21311e-05	2.4578
TGM2	-2.6405	3.94426	-6.03197	1.27235e-06	9.20021e-06	4.80261
NBAS	2.63831	5.54129	7.05	7.72416e-08	7.93836e-07	7.61463
KCNIP1	2.63559	4.12109	4.10316	0.000287139	0.00109029	-0.571811
EFS	2.63558	6.03603	5.83269	2.22305e-06	1.49491e-05	4.24438
CCND2	2.63348	6.4191	4.11612	0.000277035	0.0010582	-0.536773
HDAC2	2.63341	6.36014	14.3695	5.40406e-15	5.60795e-13	24.2132
MTURN	-2.63252	3.9415	-8.04765	5.51697e-09	7.99357e-08	10.2728
LHFPL2	2.62965	4.39261	7.59544	1.79816e-08	2.22573e-07	9.08197
CCNE1	2.62768	3.72327	6.98286	9.26342e-08	9.30121e-07	7.43187
TNS1	-2.62559	3.93609	-4.8187	3.88073e-05	0.000186263	1.39827
EMID1	2.62505	4.67969	5.29694	1.00551e-05	5.59778e-05	2.73884
PYCR1	2.62223	4.46522	5.60915	4.16769e-06	2.60031e-05	3.61661
IQSEC3	2.61898	2.84641	4.52429	8.88343e-05	0.000385759	0.580243
DPP6	2.61885	3.2913	4.57732	7.65505e-05	0.000339247	0.726981
H4C3	2.6187	4.63087	7.73483	1.24596e-08	1.62389e-07	9.45161
MSH6	2.61869	5.12807	8.20281	3.70005e-09	5.67152e-08	10.6757
CFAP221	-2.61669	1.15262	-11.7583	9.19198e-13	4.6317e-11	19.0499
CHRND	2.61629	2.16493	3.83078	0.000606205	0.00210299	-1.30042
NPM1	2.61603	9.59905	12.6387	1.49803e-13	9.61842e-12	20.8766
DCC	2.61581	2.15335	3.97709	0.000406349	0.00148169	-0.910963
RANBP1	2.6157	7.2783	13.1151	5.81819e-14	4.24706e-12	21.8277
AMBP	-2.61305	0.734601	-16.6452	1.05645e-16	1.9884e-14	28.1452
CAVIN3	-2.61204	3.46741	-6.43499	4.15095e-07	3.43343e-06	5.92522
ACKR2	-2.61146	1.03231	-17.189	4.39855e-17	1.00528e-14	29.017
NFKBIZ	-2.61022	2.19589	-7.90679	7.9499e-09	1.09485e-07	9.90449
GHRL	2.60974	3.0283	5.36749	8.23892e-06	4.70504e-05	2.93717
PCP4	-2.60864	4.56325	-3.14096	0.0037675	0.010413	-3.05781
STOX1	2.60668	4.32369	8.03826	5.65258e-09	8.17155e-08	10.2483
ASTN1	2.60598	2.21907	4.81887	3.87891e-05	0.000186263	1.39873
POLE2	2.60367	3.92243	9.25629	2.66723e-10	5.93342e-09	13.3293
CNTN5	2.60341	2.67829	4.75011	4.70841e-05	0.000220146	1.207
GABARAPL1	-2.60266	5.16098	-5.70347	3.19602e-06	2.0569e-05	3.88164
NAP1L1	2.60085	7.48951	12.332	2.79003e-13	1.65318e-11	20.2507
SRSF12	2.60081	3.5295	11.7851	8.68686e-13	4.38869e-11	19.1069
JADE2	-2.59879	2.09216	-7.22004	4.88575e-08	5.33542e-07	8.07548
SLC32A1	2.59802	2.09518	4.11688	0.000276453	0.0010564	-0.534712
ANKRD13B	2.59753	4.4967	4.89405	3.13766e-05	0.000154652	1.60875
GLCCI1	2.59581	4.90289	9.6336	1.07742e-10	2.71586e-09	14.2443
PRIM2	2.59544	4.31891	17.9435	1.35344e-17	3.65961e-15	30.1872
RHOU	2.59344	5.73285	6.03041	1.27791e-06	9.22652e-06	4.79825
TRPV6	-2.59165	0.877178	-14.175	7.73193e-15	7.49685e-13	23.8541
TCF24	2.59097	2.29012	3.44845	0.00169208	0.00517555	-2.29278
VRK1	2.59019	5.13985	9.96907	4.88829e-11	1.38895e-09	15.042
HMGB2	2.58866	8.27972	10.812	7.15415e-12	2.69834e-10	16.9811
FSTL3	-2.58769	2.94538	-6.2224	7.4831e-07	5.78577e-06	5.33428
RNFT2	2.58638	4.01778	5.84692	2.13606e-06	1.44446e-05	4.28429
KCNE5	2.58587	2.81769	4.28753	0.000172176	0.000692675	-0.070676
ZNF695	2.58572	2.3111	12.7099	1.29845e-13	8.43082e-12	21.0204
GSTM3	-2.58304	4.97597	-8.09592	4.87065e-09	7.14337e-08	10.3984
ATF3	-2.58059	3.93709	-3.9819	0.000401016	0.00146447	-0.898076
PAPPA	-2.57977	1.48251	-7.19026	5.29264e-08	5.71926e-07	7.99497
CNR1	2.57965	2.25806	3.65337	0.000979717	0.00319765	-1.76588
NAAA	-2.57917	2.29544	-10.7214	8.75739e-12	3.17815e-10	16.7772
LSAMP	2.57911	3.27745	5.38896	7.75434e-06	4.46916e-05	2.99755
ADCY2	2.57862	2.17662	4.59089	7.36895e-05	0.000327778	0.764558
EPAS1	-2.576	4.59647	-8.87504	6.79373e-10	1.34045e-08	12.3857
UBA2	2.57524	7.1129	13.6284	2.15831e-14	1.77834e-12	22.824
RGS17	2.57508	2.78485	10.2579	2.50481e-11	7.81908e-10	15.7168
GRHL2	-2.57338	1.36594	-6.99986	8.84646e-08	8.94806e-07	7.47818
LRP4	2.57289	4.27973	5.55594	4.8417e-06	2.96022e-05	3.46704
CCNJ	2.57231	4.46876	9.45654	1.64479e-10	3.88397e-09	13.8173
PRTFDC1	2.57219	5.29362	11.1777	3.19558e-12	1.34242e-10	17.794
CNKSR1	-2.57093	2.2463	-7.61908	1.68943e-08	2.11333e-07	9.14481
NECAB2	2.56829	2.21595	4.56669	7.88704e-05	0.000348161	0.697534
GPR161	2.56685	3.42369	4.96941	2.53636e-05	0.000127569	1.81963
CPVL	-2.56576	5.39682	-9.77727	7.66675e-11	2.04352e-09	14.5878
CTF1	-2.5657	3.69706	-5.43551	6.79972e-06	3.98842e-05	3.12843
POLQ	2.5637	2.30394	7.88853	8.3368e-09	1.14077e-07	9.85658
HAUS6	2.56335	4.35351	8.58018	1.41851e-09	2.48472e-08	11.6428
ASPA	-2.56285	1.33422	-7.98356	6.51259e-09	9.24768e-08	10.1055
TAF5	2.56118	3.99311	9.88165	5.99778e-11	1.65916e-09	14.8356
RPS15A	2.56118	8.60218	5.44221	6.67229e-06	3.92567e-05	3.14728
GPR160	-2.56059	2.98041	-5.54573	4.98302e-06	3.03599e-05	3.43834
MGLL	-2.55853	3.22232	-7.19197	5.26837e-08	5.70136e-07	7.9996
POGLUT2	2.55833	5.57611	9.84078	6.60183e-11	1.78762e-09	14.7387
RPS7	2.55756	9.59757	6.61683	2.51521e-07	2.23344e-06	6.42808
PKP3	-2.55737	1.07888	-9.92711	5.39188e-11	1.51518e-09	14.943
GGH	2.55733	5.76313	8.02258	5.88649e-09	8.47143e-08	10.2074
ADAP1	-2.55693	1.52513	-8.43942	2.024e-09	3.37591e-08	11.2842
GGT5	-2.55633	2.45989	-5.91573	1.76136e-06	1.22119e-05	4.47718
TOPBP1	2.55576	5.06234	9.12156	3.7034e-10	7.89099e-09	12.9981
TMEM47	-2.55446	3.31199	-5.03125	2.12996e-05	0.000109052	1.99286
HMGN2	2.55424	8.96925	13.8498	1.41895e-14	1.24959e-12	23.245
BICDL2	-2.54997	0.650052	-23.6025	6.15861e-21	8.44522e-18	37.7356
PRND	2.54941	2.502	3.87258	0.000540933	0.00190373	-1.18964
KIF13B	-2.54917	2.45054	-5.94739	1.61191e-06	1.13353e-05	4.56588
ATP1A1	-2.54907	7.48886	-6.58397	2.75289e-07	2.4159e-06	6.33741
CEP170	2.54881	4.63697	8.67542	1.11692e-09	2.02864e-08	11.884
PCNA	2.54692	8.78562	8.73401	9.64748e-10	1.79733e-08	12.0318
BRCA1	2.54673	3.32125	6.34103	5.38357e-07	4.33349e-06	5.6644
LRRK2	-2.54625	1.66726	-7.57508	1.89755e-08	2.33819e-07	9.02777
NOS3	-2.54293	2.15919	-9.99698	4.5803e-11	1.32031e-09	15.1077
QSER1	2.54021	5.08774	9.73632	8.4452e-11	2.21793e-09	14.4901
PLCXD1	2.53949	4.55961	6.62755	2.44224e-07	2.18233e-06	6.45764
TSPO	-2.53854	5.36949	-6.18106	8.39521e-07	6.4135e-06	5.21903
ANXA11	-2.53683	4.89248	-6.20271	7.90444e-07	6.0724e-06	5.27939
ATP2A3	-2.5336	1.96738	-6.93996	1.04068e-07	1.02719e-06	7.31484
SMTNL2	-2.53245	3.87224	-6.6739	2.15057e-07	1.94932e-06	6.58537
SULT1C2	-2.5278	2.1535	-8.20867	3.64485e-09	5.61137e-08	10.6908
SUSD5	2.52744	2.5652	4.61336	6.91817e-05	0.000309664	0.826847
AKR1C1	-2.52688	2.04025	-7.96535	6.82757e-09	9.58856e-08	10.0579
TGIF2	2.5247	6.27188	7.5532	2.01058e-08	2.46011e-07	8.96949
ATP12A	-2.52374	1.41834	-4.15384	0.000249574	0.000965212	-0.434608
SELENOM	-2.52262	4.18951	-4.48008	0.000100553	0.00043032	0.458162
ZNF703	2.52227	7.29773	3.77747	0.000700695	0.00238552	-1.44111
PTPRB	-2.52149	2.19316	-10.1518	3.19813e-11	9.65372e-10	15.4702
TNFRSF19	2.51779	6.80398	5.71851	3.06366e-06	1.98636e-05	3.92388
RPL39	2.5174	9.8674	4.72084	5.11305e-05	0.00023636	1.12549
PCDHB9	2.51735	3.30524	5.19058	1.35794e-05	7.32706e-05	2.43998
EBF3	2.5173	2.98907	4.10305	0.000287224	0.0010904	-0.572101
CENPN	2.5151	3.82369	8.68335	1.09497e-09	1.99442e-08	11.904
SNRPE	2.51485	8.43779	9.15881	3.38135e-10	7.28566e-09	13.0899
TRNP1	-2.5144	3.83406	-4.63017	6.59889e-05	0.000296202	0.873485
SGIP1	-2.51417	1.66032	-9.76976	7.80381e-11	2.06645e-09	14.5699
WWC1	-2.51374	3.55818	-7.03086	8.13445e-08	8.30224e-07	7.56258
RMI2	2.51353	5.19031	7.69328	1.3896e-08	1.78924e-07	9.34166
BARD1	2.51327	4.07823	11.4013	1.96798e-12	8.99555e-11	18.2827
CHAF1A	2.51294	4.39815	5.09258	1.79112e-05	9.33641e-05	2.16487
TLCD1	-2.51282	3.12555	-5.37178	8.13975e-06	4.65912e-05	2.94923
UNC5CL	-2.51144	2.00295	-6.383	4.79288e-07	3.89394e-06	5.78096
HROB	2.5112	3.20046	6.37826	4.85613e-07	3.93866e-06	5.76781
MTRNR2L8	-2.51112	2.94258	-7.97133	6.72254e-09	9.47573e-08	10.0735
ARHGAP29	-2.51053	2.85996	-7.18915	5.30835e-08	5.7317e-07	7.99199
PHF19	2.50882	4.73822	4.53081	8.72248e-05	0.000380059	0.598265
MECOM	-2.50845	3.85763	-3.55354	0.00128002	0.00405577	-2.0241
RAB11FIP5	-2.508	3.33825	-5.90836	1.7981e-06	1.24396e-05	4.45653
APCDD1L	-2.50799	1.64919	-4.78145	4.31049e-05	0.000204025	1.29434
C1orf54	2.50779	5.44761	6.06714	1.15331e-06	8.47118e-06	4.90095
HOXA10	2.50737	6.92761	8.45098	1.96557e-09	3.28703e-08	11.3137
ARL9	2.50685	2.75955	4.91427	2.9636e-05	0.000146938	1.6653
SPRR2F	2.50578	2.03303	2.69105	0.0115273	0.0274294	-4.10872
VAV3	-2.50203	3.52696	-4.28244	0.000174632	0.000701083	-0.0845731
PPM1E	2.50191	2.89539	5.9055	1.81256e-06	1.25171e-05	4.44852
TRADD	-2.50168	2.38735	-8.00151	6.21654e-09	8.89971e-08	10.1524
ADA2	-2.50143	3.07195	-5.20423	1.30658e-05	7.0918e-05	2.47831
KCNF1	2.50085	2.495	4.49455	9.656e-05	0.000414711	0.498073
BCL11A	2.4999	3.27358	7.17905	5.45447e-08	5.8631e-07	7.96467
EME1	2.49876	2.68091	8.52693	1.6222e-09	2.78311e-08	11.5074
C21orf58	2.49354	3.25772	6.37657	4.87896e-07	3.9555e-06	5.76311
PLCL1	-2.49351	2.03452	-7.77222	1.12961e-08	1.48945e-07	9.5504
PARP1	2.49043	6.8666	7.66302	1.50472e-08	1.91562e-07	9.26146
CDK2	2.49013	5.65479	10.244	2.58597e-11	8.03605e-10	15.6846
CDK4	2.4891	6.55998	11.1997	3.046e-12	1.28521e-10	17.8423
MARVELD1	2.48822	6.2724	5.42595	6.98567e-06	4.08875e-05	3.10155
UGT1A6	-2.48775	0.519147	-7.09147	6.90586e-08	7.18195e-07	7.72728
EVA1C	-2.48768	1.43076	-12.4612	2.14411e-13	1.31091e-11	20.5158
TRIM71	2.48742	2.12638	6.00778	1.36134e-06	9.73373e-06	4.73494
HELLS	2.48654	4.38183	8.37685	2.37235e-09	3.85317e-08	11.124
ANTXR1	2.48644	6.0168	5.69246	3.29655e-06	2.1131e-05	3.85071
RPL22L1	2.4864	6.20715	5.46714	6.21913e-06	3.69186e-05	3.21739
CUX2	2.48504	2.38018	3.62188	0.00106618	0.0034482	-1.84764
NKAIN4	2.48302	4.15544	3.55563	0.00127291	0.00403456	-2.01873
MIS18BP1	2.4827	4.59162	8.30067	2.88048e-09	4.54392e-08	10.9282
HRCT1	-2.48197	1.29566	-9.58538	1.20849e-10	3.00136e-09	14.1284
GAS2	2.4801	3.42247	3.27839	0.00264274	0.00763166	-2.72001
DHFR	2.48002	4.67224	8.755	9.15533e-10	1.72826e-08	12.0846
GOLT1A	-2.47979	1.60069	-8.61919	1.28603e-09	2.29241e-08	11.7417
PLEKHG1	2.47821	5.40385	5.23799	1.18771e-05	6.50548e-05	2.57316
NUP160	2.47818	5.76868	10.5164	1.38905e-11	4.6458e-10	16.3118
ILF2	2.47722	9.20313	10.1127	3.50098e-11	1.04691e-09	15.3789
EDNRA	2.47466	5.05447	4.81251	3.94914e-05	0.000189064	1.38097
KANK3	-2.47458	2.36479	-7.54303	2.06542e-08	2.51919e-07	8.94238
MB21D2	2.47398	4.06203	10.305	2.24827e-11	7.09906e-10	15.8258
MAN1A1	-2.47288	5.02453	-5.51135	5.49016e-06	3.30506e-05	3.34168
NCAPG2	2.47067	3.82979	7.55803	1.98503e-08	2.4335e-07	8.98237
PPP1CC	2.47033	6.86297	13.4363	3.1184e-14	2.46367e-12	22.4544
TMCO4	-2.46965	2.99616	-6.04878	1.214e-06	8.82819e-06	4.84961
CRHBP	-2.46894	1.26795	-7.34695	3.47843e-08	3.97967e-07	8.41746
FYN	2.46861	5.36949	6.18772	8.24091e-07	6.31573e-06	5.23761
ESAM	-2.46644	5.6603	-5.58771	4.4271e-06	2.73813e-05	3.55636
PLCXD2	-2.46506	1.45259	-9.55583	1.29678e-10	3.19584e-09	14.0573
ZNF92	2.4647	4.51266	10.4562	1.59226e-11	5.25228e-10	16.174
PEG3	2.46456	4.63473	4.3826	0.000132075	0.000547878	0.189815
ITIH5	-2.46424	1.1613	-5.9501	1.59973e-06	1.12662e-05	4.57347
SMIM2	2.46401	2.62927	14.5759	3.71043e-15	4.11751e-13	24.59
F11	-2.46337	0.548133	-9.43748	1.72185e-10	4.01443e-09	13.7711
LRATD2	-2.46199	4.00931	-4.49217	9.7204e-05	0.000417104	0.491525
ICAM1	-2.45985	2.5667	-5.36867	8.21149e-06	4.69179e-05	2.94049
MAB21L4	-2.45979	0.65708	-10.3666	1.95256e-11	6.28948e-10	15.9682
PDE6G	-2.45791	2.36464	-6.02516	1.29679e-06	9.33124e-06	4.78357
PNMA2	2.45782	2.60011	6.17941	8.43376e-07	6.43527e-06	5.21444
AUNIP	2.45612	2.96484	8.83573	7.48937e-10	1.45527e-08	12.2873
MGAT5B	2.4547	2.24336	4.77182	4.42906e-05	0.00020866	1.26749
ABI3	-2.45336	2.85566	-8.46792	1.88302e-09	3.17944e-08	11.357
CENPQ	2.45293	4.87696	12.3718	2.5721e-13	1.54794e-11	20.3326
CKAP5	2.45291	6.27077	5.34809	8.70272e-06	4.92992e-05	2.88264
NDNF	2.45094	3.71424	2.98085	0.00565384	0.0147717	-3.44204
GBX2	2.44946	2.01581	3.83639	0.000597021	0.00207488	-1.28558
MXD3	2.44883	3.35851	9.49876	1.48641e-10	3.58043e-09	13.9195
LLGL2	-2.44882	3.59354	-6.69663	2.02071e-07	1.84292e-06	6.64794
CRISPLD1	2.4474	3.97814	5.78097	2.57044e-06	1.69647e-05	4.09926
AMH	2.44705	2.72367	3.81242	0.000637254	0.00219918	-1.34896
TGFB1	-2.44659	4.71931	-4.75881	4.59439e-05	0.000215392	1.23125
ELOVL7	-2.44603	2.47968	-7.17038	5.58313e-08	5.98961e-07	7.94121
ATAD3C	-2.44453	1.64687	-10.8016	7.32142e-12	2.75562e-10	16.9578
ARL6IP6	2.4428	5.95314	8.85764	7.09307e-10	1.39094e-08	12.3422
CLDN7	-2.44277	3.81375	-4.26507	0.00018328	0.000732128	-0.132007
DENND2D	-2.44146	2.01984	-7.76539	1.15002e-08	1.51219e-07	9.53236
DUSP9	-2.4404	5.453	-3.85478	0.000567843	0.00198533	-1.23687
SNRPD1	2.43991	6.17053	15.7953	4.35744e-16	6.48481e-14	26.7322
TRIM47	-2.4389	2.9314	-5.93384	1.67425e-06	1.17222e-05	4.52791
CGNL1	-2.43879	3.60104	-4.09284	0.000295437	0.00111804	-0.599673
USP1	2.43874	5.98052	10.5537	1.27666e-11	4.33028e-10	16.3969
HNRNPA1	2.4387	10.045	7.97176	6.71507e-09	9.47573e-08	10.0747
CCN1	-2.43785	6.18509	-3.75147	0.00075185	0.00253807	-1.50947
PLPPR1	-2.43775	1.95727	-4.37596	0.000134549	0.000556695	0.171572
WDR62	2.43686	2.56648	5.70942	3.14294e-06	2.02885e-05	3.89837
BOD1	2.43662	6.90046	11.6736	1.09971e-12	5.37206e-11	18.8693
LOXL3	2.43494	3.29973	8.31309	2.79063e-09	4.43131e-08	10.9602
ARHGEF39	2.43491	2.69099	7.83526	9.57927e-09	1.28964e-07	9.71655
WNT5B	2.43409	3.2675	3.98354	0.00039921	0.00145815	-0.893673
LINGO1	2.4306	3.53793	4.07368	0.000311482	0.00117022	-0.651374
GFRA3	2.42838	2.29976	4.03034	0.000351006	0.00130064	-0.768081
CRYGD	2.4283	1.9583	3.52416	0.00138422	0.00434221	-2.09954
ARID2	2.42812	5.22215	7.51154	2.24504e-08	2.71584e-07	8.85838
MCM4	2.42756	5.88728	8.95741	5.54216e-10	1.11998e-08	12.5912
GPER1	-2.42742	1.80622	-6.25078	6.9155e-07	5.40506e-06	5.41334
EFCAB1	2.42606	2.18333	6.44441	4.04438e-07	3.35976e-06	5.95131
DPYSL3	2.42456	4.46993	4.90999	2.99966e-05	0.000148575	1.65331
POLE	2.42388	3.85497	4.97562	2.4923e-05	0.000125485	1.837
SLCO5A1	2.42316	2.09969	6.60522	2.5967e-07	2.2973e-06	6.39606
VANGL2	2.42191	5.97945	4.47235	0.000102755	0.00043896	0.436829
MACROH2A2	2.42178	7.5128	7.28095	4.14971e-08	4.62637e-07	8.23983
TADA1	2.42161	5.4426	9.80426	7.19414e-11	1.93436e-09	14.652
SLF1	2.42066	3.28776	13.0485	6.63102e-14	4.75009e-12	21.6962
TOX3	-2.42063	2.6771	-3.50919	0.00144045	0.00449581	-2.13789
SPAST	2.42007	5.14412	10.997	4.74879e-12	1.87202e-10	17.3945
GCNT4	-2.41841	1.43224	-5.98126	1.46614e-06	1.04248e-05	4.66072
MT-ND1	-2.4167	13.1573	-4.81612	3.90915e-05	0.000187339	1.39105
CHEK2	2.41552	3.62104	10.1679	3.08143e-11	9.33081e-10	15.5077
EPS8L1	-2.41531	3.1251	-4.70913	5.28444e-05	0.000243331	1.0929
GABRA2	-2.41376	1.22233	-5.11361	1.6878e-05	8.84585e-05	2.22388
JARID2	2.41338	4.899	4.70418	5.35856e-05	0.000246168	1.07913
PIK3IP1	-2.41274	3.42352	-8.75106	9.2457e-10	1.73848e-08	12.0747
HS3ST6	-2.41221	1.20694	-7.24095	4.61919e-08	5.07608e-07	8.13194
PRRG1	-2.41128	2.47194	-6.86687	1.26941e-07	1.2234e-06	7.1151
NT5DC2	2.4103	6.69962	10.0623	3.93503e-11	1.15866e-09	15.2609
PRKDC	2.40946	5.8527	6.6075	2.58054e-07	2.28511e-06	6.40233
RFC2	2.40943	5.99531	13.1238	5.72061e-14	4.19176e-12	21.8447
INTS7	2.40889	4.57963	10.2397	2.61151e-11	8.07947e-10	15.6747
TRABD2B	2.40847	5.49754	4.37088	0.000136471	0.000563677	0.157625
ODAM	-2.40846	0.536892	-11.4178	1.8993e-12	8.72314e-11	18.3185
KIAA1586	2.40595	4.18982	10.41	1.76871e-11	5.77478e-10	16.0679
H3C11	2.40544	2.15877	7.3513	3.43829e-08	3.93845e-07	8.42915
NRXN2	2.40524	2.98893	4.74393	4.79105e-05	0.000223404	1.1898
RPL5	2.40479	11.0028	8.04014	5.6252e-09	8.1381e-08	10.2532
FKBP7	2.40463	5.69526	9.11203	3.79077e-10	8.0149e-09	12.9745
KRT19	-2.40389	6.4063	-4.36977	0.000136895	0.00056524	0.154578
YEATS4	2.40279	6.3188	10.6199	1.09976e-11	3.81794e-10	16.5474
NPR1	-2.40252	3.98773	-4.67238	5.86027e-05	0.000266727	0.990706
RRM1	2.40146	6.326	10.2428	2.59282e-11	8.0415e-10	15.682
MTFR2	2.40085	2.78751	12.5441	1.81279e-13	1.13732e-11	20.6847
KLF5	-2.40083	3.09237	-5.45821	6.37784e-06	3.7779e-05	3.19227
THSD7A	-2.40065	2.61665	-5.51177	5.48361e-06	3.30221e-05	3.34287
CENPJ	2.40037	3.61468	6.73381	1.82517e-07	1.68703e-06	6.75018
HS3ST3A1	2.39973	2.84811	4.38508	0.000131165	0.000544221	0.196612
GPC3	2.39967	9.4502	7.30563	3.88446e-08	4.37897e-07	8.30632
B3GALT2	2.39944	2.62058	3.34253	0.00223567	0.00659198	-2.56003
HOXA9	2.39916	6.6545	10.6548	1.01676e-11	3.60143e-10	16.6265
ATP8A2	2.39809	2.62809	8.97119	5.35702e-10	1.0906e-08	12.6255
TSPAN2	2.39677	4.73683	6.73142	1.83717e-07	1.69567e-06	6.74359
CRYL1	-2.39663	4.87694	-7.1615	5.71815e-08	6.1123e-07	7.91716
NETO2	2.39598	3.69872	7.61901	1.68974e-08	2.11333e-07	9.14462
H2AC13	2.39575	2.25388	7.41696	2.88622e-08	3.38689e-07	8.60538
IGSF11	2.39533	2.43377	5.20354	1.30911e-05	7.10352e-05	2.47638
ECHDC3	-2.39513	3.75229	-5.41735	7.15734e-06	4.18031e-05	3.07736
METRNL	-2.39415	4.20598	-4.6673	5.94454e-05	0.000270178	0.976604
FXYD3	-2.39357	1.58686	-8.04884	5.50002e-09	7.97683e-08	10.2759
CCDC77	2.39355	4.24423	8.03742	5.66482e-09	8.18309e-08	10.2461
CD276	2.39315	6.41762	4.67208	5.86519e-05	0.000266888	0.989878
CKMT2	-2.39166	1.8788	-7.22032	4.8821e-08	5.33447e-07	8.07623
PHYHD1	-2.38907	3.51724	-5.3102	9.68574e-06	5.41488e-05	2.7761
RADIL	2.38898	2.75049	4.8093	3.98502e-05	0.000190404	1.37202
BRCA2	2.38638	2.39912	6.40771	4.47613e-07	3.67548e-06	5.84955
E2F5	2.38633	4.29561	10.1195	3.44583e-11	1.03364e-09	15.3949
ELAPOR2	2.38411	3.03152	5.14595	1.54041e-05	8.1738e-05	2.31466
SELE	-2.38247	0.670596	-10.3571	1.99548e-11	6.41696e-10	15.9462
GCA	-2.38074	2.90396	-3.9743	0.000409474	0.00149082	-0.918435
KCNJ15	-2.38017	3.65251	-3.29183	0.00255195	0.00740288	-2.68661
FAM110C	-2.37961	2.13592	-6.90588	1.1416e-07	1.11477e-06	7.22178
IRX6	-2.37931	2.08902	-4.5218	8.94567e-05	0.00038776	0.573362
SASS6	2.37721	4.07497	11.6098	1.25918e-12	6.07379e-11	18.7328
CCT4	2.37576	8.30417	13.357	3.63391e-14	2.82445e-12	22.3007
DUSP1	-2.37569	7.25905	-6.1843	8.31994e-07	6.36359e-06	5.22805
CARD6	-2.37521	1.48558	-10.0531	4.01981e-11	1.1782e-09	15.2394
BCL3	-2.375	4.58441	-4.44132	0.00011208	0.000474571	0.351311
MYO1C	-2.37298	4.50026	-4.60451	7.09227e-05	0.000316645	0.802318
XPOT	2.37067	5.7437	9.03215	4.61078e-10	9.55208e-09	12.7769
REEP6	-2.37064	2.02543	-5.319	9.44793e-06	5.29667e-05	2.80084
CCDC34	2.36993	4.90441	14.318	5.94002e-15	6.09821e-13	24.1184
PRSS16	-2.36949	1.05551	-6.89708	1.16924e-07	1.13771e-06	7.19773
FLVCR1	2.36844	4.76507	9.73645	8.44263e-11	2.21793e-09	14.4905
RAN	2.36838	8.16122	11.3665	2.12132e-12	9.5375e-11	18.2071
AVEN	2.36833	4.69097	12.7094	1.29989e-13	8.43082e-12	21.0193
ITPRIPL1	2.36825	2.37907	9.68964	9.43209e-11	2.41973e-09	14.3786
TMEM35A	2.36733	2.74645	6.85482	1.31176e-07	1.25852e-06	7.08211
CFI	-2.36705	4.10912	-5.11083	1.70112e-05	8.90793e-05	2.21607
SERPINA6	-2.36596	0.559634	-8.61073	1.31365e-09	2.33513e-08	11.7203
PRR7	2.36572	4.05482	7.50379	2.29167e-08	2.76353e-07	8.83768
OVCH2	-2.36548	0.808982	-10.0386	4.15737e-11	1.21112e-09	15.2055
SKIDA1	2.36366	2.87114	6.72581	1.86555e-07	1.71691e-06	6.7282
POMC	-2.36338	1.89526	-5.86577	2.02607e-06	1.38127e-05	4.33715
BMPR1B	-2.36204	2.36659	-5.31146	9.6513e-06	5.39876e-05	2.77964
LRTM2	2.36183	1.91626	4.40898	0.000122692	0.000514063	0.262293
INCENP	2.36142	3.85326	4.45187	0.000108818	0.000461777	0.380384
ZNF732	2.36091	2.17226	5.06174	1.95415e-05	0.000101012	2.07837
PACC1	2.3599	4.831	8.88306	6.6601e-10	1.31815e-08	12.4057
RPS3A	2.3589	10.9999	4.99544	2.35666e-05	0.000119375	1.89251
SP6	2.35827	3.20823	4.08965	0.00029805	0.00112704	-0.60828
RPS10	2.35756	10.2151	6.07926	1.11495e-06	8.23575e-06	4.93483
TNFRSF12A	-2.35735	4.73299	-4.88399	3.22798e-05	0.000158452	1.58063
BORA	2.35729	2.87497	9.05299	4.38077e-10	9.12169e-09	12.8285
TNNT3	2.35598	2.1574	3.12172	0.00395752	0.01086	-3.10453
RNF138	2.35549	5.99818	11.1971	3.06312e-12	1.2896e-10	17.8366
MTBP	2.35371	2.65513	13.1953	4.97424e-14	3.75765e-12	21.9852
SMARCC1	2.35349	6.92599	5.85379	2.09534e-06	1.42042e-05	4.30354
NAV3	2.35143	2.26654	3.49432	0.00149849	0.00465199	-2.17592
SEMA3G	-2.35118	2.47555	-5.91537	1.76313e-06	1.22197e-05	4.47617
SYNPO	-2.35085	3.69342	-3.89331	0.000511165	0.00181158	-1.13456
HNMT	-2.3508	3.15329	-6.81291	1.47048e-07	1.39892e-06	6.96731
NUP205	2.3472	5.41975	7.97665	6.63044e-09	9.38725e-08	10.0875
SGK1	-2.34571	3.11438	-6.87627	1.23733e-07	1.19609e-06	7.14082
RBMX	2.34519	7.75692	14.1999	7.38425e-15	7.30834e-13	23.9002
DMRT2	-2.34456	2.44106	-3.37505	0.002053	0.00611725	-2.47837
NUPR1	-2.34414	3.17581	-4.82402	3.82293e-05	0.000183849	1.41312
GALNT15	-2.34389	1.47434	-10.0995	3.60915e-11	1.07092e-09	15.3482
FAM216A	2.34369	4.5821	10.317	2.18698e-11	6.95127e-10	15.8537
SLC9A2	-2.34182	0.849923	-14.5104	4.17858e-15	4.53499e-13	24.4709
TRPV4	-2.34147	2.65632	-6.10241	1.04522e-06	7.78961e-06	4.99951
CENPI	2.34086	2.29238	10.8592	6.44119e-12	2.46331e-10	17.087
ROBO4	-2.34077	3.21586	-5.14951	1.52502e-05	8.11455e-05	2.32464
NKAPL	-2.33433	0.644079	-19.3357	1.70825e-18	6.92694e-16	32.2342
RAD21	2.33279	7.53239	12.3121	2.90616e-13	1.71142e-11	20.2097
H2AC14	2.33203	2.01889	7.11151	6.54232e-08	6.85213e-07	7.78168
ZBTB39	2.332	4.09849	5.71491	3.0948e-06	2.00249e-05	3.91378
LRATD1	2.33093	5.6226	4.28054	0.00017556	0.000704219	-0.089775
CALHM6	2.33014	3.78287	5.38522	7.83669e-06	4.50715e-05	2.98702
KCNG3	2.32952	2.00473	4.35698	0.000141869	0.000583337	0.119495
RSPO4	2.32894	2.1365	3.65709	0.000969953	0.00317118	-1.75619
SLC22A18	-2.32881	2.02253	-7.20932	5.02848e-08	5.4695e-07	8.0465
TBX2	-2.32737	3.91747	-4.85726	3.48085e-05	0.000169265	1.50593
NDC1	2.32678	5.40725	8.76244	8.98722e-10	1.70888e-08	12.1033
PIK3C2G	-2.32622	1.02715	-8.20565	3.67321e-09	5.64146e-08	10.683
CASP10	-2.32493	1.62675	-10.3145	2.19967e-11	6.96851e-10	15.8479
H3-3A	2.32487	7.84496	9.1646	3.33388e-10	7.20764e-09	13.1042
ASCL2	-2.32291	1.43702	-7.02718	8.2159e-08	8.37646e-07	7.55256
FXYD7	2.32217	2.1628	4.9375	2.77551e-05	0.000138435	1.73029
SKAP1	-2.32162	3.08073	-6.52125	3.27172e-07	2.80279e-06	6.16408
PARD6G	2.32055	4.45986	7.49207	2.36404e-08	2.84188e-07	8.80637
NOSTRIN	-2.31995	2.18663	-13.7927	1.58036e-14	1.37908e-12	23.1369
SEMA6A	2.31992	4.82654	4.30035	0.000166136	0.000671751	-0.0356147
PMF1-BGLAP	2.3198	3.97846	10.653	1.0208e-11	3.60907e-10	16.6225
NLRX1	-2.3194	2.24107	-4.51118	9.21603e-05	0.000398579	0.54402
NOTCH2	2.31701	5.81649	4.64598	6.31189e-05	0.000284985	0.917387
SAP30	2.31512	5.25201	10.7999	7.34908e-12	2.75562e-10	16.954
TCF3	2.31484	6.37344	4.89789	3.1038e-05	0.0001531	1.6195
RHOD	-2.31419	3.97229	-4.92861	2.84607e-05	0.000141625	1.7054
TP53BP2	2.31309	5.75681	7.04934	7.73806e-08	7.94304e-07	7.61282
LGALS3	-2.31157	4.78875	-5.67265	3.48544e-06	2.22452e-05	3.79507
SH3RF3	2.31111	3.98934	3.78634	0.000684032	0.00233542	-1.41774
AFF2	2.3111	1.96784	4.90821	3.01471e-05	0.000149128	1.64835
FST	2.31029	3.84492	5.79044	2.50302e-06	1.65586e-05	4.12582
MYH11	-2.30844	1.53576	-6.84281	1.35538e-07	1.29713e-06	7.04923
TNS4	-2.30562	0.627277	-8.82515	7.6888e-10	1.49101e-08	12.2608
TICAM1	-2.30447	3.011	-4.93354	2.80668e-05	0.00013981	1.71922
GNG7	-2.30304	2.89839	-4.31921	0.00015763	0.000641004	0.0159932
C9orf64	-2.30304	2.42927	-3.91553	0.000481028	0.00171682	-1.07539
ENHO	2.30256	3.28641	5.66182	3.59327e-06	2.28726e-05	3.76465
ESM1	2.3022	3.9974	4.52413	8.88754e-05	0.000385763	0.579787
FZD3	2.30179	4.51437	7.60014	1.77602e-08	2.20686e-07	9.09445
TFAP2A	-2.30134	2.28174	-3.04415	0.00482031	0.0128617	-3.2914
CENPO	2.30058	3.505	6.16494	8.78068e-07	6.67874e-06	5.17405
ARSL	-2.30047	1.97473	-5.45567	6.42381e-06	3.80278e-05	3.18511
RASIP1	-2.30046	2.92295	-7.09438	6.85184e-08	7.13644e-07	7.73518
FEN1	2.29813	5.47333	5.57316	4.61237e-06	2.83809e-05	3.51545
KCNJ13	-2.2981	1.09553	-5.60618	4.20267e-06	2.61957e-05	3.60827
CBX3	2.29808	7.82263	12.5283	1.87142e-13	1.1627e-11	20.6527
LYNX1	-2.29756	1.54949	-7.14005	6.05814e-08	6.42552e-07	7.85905
SOX18	-2.29649	5.22346	-4.98153	2.45108e-05	0.000123701	1.85355
TWIST2	2.29529	3.37885	3.52453	0.00138288	0.00433889	-2.0986
NLRP1	2.29524	3.97317	6.05369	1.19745e-06	8.72436e-06	4.86335
TLR5	-2.29389	1.64411	-9.16761	3.30955e-10	7.16311e-09	13.1116
RBBP4	2.29343	6.99946	13.1266	5.68955e-14	4.18498e-12	21.8502
NUP107	2.29298	4.79728	10.6595	1.00611e-11	3.57691e-10	16.6372
PHF6	2.29282	5.05494	12.933	8.3272e-14	5.81329e-12	21.4672
CFAP77	2.29253	2.47143	4.70057	5.4132e-05	0.000248203	1.06911
TTC24	2.29072	1.90041	4.3545	0.000142856	0.000587142	0.112684
OSBPL3	-2.29059	3.00274	-6.6688	2.18089e-07	1.97401e-06	6.57131
PTH1R	-2.28984	2.89632	-4.49696	9.59095e-05	0.000412379	0.504732
STXBP5	2.28944	4.16202	5.92478	1.71728e-06	1.19798e-05	4.50253
CD74	-2.28938	8.73837	-5.42874	6.93095e-06	4.05919e-05	3.10938
IPO5	2.28893	6.76753	11.6965	1.04739e-12	5.18241e-11	18.9184
IARS1	2.28758	6.59901	6.3496	5.25728e-07	4.24908e-06	5.68821
CLDN4	-2.28751	5.44045	-4.96662	2.55649e-05	0.00012848	1.81179
BCL6	-2.28451	3.14785	-6.24319	7.06289e-07	5.50074e-06	5.3922
PCSK5	2.28291	3.30662	7.27389	4.22888e-08	4.70643e-07	8.2208
TMEM59L	2.28249	4.08031	4.36679	0.000138039	0.000569548	0.146393
CCDC160	-2.28211	2.00947	-5.81715	2.32219e-06	1.5512e-05	4.20077
PDGFB	-2.28196	3.7408	-4.95592	2.63489e-05	0.000131949	1.78183
SNRPF	2.28178	6.98978	12.9855	7.50786e-14	5.2797e-12	21.5714
ACSL5	-2.28132	2.14154	-9.55852	1.28847e-10	3.18353e-09	14.0637
MAP4K4	2.28126	5.37815	5.19211	1.35207e-05	7.29744e-05	2.44428
FSCN1	2.28108	7.77279	4.5926	7.33351e-05	0.000326353	0.769313
ISM1	2.28086	3.46754	4.34647	0.000146092	0.000599035	0.0906672
GGT1	-2.28015	1.7929	-4.88095	3.25578e-05	0.000159654	1.57214
CCL28	-2.28004	1.3273	-5.32416	9.31125e-06	5.22836e-05	2.81535
LMO7	-2.27994	3.04031	-7.25474	4.45154e-08	4.92285e-07	8.16915
MAPK6	2.27964	5.52568	8.31329	2.7892e-09	4.43131e-08	10.9607
TAFA5	2.27882	3.38883	4.76679	4.49228e-05	0.000211276	1.25347
MMP9	2.27817	2.52046	2.85373	0.0077567	0.0194938	-3.73928
ZNF724	2.27744	2.60804	7.40564	2.97457e-08	3.4757e-07	8.57502
ALDH8A1	-2.27742	1.11327	-10.351	2.02365e-11	6.49665e-10	15.9321
ZNF44	-2.27609	3.4589	-9.58757	1.2022e-10	2.98961e-09	14.1337
SPTB	2.27587	2.73811	3.46344	0.00162627	0.00499709	-2.25465
ADAMTSL2	-2.27414	3.23878	-3.86755	0.000548406	0.0019266	-1.20299
NPM3	2.27361	5.50077	6.09823	1.0575e-06	7.85977e-06	4.98781
PSIP1	2.2729	6.90058	6.73072	1.8407e-07	1.69811e-06	6.74167
MAGEL2	2.27095	2.79702	4.1121	0.000280131	0.00106896	-0.547642
CLMN	-2.27039	2.77134	-6.80747	1.49247e-07	1.41564e-06	6.95239
NOP56	2.26958	6.38607	10.4314	1.68483e-11	5.51967e-10	16.117
ARG2	-2.2688	3.87494	-5.50459	5.59587e-06	3.36242e-05	3.32267
CYP26A1	2.26858	2.05644	4.65078	6.22726e-05	0.000281694	0.930716
RBM20	2.26837	2.35552	5.5663	4.70242e-06	2.88425e-05	3.49616
UCHL1	2.26821	8.35668	7.55595	1.996e-08	2.44383e-07	8.97682
GAS6	-2.26748	4.25384	-4.55938	8.05046e-05	0.000354398	0.677309
HBA2	-2.26599	4.44574	-3.17468	0.00345531	0.00965155	-2.97559
CYFIP2	-2.26511	5.48828	-5.41344	7.23668e-06	4.2151e-05	3.06637
S100A3	-2.26498	0.976271	-8.00325	6.18863e-09	8.86893e-08	10.157
LRIG3	2.26471	5.02753	6.64346	2.33786e-07	2.09927e-06	6.5015
CCNI2	-2.26302	0.865579	-12.1466	4.08408e-13	2.26199e-11	19.8671
ADGRB2	2.26275	3.02	4.39561	0.00012736	0.000530497	0.225563
LYRM4	2.26266	4.75511	9.66859	9.91482e-11	2.53118e-09	14.3282
HBEGF	-2.26183	3.3277	-4.50777	9.30476e-05	0.000401693	0.534578
LZTS1	2.26179	4.04436	3.04343	0.00482905	0.0128779	-3.29311
FOXP4	2.26059	7.31663	3.75816	0.000738359	0.00249824	-1.49191
MT-CO1	-2.25881	14.1931	-5.01992	2.19918e-05	0.000112257	1.96113
SRPK1	2.25706	5.50877	7.98747	6.44689e-09	9.16796e-08	10.1158
SPINK5	2.25697	2.53342	5.3042	9.85121e-06	5.49778e-05	2.75924
OVOL2	-2.25584	1.42319	-8.15847	4.14622e-09	6.27754e-08	10.5608
IL2RG	-2.25481	2.26819	-6.47735	3.69281e-07	3.10941e-06	6.04256
FGF10	2.25452	2.42267	4.06465	0.000319339	0.00119576	-0.675718
RPL35A	2.25373	9.79334	6.5754	2.81858e-07	2.46633e-06	6.31373
LRRC30	2.25369	1.83273	3.88889	0.000517376	0.00182988	-1.14631
IMPA2	-2.25361	4.42461	-5.47701	6.04845e-06	3.60056e-05	3.24513
UCK2	2.25355	4.52038	7.23407	4.70528e-08	5.16182e-07	8.11336
ZBTB4	-2.25293	4.44211	-5.11841	1.66505e-05	8.74095e-05	2.23736
DCHS2	2.25267	1.95423	4.11947	0.000274482	0.0010497	-0.527713
CFB	-2.25195	0.965396	-8.09277	4.91039e-09	7.19615e-08	10.3903
RCN2	2.25108	6.41559	8.30717	2.83308e-09	4.49128e-08	10.9449
ATAD5	2.25082	3.19139	8.08757	4.9766e-09	7.28207e-08	10.3767
TRIM46	2.25062	2.79732	4.79338	4.16793e-05	0.000198059	1.32761
ZNF300	2.25039	4.81418	8.63751	1.22823e-09	2.19763e-08	11.7881
STARD8	-2.25018	2.63143	-6.7578	1.7093e-07	1.59297e-06	6.81608
TTYH3	2.25012	6.57503	3.93298	0.000458596	0.00164877	-1.02887
FBXO43	2.24985	2.19806	8.16939	4.03142e-09	6.1182e-08	10.5892
RFX3	2.24851	3.97395	7.14388	5.99589e-08	6.37723e-07	7.86944
MIS18A	2.24826	5.65823	13.5544	2.48567e-14	2.02203e-12	22.6822
RPL35	2.24822	11.0734	5.77047	2.64744e-06	1.74478e-05	4.06976
LRRC20	2.2482	4.15232	5.58992	4.39957e-06	2.72373e-05	3.56258
HMGB1	2.24796	8.05769	13.3934	3.38722e-14	2.6542e-12	22.3713
C1QL1	2.24728	3.29809	3.13614	0.00381431	0.0105181	-3.06954
PLVAP	-2.24684	7.58747	-3.77067	0.000713738	0.00242366	-1.459
EIF3E	2.2462	7.82495	8.61364	1.30407e-09	2.32241e-08	11.7277
AP1S2	2.24604	5.67522	8.11992	4.57853e-09	6.77185e-08	10.4608
HSPB8	-2.24583	1.78268	-4.32617	0.000154601	0.000629488	0.0350486
PLPP4	-2.2457	1.99192	-5.69517	3.27154e-06	2.09919e-05	3.85832
GLI2	2.24508	3.4436	3.72774	0.000801714	0.00267768	-1.57173
MZT1	2.24505	6.16556	8.54878	1.53525e-09	2.66248e-08	11.563
PDZD7	2.24464	2.18913	5.48238	5.95758e-06	3.55273e-05	3.26022
TP53INP2	-2.24435	4.44049	-5.04252	2.06319e-05	0.00010602	2.02447
VEPH1	-2.24432	2.56311	-5.37288	8.11446e-06	4.6488e-05	2.95233
FEZ1	2.24423	3.32	8.72846	9.78204e-10	1.8127e-08	12.0178
ADNP	2.24412	6.84948	9.17263	3.26924e-10	7.09184e-09	13.1239
ADAMTS7	2.24056	3.73045	3.64772	0.000994703	0.00324161	-1.78056
POMK	2.23821	3.10472	3.42247	0.0018122	0.00548921	-2.35867
ARL4D	-2.23803	4.63894	-5.41467	7.21156e-06	4.20558e-05	3.06984
NECTIN3	2.23727	4.16825	9.20396	3.02903e-10	6.64587e-09	13.2009
MEX3D	2.23706	6.07074	8.85134	7.20482e-10	1.40424e-08	12.3264
ABCC3	-2.237	1.16178	-6.59284	2.68658e-07	2.36809e-06	6.36189
NME1	2.23543	6.35845	8.34456	2.57551e-09	4.13763e-08	11.0411
PBRM1	2.23537	5.17601	7.20339	5.10914e-08	5.54467e-07	8.03048
TLCD3B	2.23513	1.88261	5.55968	4.79086e-06	2.93568e-05	3.47757
ATP2B1	2.23472	5.36518	8.98811	5.13828e-10	1.05165e-08	12.6676
FBLN7	2.23392	2.62066	5.23078	1.21215e-05	6.6261e-05	2.5529
RNGTT	2.23276	4.73996	11.9817	5.75132e-13	3.00855e-11	19.5223
CABYR	2.23187	2.48568	6.51464	3.33187e-07	2.84543e-06	6.14579
TFPI2	-2.23069	3.82774	-3.02136	0.0051059	0.013526	-3.34582
RASSF7	-2.23001	4.23529	-6.98917	9.10645e-08	9.17238e-07	7.44905
CEP78	2.22965	3.80185	7.56024	1.97349e-08	2.42245e-07	8.98824
ZNF93	2.22956	4.35746	9.59046	1.19394e-10	2.97293e-09	14.1407
MT-ND3	-2.22935	12.8804	-6.04629	1.22248e-06	8.87974e-06	4.84264
RTN4R	2.22842	4.31803	5.18445	1.38166e-05	7.43392e-05	2.42276
RFC5	2.22835	5.32632	9.94601	5.15875e-11	1.45644e-09	14.9877
ENPP2	-2.22817	4.23141	-6.94432	1.02842e-07	1.01614e-06	7.32675
SLC1A1	-2.22647	2.1242	-6.5917	2.69505e-07	2.37376e-06	6.35873
GINS4	2.22446	2.63213	7.40373	2.98967e-08	3.4891e-07	8.56992
ITGB3BP	2.22439	4.81852	8.32856	2.6827e-09	4.29545e-08	11
CADM1	2.22434	6.58378	5.91367	1.77154e-06	1.22647e-05	4.47142
BASP1	2.22417	6.66174	4.42718	0.000116603	0.000491881	0.312371
MEIS2	2.22412	4.76689	4.38862	0.000129875	0.000539776	0.206336
G2E3	2.22319	4.35898	9.79224	7.40086e-11	1.97885e-09	14.6234
ZNF519	2.22201	2.37155	11.3348	2.27174e-12	1.0049e-10	18.138
FUCA1	-2.22127	5.8667	-8.756	9.13253e-10	1.72565e-08	12.0871
ADRA2C	-2.22102	3.22975	-5.4054	7.40278e-06	4.3009e-05	3.04377
HSPA13	2.22081	6.06362	9.91964	5.48702e-11	1.53333e-09	14.9254
SERPING1	-2.22065	7.42136	-3.91698	0.000479125	0.0017113	-1.07153
TNFRSF13C	2.21993	2.40839	5.91702	1.755e-06	1.21787e-05	4.4808
DPP7	-2.21844	4.50104	-3.92941	0.000463104	0.00166119	-1.0384
RPS18	2.2183	11.4642	4.82062	3.85977e-05	0.000185528	1.40363
TONSL	2.21734	3.82489	4.93628	2.7851e-05	0.000138843	1.72687
TAGLN3	2.21586	4.16988	5.20442	1.30588e-05	7.08999e-05	2.47884
RHEBL1	2.21558	2.62371	9.86301	6.26582e-11	1.71845e-09	14.7914
FGL2	-2.21466	3.91647	-5.04284	2.06135e-05	0.000105954	2.02536
SLC25A35	-2.21419	2.45755	-7.25012	4.507e-08	4.96986e-07	8.15669
HSD3B7	-2.21417	2.64056	-6.94297	1.0322e-07	1.01935e-06	7.32306
CDCA7L	2.21375	3.84702	5.01173	2.25067e-05	0.000114489	1.93817
RNF2	2.213	5.76747	11.4446	1.79291e-12	8.2741e-11	18.3766
MT-ND4L	-2.21298	12.0661	-5.44872	6.55097e-06	3.87209e-05	3.16557
DKKL1	2.21293	2.91234	6.11041	1.02217e-06	7.63564e-06	5.02184
DNAJC9	2.21288	4.16303	6.4219	4.30396e-07	3.5432e-06	5.8889
EXOSC8	2.21271	5.46727	9.97331	4.84022e-11	1.37867e-09	15.052
SLC7A3	2.2092	2.3317	6.77474	1.63198e-07	1.52833e-06	6.86259
HOMER2	2.20912	3.30233	5.2981	1.00222e-05	5.58672e-05	2.74211
GRAMD2A	-2.2081	1.04589	-9.75925	7.99987e-11	2.11254e-09	14.5448
ALX1	-2.2068	1.60368	-3.61624	0.00108242	0.00349483	-1.86225
LARGE2	-2.20594	3.59474	-3.58325	0.00118239	0.00377934	-1.94755
LRRN4	2.20556	5.83112	3.36446	0.00211085	0.00626531	-2.505
TCIRG1	-2.20539	2.84125	-5.88648	1.91178e-06	1.30987e-05	4.39521
SLC30A3	2.2053	1.88077	4.08097	0.000305283	0.00115053	-0.631723
CPEB4	-2.20495	2.79607	-7.93212	7.44305e-09	1.03695e-07	9.9709
RPL10A	2.20495	11.3035	6.69225	2.04513e-07	1.86343e-06	6.63587
DNMT1	2.20483	5.07785	5.59032	4.39464e-06	2.72156e-05	3.5637
NR2F2	2.20453	8.72847	6.06295	1.16688e-06	8.55356e-06	4.88924
OTOS	2.20441	1.83743	3.53738	0.00133638	0.00421277	-2.06564
EPB41	2.20292	4.76055	3.67769	0.000917639	0.00301968	-1.70254
GPR173	2.20227	3.80508	4.4438	0.000111304	0.000471601	0.358142
NSG1	2.20081	2.01209	4.5161	9.08983e-05	0.000393387	0.557607
ALYREF	2.19872	6.88767	11.1497	3.39665e-12	1.42377e-10	17.7324
ERBB3	-2.19756	2.53497	-4.82938	3.76561e-05	0.000181411	1.42808
TBC1D32	2.1967	3.67864	7.38231	3.16526e-08	3.65844e-07	8.51245
HSD17B2	-2.19519	0.727034	-9.74581	8.25787e-11	2.17767e-09	14.5128
RHOBTB1	2.19493	4.57122	6.62643	2.44976e-07	2.18509e-06	6.45455
RAI2	-2.19481	3.84083	-4.63039	6.59478e-05	0.000296086	0.874101
HOXC4	2.19474	5.74054	3.04998	0.00474972	0.0126999	-3.27745
PLAGL2	2.19158	5.15179	5.69401	3.28215e-06	2.10527e-05	3.85508
EIF3M	2.19132	6.65462	7.7873	1.0859e-08	1.43773e-07	9.59017
SOD2	-2.19101	4.06489	-8.46914	1.87723e-09	3.17525e-08	11.3601
EPHB3	2.19069	5.4747	5.02139	2.1901e-05	0.000111853	1.96523
ZBTB12	2.19033	3.16784	4.2585	0.000186663	0.000744867	-0.149951
NMNAT2	2.18737	2.16272	3.1753	0.00344987	0.00963775	-2.97409
ST6GALNAC5	2.18665	2.27119	5.29462	1.01213e-05	5.63053e-05	2.73231
AQP7	-2.18636	0.941094	-7.90528	7.98111e-09	1.09836e-07	9.90054
ACADVL	-2.18571	5.42646	-5.47296	6.11793e-06	3.63854e-05	3.23374
AGFG2	-2.185	2.85992	-8.23537	3.40376e-09	5.2783e-08	10.7598
BCHE	2.18483	2.16888	3.36494	0.0021082	0.00625992	-2.5038
H2BC17	2.18456	2.14345	7.11994	6.39535e-08	6.73863e-07	7.80454
GCK	2.18429	2.28801	5.25353	1.13668e-05	6.25273e-05	2.61684
C21orf91	2.18409	4.6357	8.37213	2.40104e-09	3.89317e-08	11.1118
ZNF354C	2.18248	3.25988	6.50954	3.37901e-07	2.87928e-06	6.13169
CPNE8	-2.18211	1.69533	-7.84708	9.28843e-09	1.25224e-07	9.74763
RPL18A	2.18207	10.0614	5.21493	1.26767e-05	6.89622e-05	2.50837
PAX3	2.18195	1.7786	2.54615	0.0162619	0.0368504	-4.42655
FANCA	2.18175	2.74165	5.29694	1.00553e-05	5.59778e-05	2.73883
SNCAIP	2.18126	3.69949	5.5527	4.88606e-06	2.98449e-05	3.45795
MT-ATP8	-2.18084	12.1626	-5.60808	4.18026e-06	2.60645e-05	3.61361
TLR3	-2.18081	1.76328	-7.79194	1.0728e-08	1.42235e-07	9.60241
RPL6	2.18044	10.1642	10.632	1.07034e-11	3.74287e-10	16.5747
CACNG6	2.18013	1.93934	3.05598	0.004678	0.0125361	-3.26305
RAD18	2.17967	3.60683	11.9917	5.63346e-13	2.96304e-11	19.5432
RPS14	2.17789	10.1733	4.39053	0.000129184	0.000537276	0.211582
SOX17	-2.17776	2.46393	-4.99096	2.38663e-05	0.000120639	1.87998
ZNF714	2.17526	3.4431	8.15592	4.17341e-09	6.30416e-08	10.5542
MAFK	-2.17437	1.71308	-6.65972	2.23588e-07	2.01712e-06	6.5463
FMO2	-2.17429	1.06582	-5.91756	1.75235e-06	1.21669e-05	4.48231
C16orf89	-2.17283	1.63036	-4.06439	0.000319571	0.0011964	-0.67643
SYT11	2.16991	5.58374	4.47141	0.000103024	0.000439916	0.434248
SIAE	-2.16969	2.59293	-8.03075	5.76336e-09	8.30668e-08	10.2288
LZTS3	-2.16943	3.34014	-5.75116	2.79502e-06	1.82824e-05	4.01556
POU5F1	-2.16649	1.0487	-12.1465	4.08537e-13	2.26199e-11	19.8668
PLAAT1	2.16486	3.21601	8.3225	2.72448e-09	4.35509e-08	10.9844
DRAXIN	2.16451	2.0309	5.9411	1.64055e-06	1.15156e-05	4.54826
LURAP1L	2.16435	4.85734	5.69111	3.30909e-06	2.12042e-05	3.84692
EGR2	-2.16398	2.41925	-3.77558	0.000704312	0.00239613	-1.4461
BMI1	2.16396	6.85312	11.8168	8.12433e-13	4.11533e-11	19.1743
FADS1	2.16391	4.7665	5.79023	2.50446e-06	1.65624e-05	4.12525
ACOT11	-2.16204	1.61798	-8.29353	2.93345e-09	4.60854e-08	10.9098
LAPTM4B	2.16138	9.18415	8.29403	2.9297e-09	4.60642e-08	10.9111
TMEM54	-2.16077	4.17062	-4.12303	0.000271787	0.00104022	-0.51806
ADAM11	2.16071	1.97248	6.23593	7.20696e-07	5.59253e-06	5.37196
EVC	-2.16008	4.1277	-3.30488	0.00246664	0.00719019	-2.65411
GPX8	2.15993	5.9513	8.36078	2.47134e-09	3.99704e-08	11.0827
SLCO4A1	-2.15976	2.7771	-6.08993	1.08226e-06	8.0097e-06	4.96463
TMEM132A	2.15897	5.42828	4.54037	8.49161e-05	0.000371095	0.624708
RECQL4	2.15829	3.81147	5.53046	5.20211e-06	3.15048e-05	3.39543
RGL3	-2.15796	3.97585	-3.89089	0.000514557	0.00182192	-1.141
GOLGA6L9	2.15678	3.09516	7.86467	8.87164e-09	1.20281e-07	9.79391
DDX11	2.15489	3.8036	4.5298	8.74729e-05	0.000381054	0.595465
TLE2	-2.15411	3.45635	-3.52544	0.00137953	0.00433243	-2.09626
HELT	-2.15113	0.452452	-14.1597	7.9538e-15	7.67322e-13	23.8257
C1QTNF1	-2.15083	2.5807	-4.47491	0.000102021	0.000436021	0.443883
MEDAG	-2.15067	1.86852	-6.28977	6.20586e-07	4.91389e-06	5.52188
ZNF492	2.1489	2.18718	11.2649	2.64334e-12	1.14065e-10	17.9853
PRKG1	2.1486	3.45138	4.31674	0.000158721	0.000644895	0.00921767
NME1-NME2	2.14839	2.40296	6.70663	1.96612e-07	1.79913e-06	6.67544
SLAIN1	2.14832	4.712	8.7842	8.51305e-10	1.63434e-08	12.158
PLEKHA8	2.14688	3.53201	7.14841	5.92318e-08	6.30688e-07	7.88171
BGN	-2.14647	8.41554	-2.91349	0.00668994	0.0171062	-3.60045
GLMN	2.14608	4.32301	12.1367	4.16885e-13	2.28668e-11	19.8464
UGT3A1	-2.14591	2.34612	-5.02897	2.14372e-05	0.000109689	1.98647
RPL32	2.14574	10.2903	5.10095	1.74929e-05	9.14564e-05	2.18834
TSEN15	2.14509	6.09659	10.1863	2.95351e-11	9.01456e-10	15.5505
AADAT	2.14486	4.18886	7.44352	2.68934e-08	3.17918e-07	8.67653
SLC44A2	-2.1443	5.7637	-4.7972	4.12326e-05	0.000196257	1.33827
UST	2.14392	3.75347	6.90998	1.12896e-07	1.10468e-06	7.23297
GPX2	-2.14287	1.03968	-8.16415	4.08613e-09	6.19632e-08	10.5756
KLK7	2.14147	2.34372	4.70497	5.34661e-05	0.000245735	1.08134
CADPS2	-2.14044	3.35407	-3.31741	0.00238738	0.00698034	-2.62287
C12orf56	2.14041	2.21967	5.86679	2.0203e-06	1.37804e-05	4.34
H1-2	-2.14029	6.06366	-5.39287	7.66923e-06	4.42559e-05	3.00854
TCF12	2.13993	6.29269	8.95834	5.52941e-10	1.11976e-08	12.5935
HLA-E	-2.13763	6.95955	-6.1395	9.42554e-07	7.10449e-06	5.10305
EFNA4	2.13618	6.12872	7.01834	8.41483e-08	8.54842e-07	7.52849
CD19	2.13612	2.40045	3.09682	0.00421697	0.0114703	-3.16477
KITLG	-2.13611	3.7648	-5.1287	1.61737e-05	8.53447e-05	2.26622
DDX1	2.13547	7.70516	7.80486	1.03713e-08	1.38462e-07	9.63648
ARHGAP24	-2.13438	3.86368	-5.39666	7.58776e-06	4.38632e-05	3.01918
ITGA3	-2.13421	4.13475	-4.15319	0.000250028	0.000966776	-0.436391
MSTN	2.13389	2.43685	3.65	0.000988622	0.00322453	-1.77463
PPAT	2.13369	4.46063	8.64444	1.20709e-09	2.16779e-08	11.8057
SV2A	2.13339	3.65994	5.1224	1.64639e-05	8.66195e-05	2.24855
TIE1	-2.13338	3.29856	-5.19221	1.35169e-05	7.29744e-05	2.44456
APEX1	2.13283	8.92857	8.13581	4.39498e-09	6.55593e-08	10.5021
UTP20	2.13272	4.02607	6.77865	1.61462e-07	1.51429e-06	6.87334
LAMB3	-2.13197	1.13626	-5.6264	3.97e-06	2.48895e-05	3.66512
MAML3	2.13163	4.54889	5.20002	1.32219e-05	7.16236e-05	2.4665
CPSF6	2.13103	6.1476	11.6855	1.07215e-12	5.26421e-11	18.8948
ALS2CL	-2.13021	0.964124	-12.2571	3.25301e-13	1.88674e-11	20.0962
SOCS3	-2.1298	4.47916	-4.01903	0.000362105	0.00133712	-0.798475
SMAD9	2.12912	5.43587	7.05811	7.55675e-08	7.79132e-07	7.63667
ZNF711	2.12897	4.9702	7.86529	8.85746e-09	1.20173e-07	9.79552
GNL3	2.12861	6.18836	10.6935	9.32104e-12	3.36363e-10	16.7142
RFX7	2.1283	4.45474	6.0366	1.25602e-06	9.10613e-06	4.81555
IL11	-2.12792	1.39323	-3.81823	0.000627263	0.00216898	-1.3336
TFF1	-2.12756	0.834543	-6.05382	1.19701e-06	8.72436e-06	4.86372
RPS8	2.1274	11.0601	5.79075	2.50085e-06	1.65499e-05	4.12669
RMI1	2.12702	4.94378	8.68063	1.10245e-09	2.00615e-08	11.8971
LEF1	2.1267	5.38949	5.05289	2.00365e-05	0.000103237	2.05354
MEX3C	2.12648	4.93496	8.92435	6.0135e-10	1.20257e-08	12.5088
SLC48A1	-2.12581	3.96494	-5.92276	1.72701e-06	1.20214e-05	4.49688
AVPI1	-2.12554	3.40444	-6.65054	2.29289e-07	2.06274e-06	6.52101
NONO	2.12438	8.79071	6.52742	3.21662e-07	2.76175e-06	6.18112
HSD17B11	2.12372	6.65756	5.66026	3.60914e-06	2.2966e-05	3.76025
RPL29	2.12323	11.1826	5.31992	9.42336e-06	5.28667e-05	2.80343
DSN1	2.12191	4.90806	11.3478	2.20872e-12	9.8383e-11	18.1664
NLRP2	-2.12095	1.36213	-3.69318	0.000880119	0.00290768	-1.66212
LRCH2	2.12077	3.46446	9.39502	1.90709e-10	4.39523e-09	13.6679
MED30	2.12029	6.10788	9.20105	3.05055e-10	6.6702e-09	13.1938
RFXAP	2.12027	4.63279	10.3749	1.91599e-11	6.18205e-10	15.9872
H2BC13	2.11953	1.92711	6.67257	2.15842e-07	1.9546e-06	6.58171
PDK4	-2.11875	5.08051	-4.66402	5.99967e-05	0.000272426	0.967486
RPS17	2.11862	10.1287	5.67434	3.46892e-06	2.21471e-05	3.79981
OGFRL1	2.1183	4.88056	5.41087	7.28934e-06	4.24192e-05	3.05915
ELOVL5	2.11829	6.0938	9.2488	2.71618e-10	6.02139e-09	13.311
DONSON	2.11808	4.33004	9.59931	1.16903e-10	2.91468e-09	14.1619
GPR137C	2.11763	2.8022	6.15042	9.14301e-07	6.91871e-06	5.13354
PODXL2	2.11739	6.05099	3.85213	0.000571956	0.00199898	-1.24388
TMEM237	2.11718	4.56988	11.2711	2.60791e-12	1.13017e-10	17.9989
TM4SF18	-2.11691	3.46232	-7.92122	7.65687e-09	1.06365e-07	9.94235
ZNF462	2.11638	4.49597	5.32037	9.41141e-06	5.2815e-05	2.8047
NUDT8	-2.11597	2.76609	-11.0671	4.07059e-12	1.64521e-10	17.5499
BTBD17	2.11562	1.71014	4.12654	0.000269168	0.00103226	-0.508584
BTF3	2.11525	9.59452	9.79639	7.3288e-11	1.96232e-09	14.6333
GXYLT1	2.11518	4.62536	7.03931	7.95066e-08	8.13195e-07	7.58556
LIF	-2.11495	1.73993	-3.77083	0.000713438	0.00242332	-1.4586
MT-CYB	-2.11469	13.6114	-5.92125	1.73432e-06	1.2068e-05	4.49265
AMOTL1	2.1145	4.83584	4.29231	0.0001699	0.000684522	-0.0576121
TSPAN11	2.11283	2.67455	4.21532	0.000210457	0.000831348	-0.267606
SIKE1	2.11266	5.81407	11.2029	3.02437e-12	1.2789e-10	17.8495
CA10	-2.1126	1.0429	-5.00922	2.2667e-05	0.000115214	1.93112
EFNA2	2.11142	2.098	2.64689	0.0128135	0.0299992	-4.20674
TFAP2C	-2.11137	1.07058	-5.25128	1.14395e-05	6.28912e-05	2.6105
CDH10	2.1111	1.79264	4.20452	0.000216862	0.00085419	-0.296992
RDM1	2.11097	2.13658	8.68733	1.08411e-09	1.9784e-08	11.9141
PYGO1	2.11065	3.96901	8.42289	2.11061e-09	3.50212e-08	11.2419
ZWILCH	2.11031	4.61781	9.50389	1.46826e-10	3.55789e-09	13.9319
NR4A3	-2.10993	1.54893	-4.77827	4.34929e-05	0.000205609	1.28547
POLA2	2.1098	4.35735	7.5997	1.77808e-08	2.20799e-07	9.09329
SEC23A	2.10902	5.33722	8.15738	4.15779e-09	6.29009e-08	10.558
DOK5	-2.10896	2.51281	-4.04027	0.000341537	0.00126898	-0.741374
CHD1L	2.1081	5.82383	5.28586	1.03748e-05	5.75652e-05	2.7077
RPL41	2.10616	11.2464	7.24739	4.54007e-08	5.00058e-07	8.14933
PGAP1	2.10605	3.99835	8.75767	9.0946e-10	1.72018e-08	12.0913
ROR1	2.10586	3.3172	4.39778	0.000126591	0.000528097	0.231517
CABLES2	2.10545	4.27888	4.72293	5.08306e-05	0.000235143	1.1313
THBS1	-2.10537	5.59996	-4.32723	0.000154148	0.000628174	0.0379355
AGRN	-2.10523	5.91205	-3.32415	0.00234573	0.00687597	-2.60603
RPL7A	2.1041	11.3796	8.75829	9.08057e-10	1.71922e-08	12.0929
SYPL2	-2.102	1.9338	-3.42473	0.00180145	0.0054644	-2.35295
KDM5B	2.10185	5.63113	5.35675	8.49263e-06	4.82086e-05	2.90697
MARVELD3	-2.10131	1.51377	-7.04555	7.81761e-08	8.00867e-07	7.60254
ZFP69B	2.09739	2.64376	5.90117	1.83468e-06	1.26471e-05	4.43639
CERS6	2.09671	4.25033	7.3817	3.17041e-08	3.66218e-07	8.51082
RBKS	-2.09611	2.50078	-9.11336	3.7784e-10	8.01183e-09	12.9778
ZIK1	2.09606	3.81024	5.44109	6.6934e-06	3.93568e-05	3.14414
ACRV1	2.09543	1.9082	8.31567	2.77233e-09	4.42054e-08	10.9668
KPNA3	2.095	6.00513	10.7454	8.29884e-12	3.04048e-10	16.8314
THAP2	2.09492	3.91713	8.76708	8.88371e-10	1.69214e-08	12.115
RGS7	2.09444	2.70692	4.90033	3.08256e-05	0.000152209	1.6263
RAB19	-2.09321	1.45009	-7.38522	3.14085e-08	3.64118e-07	8.52025
ARHGAP33	2.09238	4.34983	4.40477	0.000124144	0.000519353	0.250722
CHRNG	2.09207	1.94111	3.97915	0.000404055	0.00147414	-0.90544
FNDC5	2.09203	3.09142	3.90138	0.000500011	0.00177763	-1.11308
HNRNPA0	2.09168	6.63556	13.1283	5.66994e-14	4.18498e-12	21.8536
H2BC6	2.09124	2.68715	4.5582	8.07731e-05	0.000355254	0.674025
EML4	2.08971	5.92653	4.42384	0.000117697	0.000495733	0.303182
DMTN	-2.08934	4.64587	-4.09476	0.000293878	0.00111279	-0.594497
MPPED2	-2.08902	1.89413	-4.87953	3.26887e-05	0.000160255	1.56816
RPS5	2.08897	9.66623	4.31813	0.000158107	0.000642807	0.013027
RPS24	2.08768	10.0125	9.55015	1.31448e-10	3.23117e-09	14.0436
KHDRBS1	2.0873	8.24695	10.0679	3.88376e-11	1.14708e-09	15.2742
ZNF280B	2.0869	2.79693	6.63961	2.36272e-07	2.1196e-06	6.49088
FANCG	2.08667	4.6475	7.3276	3.6629e-08	4.17332e-07	8.36544
RAB39B	2.0866	2.64114	7.66336	1.50337e-08	1.91517e-07	9.26237
GLRX	-2.0852	3.18804	-7.06749	7.36768e-08	7.62078e-07	7.66216
PARD6A	-2.08495	2.66315	-8.40077	2.23246e-09	3.65377e-08	11.1853
KCTD15	2.08473	4.98963	5.40425	7.42687e-06	4.30889e-05	3.04053
ADRA2A	-2.08451	1.42537	-5.83999	2.17803e-06	1.46869e-05	4.26484
CCT2	2.08442	7.40235	13.239	4.56859e-14	3.46671e-12	22.0707
NRP2	2.08422	3.4643	3.92033	0.000474748	0.00169693	-1.06259
KLF9	-2.08391	4.35634	-6.68259	2.09999e-07	1.90952e-06	6.60928
DLGAP1	2.08378	2.48332	7.06253	7.46701e-08	7.70708e-07	7.64869
C9orf24	-2.08209	1.00183	-9.50644	1.45931e-10	3.54183e-09	13.9381
CNTRL	2.08143	3.75429	4.78489	4.26885e-05	0.000202198	1.30394
SPINDOC	2.08031	5.00167	4.89058	3.16853e-05	0.000155973	1.59905
TIA1	2.08001	6.8429	7.97336	6.68719e-09	9.46062e-08	10.0789
PRKCQ	-2.07993	3.1715	-4.56274	7.97503e-05	0.00035148	0.686592
CSRNP1	-2.07957	4.0232	-5.36609	8.27159e-06	4.71911e-05	2.93323
APOBEC3B	2.07929	3.14773	6.07389	1.1318e-06	8.34101e-06	4.91981
LNX1	-2.07924	2.33197	-8.08844	4.96553e-09	7.27141e-08	10.379
CCNO	-2.07924	1.81894	-4.1652	0.000241848	0.00093798	-0.40382
PHKA1	2.07904	3.82436	6.2644	6.65877e-07	5.21776e-06	5.45126
DISP3	2.07897	1.8855	4.58952	7.39732e-05	0.000328964	0.760766
VPS72	2.07823	6.25234	6.98546	9.19851e-08	9.25055e-07	7.43894
RPLP0	2.07679	10.8957	7.88182	8.48393e-09	1.15596e-07	9.83895
CAMSAP1	2.07632	4.48909	5.23979	1.18169e-05	6.47651e-05	2.57822
LTB	-2.07626	1.98494	-4.8794	3.27006e-05	0.000160272	1.5678
NASP	2.0752	6.05888	3.96311	0.000422236	0.00153205	-0.948362
KIF22	2.07474	5.83151	7.61638	1.7015e-08	2.12665e-07	9.13764
RAE1	2.07462	5.38257	13.5965	2.2935e-14	1.87364e-12	22.763
RPS19	2.07423	9.60679	7.5089	2.26085e-08	2.7298e-07	8.85132
PBX3	2.07413	5.30781	4.27701	0.000177293	0.000710577	-0.0994154
FOXI3	2.07355	1.70093	3.55723	0.00126747	0.00402063	-2.0146
TNNI2	2.07352	2.0916	2.81983	0.00843108	0.0209446	-3.81731
CSE1L	2.07187	7.55775	9.24484	2.74239e-10	6.06548e-09	13.3013
DENND1C	-2.07177	1.49167	-7.31391	3.7994e-08	4.3033e-07	8.3286
CD22	2.06939	2.66584	3.75291	0.000748933	0.00253	-1.5057
TCF4	2.06864	4.53023	6.21202	7.70222e-07	5.92892e-06	5.30536
CLDN15	-2.06819	3.65496	-5.93538	1.66703e-06	1.16802e-05	4.53224
TUBB4A	2.06801	4.58127	2.60154	0.0142722	0.032942	-4.30636
C1orf115	-2.06786	3.77974	-5.53798	5.09311e-06	3.09423e-05	3.41655
ZCCHC12	2.06689	1.77351	5.01925	2.2034e-05	0.000112413	1.95922
GRIK1	2.06601	1.99028	3.429	0.00178124	0.00540915	-2.34212
POU3F4	-2.06579	0.523753	-10.8575	6.46602e-12	2.46789e-10	17.0832
LRR1	2.06571	4.11101	8.55722	1.50295e-09	2.61118e-08	11.5845
AHR	-2.06551	2.90275	-4.49609	9.61425e-05	0.000413195	0.502342
YWHAQ	2.06537	9.43641	9.77221	7.75889e-11	2.05792e-09	14.5757
CAND1	2.06521	5.74885	9.03157	4.61732e-10	9.55208e-09	12.7755
TFEB	-2.0652	2.2182	-6.90427	1.1466e-07	1.11852e-06	7.21738
ZNF84	2.06505	4.98641	6.14417	9.30356e-07	7.02358e-06	5.1161
XPO1	2.06295	6.70403	12.303	2.96053e-13	1.73811e-11	20.191
RAP1GAP2	-2.06224	2.67731	-4.78797	4.23193e-05	0.000200852	1.31254
GIMAP6	-2.06145	2.52962	-6.65317	2.27638e-07	2.04885e-06	6.52827
CNDP2	-2.0611	4.62748	-5.68331	3.38244e-06	2.16526e-05	3.82502
ZBTB10	2.05952	5.26786	7.14991	5.89933e-08	6.28947e-07	7.88577
TNNI3	2.0594	1.83065	4.04814	0.000334213	0.00124442	-0.720198
SHISA3	2.05903	8.07475	3.27871	0.00264056	0.00762652	-2.71922
NUDT18	-2.05868	1.71457	-9.48528	1.53522e-10	3.66582e-09	13.8869
IL17RE	-2.05783	0.837623	-17.0727	5.29494e-17	1.13923e-14	28.8326
SYCE2	2.05733	2.25775	7.46142	2.56442e-08	3.05408e-07	8.72442
BCL9	2.05705	6.02587	3.339	0.0022564	0.00663985	-2.56887
IFI35	-2.05702	2.96745	-5.10439	1.73234e-05	9.06443e-05	2.19801
PLCB4	2.05694	3.68913	5.51837	5.38254e-06	3.24746e-05	3.36142
FAM72D	2.05622	1.87986	10.3824	1.88362e-11	6.10236e-10	16.0044
HNRNPR	2.05549	6.67636	10.8284	6.89703e-12	2.62197e-10	17.0181
FAM183A	2.05417	3.43646	5.73665	2.91138e-06	1.89724e-05	3.97481
LSM5	2.05331	5.76837	8.94178	5.76003e-10	1.15792e-08	12.5523
ECRG4	-2.05282	1.71126	-3.87033	0.000544262	0.00191474	-1.19561
SEMG2	-2.05262	0.40635	-6.5207	3.27668e-07	2.80578e-06	6.16256
CACNA1G	2.05193	1.79386	4.16198	0.00024401	0.000945791	-0.412534
PRTG	2.05147	3.71996	5.39244	7.67856e-06	4.42948e-05	3.00733
TACC1	-2.05008	3.40473	-7.76338	1.15609e-08	1.51809e-07	9.52705
GJA3	2.04987	2.01296	3.21946	0.00307881	0.00872428	-2.86573
HDAC11	-2.04923	2.90774	-7.12139	6.37045e-08	6.71609e-07	7.80847
GPC4	-2.04826	4.02652	-3.72039	0.00081781	0.00272244	-1.591
SLC16A11	-2.04822	1.18711	-7.75446	1.18343e-08	1.55188e-07	9.50349
C18orf54	2.04783	3.61284	7.78898	1.08112e-08	1.43239e-07	9.59462
SHANK2	-2.04756	1.64355	-5.42379	7.02838e-06	4.11124e-05	3.09547
ZNF850	2.04753	2.89003	5.22022	1.24884e-05	6.80727e-05	2.52325
TMEM131L	2.04609	3.66198	5.11746	1.66956e-05	8.75745e-05	2.23467
HDGFL3	2.04561	4.83257	12.1384	4.15455e-13	2.28536e-11	19.8498
GLOD5	-2.04561	0.663048	-17.1209	4.90295e-17	1.0945e-14	28.9091
PRSS35	-2.04516	1.74919	-3.95739	0.000428913	0.00155481	-0.963658
MBNL3	2.04481	4.83646	4.21759	0.000209136	0.00082647	-0.261434
ACP3	-2.04465	1.47709	-4.97241	2.51497e-05	0.000126593	1.82803
MRPL9	2.04428	6.79573	9.22177	2.90054e-10	6.38585e-09	13.2447
KDM1A	2.04267	6.66297	5.54515	4.99116e-06	3.03998e-05	3.43672
QPCT	-2.04259	3.07053	-3.90373	0.000496806	0.00176787	-1.10682
CD9	-2.04251	7.10572	-5.16229	1.47095e-05	7.87179e-05	2.36052
FGF1	-2.04185	1.17099	-8.00314	6.19042e-09	8.86893e-08	10.1567
DIAPH3	2.04155	3.26749	7.10119	6.72695e-08	7.0187e-07	7.75369
CD40	-2.04152	2.24683	-5.83157	2.23006e-06	1.49799e-05	4.24124
CMTM8	2.04067	5.65652	7.83901	9.48603e-09	1.27798e-07	9.72641
EDDM3A	-2.03921	0.557261	-7.54493	2.05507e-08	2.50815e-07	8.94744
FGD1	2.03908	5.33707	3.99253	0.000389474	0.00142639	-0.869588
MISP	-2.03895	2.0266	-3.5861	0.0011734	0.00375638	-1.94019
CHRNA9	2.03878	1.66729	4.11677	0.000276532	0.00105649	-0.534994
REEP1	2.03835	2.35675	5.55731	4.82299e-06	2.95066e-05	3.47091
RBL1	2.03789	3.81668	9.40598	1.85739e-10	4.29617e-09	13.6946
B3GNT5	2.03784	3.65601	10.1107	3.51684e-11	1.04839e-09	15.3743
CLNS1A	2.03721	6.50722	11.3976	1.98398e-12	9.02568e-11	18.2745
CTPS1	2.03697	4.4539	5.61191	4.13538e-06	2.58434e-05	3.62438
TEAD2	2.03632	6.95452	6.31546	5.77906e-07	4.617e-06	5.59332
ARHGAP20	2.03577	1.97413	4.1155	0.000277512	0.0010596	-0.538453
IGSF9B	2.03562	2.4784	3.94747	0.000440745	0.00159259	-0.990185
RPL37	2.03506	8.92162	6.71878	1.90179e-07	1.74776e-06	6.70886
GPRC5B	-2.03369	4.09855	-6.94467	1.02745e-07	1.01571e-06	7.3277
PRR3	2.03355	5.02539	8.46427	1.90051e-09	3.2059e-08	11.3477
SKA2	2.03352	6.58904	8.73017	9.74052e-10	1.8085e-08	12.0221
SYTL4	-2.03294	1.90527	-8.07128	5.19026e-09	7.57163e-08	10.3344
UBTD2	2.03203	6.23341	9.71554	8.87079e-11	2.30137e-09	14.4405
ACY3	-2.03195	0.943989	-6.1084	1.02789e-06	7.67243e-06	5.01624
RPS27	2.03181	12.2053	5.56999	4.65368e-06	2.85801e-05	3.50656
RSL24D1	2.03179	7.61347	5.74561	2.83891e-06	1.85442e-05	3.99999
SDK2	2.03168	2.99466	3.23227	0.00297848	0.00846998	-2.83415
GNGT1	2.03164	2.05378	3.19861	0.00324896	0.00913843	-2.91698
PABPC1	2.03104	10.0195	8.44614	1.9898e-09	3.32176e-08	11.3014
GPR19	2.03058	1.89057	5.62915	3.93948e-06	2.474e-05	3.67282
PDE3A	2.03012	3.68691	3.88045	0.000529443	0.00186568	-1.16875
BTC	-2.02981	1.81258	-5.16242	1.47038e-05	7.87179e-05	2.3609
ZNF681	2.02958	3.25619	9.86001	6.31023e-11	1.72816e-09	14.7843
SNRPB	2.02883	9.56851	6.70762	1.9608e-07	1.79511e-06	6.67817
SENP1	2.02876	4.77234	6.29841	6.05888e-07	4.80853e-06	5.54591
KIF24	2.02863	3.40302	4.37428	0.000135182	0.000558953	0.166958
TFPI	-2.0281	2.50005	-5.37742	8.0112e-06	4.59376e-05	2.96509
GMPS	2.02747	5.20586	8.54062	1.56715e-09	2.71046e-08	11.5423
PBX1	2.02732	5.40553	4.47594	0.000101727	0.000434957	0.446727
TXLNB	2.02723	1.85626	5.19369	1.34606e-05	7.27117e-05	2.44871
SELENOV	2.02707	2.24695	4.41434	0.000120864	0.000507403	0.277057
YEATS2	2.02673	4.45787	5.43886	6.73574e-06	3.95573e-05	3.13785
SRP9	2.02635	9.54683	8.79368	8.31454e-10	1.59782e-08	12.1818
NCAPD3	2.0263	3.98488	5.76855	2.66175e-06	1.75241e-05	4.06438
COL6A3	2.02615	5.75643	3.88544	0.000522264	0.00184547	-1.15547
TNFRSF14	-2.02572	2.13948	-7.79248	1.07127e-08	1.4213e-07	9.60384
PTH2R	-2.0257	0.616839	-12.2311	3.43144e-13	1.97236e-11	20.0424
KLHL21	-2.02546	3.74553	-5.18949	1.36211e-05	7.33514e-05	2.43693
CPNE7	2.02545	2.19322	3.93238	0.000459353	0.00165051	-1.03048
TCERG1	2.0248	5.20946	8.12027	4.57445e-09	6.77185e-08	10.4617
ZGRF1	2.02459	2.33845	7.09754	6.79363e-08	7.08442e-07	7.74376
MAP7D2	2.02163	2.42653	4.21215	0.000212318	0.000838012	-0.276238
TMEM45A	2.02081	3.46193	6.15175	9.10903e-07	6.89843e-06	5.13727
ZDHHC20	2.02039	5.779	9.39121	1.92466e-10	4.42511e-09	13.6587
GSTM5	-2.0202	0.724049	-8.94235	5.75199e-10	1.15751e-08	12.5537
H4C5	2.01955	2.55695	8.49401	1.76279e-09	2.99752e-08	11.4236
GAL3ST4	2.01927	2.99725	5.65977	3.61415e-06	2.29826e-05	3.75886
SOX8	2.01863	2.61863	3.08221	0.00437671	0.0118227	-3.20001
DUSP2	-2.01859	2.7978	-4.01269	0.000368481	0.00135753	-0.815514
ZC3HAV1L	2.01828	4.55727	5.21928	1.25219e-05	6.8236e-05	2.52058
METTL7A	-2.01821	5.04544	-4.39686	0.000126919	0.000528774	0.228976
CLIP3	2.01732	6.75107	3.42496	0.00180033	0.00546188	-2.35236
DCLRE1B	2.01666	3.73122	7.2973	3.972e-08	4.45932e-07	8.28388
TRIM43	2.01621	1.62598	3.17396	0.00346172	0.00966803	-2.97735
ADHFE1	-2.01506	2.28189	-8.30784	2.82828e-09	4.48737e-08	10.9466
PDXP	2.01462	2.8138	5.03094	2.13182e-05	0.000109109	1.992
BOC	2.0138	4.35846	3.96464	0.000420467	0.00152592	-0.944267
RPL30	2.01368	9.27368	8.40665	2.19941e-09	3.61199e-08	11.2003
CDH11	2.0129	4.76445	3.70189	0.000859685	0.00284752	-1.63937
LIMS2	-2.01102	2.67359	-6.16647	8.74329e-07	6.65294e-06	5.17832
DUSP12	2.01067	5.56651	9.32453	2.26078e-10	5.0882e-09	13.4962
RPL17	2.01066	8.30716	6.02876	1.28382e-06	9.26225e-06	4.79363
HNRNPA1P48	2.0104	5.92638	9.68081	9.63155e-11	2.46214e-09	14.3575
LY75	-2.00937	0.824025	-12.633	1.51513e-13	9.66363e-12	20.8652
DOK7	-2.00911	1.32973	-7.80916	1.02554e-08	1.37201e-07	9.64781
ASNS	2.0086	4.75654	7.74905	1.20032e-08	1.56974e-07	9.48921
NEO1	2.00845	6.10048	3.56931	0.00122727	0.0039097	-1.9835
RTN1	2.00781	2.73093	3.86663	0.000549783	0.00193098	-1.20543
UBE2E3	2.00771	7.99516	9.66723	9.94683e-11	2.53598e-09	14.325
LCK	-2.00748	2.31281	-4.85789	3.47472e-05	0.000169137	1.50768
LRG1	-2.00717	0.796553	-6.07151	1.13935e-06	8.387e-06	4.91315
VCAN	2.00624	5.91102	3.62035	0.00107055	0.00346058	-1.85159
FN3K	-2.00567	3.71679	-4.573	7.74847e-05	0.00034259	0.715017
MACROH2A1	2.0037	5.86505	14.197	7.4233e-15	7.30834e-13	23.8949
ADAMTS19	2.00367	1.69236	5.5068	5.56099e-06	3.34251e-05	3.3289
CLEC14A	-2.00352	3.90389	-5.3576	8.4723e-06	4.81359e-05	2.90936
PCGF6	2.00337	4.68425	11.1317	3.53356e-12	1.46201e-10	17.6926
B4GALT1	-2.00294	5.40242	-4.07971	0.000306345	0.00115363	-0.635117
YPEL1	2.0029	3.22122	9.00761	4.89743e-10	1.00665e-08	12.716
MYLK2	2.00281	1.96691	4.23937	0.000196855	0.000782125	-0.202099
GTF3C4	2.00195	4.90042	5.62989	3.93128e-06	2.47046e-05	3.6749
LRRTM2	2.00185	2.5049	2.71884	0.0107808	0.0258649	-4.04654
ARHGEF16	-2.00172	2.16729	-5.77962	2.5802e-06	1.70223e-05	4.09547
CHD7	2.00137	4.29376	4.99762	2.34218e-05	0.000118704	1.89862
THOC3	2.00126	4.27431	7.54638	2.04716e-08	2.50168e-07	8.95132
MCM3	1.99875	7.45421	5.00957	2.26445e-05	0.000115129	1.93211
FAM83B	-1.99766	0.800555	-6.15509	9.0248e-07	6.84255e-06	5.14658
ABRACL	1.9971	6.56629	6.52033	3.28004e-07	2.80741e-06	6.16153
COP1	1.99517	5.89358	7.92524	7.57741e-09	1.05414e-07	9.95286
KIAA0040	-1.99453	3.75971	-4.5598	8.041e-05	0.000354202	0.678469
SP3	1.99393	5.62081	10.4246	1.71111e-11	5.59623e-10	16.1013
SALL1	1.9939	7.48325	3.94728	0.000440975	0.00159312	-0.990692
PABPC5	1.99328	2.62679	4.30916	0.000162111	0.000657177	-0.0115323
POLE3	1.99309	6.89182	10.0659	3.90144e-11	1.15054e-09	15.2696
STUM	-1.99305	1.53033	-4.45356	0.000108306	0.000459812	0.385019
CPSF3	1.99206	5.89012	9.22703	2.86367e-10	6.31192e-09	13.2576
H3C7	1.992	1.69373	9.49004	1.51779e-10	3.63324e-09	13.8984
QSOX2	1.99184	4.94111	5.86468	2.03226e-06	1.385e-05	4.3341
PTK2B	-1.99166	2.31648	-6.83204	1.39575e-07	1.33342e-06	7.01972
ADAMTS16	-1.99143	2.21702	-3.68554	0.000898435	0.00296207	-1.68207
SERPINE1	-1.99076	3.36371	-3.27513	0.00266526	0.00768514	-2.72812
RNASE1	-1.99075	6.89654	-4.55711	8.10206e-05	0.000356179	0.671009
RPL36	1.99054	10.0847	5.3619	8.36993e-06	4.76801e-05	2.92146
C1orf21	1.99053	4.25115	5.9232	1.72488e-06	1.20153e-05	4.49811
ACTL6A	1.98871	6.43422	11.3787	2.06638e-12	9.35624e-11	18.2335
PRELID3A	1.98866	2.72579	9.18067	3.20582e-10	6.97035e-09	13.1437
NUP58	1.9882	4.74199	10.8674	6.32553e-12	2.4239e-10	17.1053
GIMAP7	-1.98807	3.20113	-5.95339	1.58508e-06	1.11712e-05	4.58267
BEND3	1.98801	3.48426	5.90675	1.80622e-06	1.24823e-05	4.45202
LRRC40	1.98799	5.67233	10.6065	1.13334e-11	3.9133e-10	16.517
TEX30	1.98798	5.38694	6.24117	7.10268e-07	5.5268e-06	5.38657
EMB	1.98753	3.18203	3.45573	0.00165979	0.00508615	-2.27427
JAKMIP2	1.98734	1.69621	4.92466	2.87798e-05	0.000143027	1.69435
RPL21	1.98703	10.533	5.09531	1.77736e-05	9.27471e-05	2.17253
CAPRIN1	1.98656	7.32255	7.49317	2.35714e-08	2.83537e-07	8.80931
S100A16	-1.98447	6.04705	-4.24866	0.000191838	0.00076314	-0.176779
FAM72B	1.98235	1.73799	6.98402	9.23432e-08	9.27684e-07	7.43503
HLF	-1.98196	1.62219	-5.72885	2.97591e-06	1.93666e-05	3.95291
TMEM221	1.98192	2.78835	6.09512	1.06671e-06	7.91903e-06	4.97912
MT-ATP6	-1.98188	13.3823	-5.38846	7.76534e-06	4.47319e-05	2.99614
SMC3	1.98158	6.6995	6.2068	7.81495e-07	6.00846e-06	5.2908
RPL24	1.98157	10.2967	4.93741	2.7762e-05	0.000138435	1.73004
CCT3	1.98142	8.06153	7.99578	6.3095e-09	9.01264e-08	10.1375
RPL27A	1.98105	9.28509	4.95128	2.66961e-05	0.00013354	1.76886
FBXO45	1.98066	3.88546	9.79901	7.28376e-11	1.95298e-09	14.6395
LRRC2	-1.98036	0.988813	-7.78412	1.09498e-08	1.44876e-07	9.58178
ALDOB	-1.97992	1.01055	-3.79694	0.000664643	0.00228057	-1.38983
ASIC1	1.97947	2.33576	5.08213	1.84477e-05	9.59e-05	2.13556
SNAI2	1.9794	5.60949	4.99104	2.38613e-05	0.000120639	1.88018
ZHX3	-1.9789	2.70713	-4.92297	2.8917e-05	0.000143672	1.68964
LYAR	1.97865	4.98053	5.96913	1.51676e-06	1.0741e-05	4.62676
PKP2	1.97846	3.70874	7.22163	4.86497e-08	5.31878e-07	8.07977
MIB1	1.97779	5.37133	7.80413	1.03911e-08	1.38629e-07	9.63457
GNA14	-1.97775	2.48777	-4.74641	4.75779e-05	0.000221968	1.19669
GALNT17	1.97698	2.4274	4.45561	0.000107685	0.000457678	0.390686
RPS21	1.97627	11.1614	3.55997	0.00125826	0.00399405	-2.00756
GRM7	1.97618	1.66906	4.74971	4.71375e-05	0.000220342	1.20588
CXCL16	-1.97598	4.50566	-3.73919	0.000777274	0.00260876	-1.54172
MAZ	1.97301	6.13304	4.2325	0.00020065	0.000795727	-0.220824
ZFYVE28	-1.97183	0.996899	-10.044	4.10506e-11	1.1977e-09	15.2183
TDG	1.96995	4.82475	11.2177	2.92864e-12	1.24665e-10	17.8819
AK7	-1.96894	1.59324	-7.1279	6.25972e-08	6.61388e-07	7.82611
RPL27	1.96854	10.2357	4.63284	6.54954e-05	0.000294468	0.880896
OR51E2	1.96852	1.7752	4.05788	0.000325356	0.00121592	-0.693958
RPRD1A	1.96782	5.55305	9.49576	1.49713e-10	3.59273e-09	13.9122
SLCO3A1	-1.96711	2.16135	-5.95868	1.56176e-06	1.10266e-05	4.5975
ACSM2A	-1.96655	0.54347	-6.68738	2.07258e-07	1.88754e-06	6.62248
PGF	1.96609	3.21158	4.94527	2.71531e-05	0.000135681	1.75203
PFDN4	1.96588	6.39517	5.81639	2.32711e-06	1.55286e-05	4.19865
MMP24	-1.96484	1.28638	-10.1114	3.51109e-11	1.0483e-09	15.376
NUP155	1.96458	4.85536	8.078	5.10102e-09	7.4471e-08	10.3518
RBM38	1.96452	6.11136	4.31596	0.000159066	0.00064616	0.00708549
CPAMD8	-1.96436	3.30905	-4.89649	3.11613e-05	0.000153669	1.61557
CTXN1	1.96425	7.784	3.84666	0.000580552	0.00202607	-1.25839
H2AC16	1.96368	1.69252	6.56569	2.89488e-07	2.52168e-06	6.28692
SLC6A13	-1.96317	1.90622	-4.55392	8.17478e-05	0.000358801	0.662198
HNRNPLL	1.96287	5.97008	11.0598	4.13653e-12	1.66484e-10	17.5337
EXTL2	1.96225	5.2864	11.9137	6.62978e-13	3.43069e-11	19.3791
MYOF	-1.96193	3.06323	-4.18474	0.000229095	0.000893935	-0.350759
TMEM102	-1.96049	2.04115	-6.15864	8.9359e-07	6.78068e-06	5.1565
SAE1	1.96037	6.27962	5.98769	1.44003e-06	1.0243e-05	4.6787
ING3	1.96035	4.47949	7.79817	1.05546e-08	1.40518e-07	9.61883
NFATC4	1.96004	4.36196	4.50736	9.31539e-05	0.000402011	0.533454
KIF26A	-1.95965	1.31771	-6.73198	1.83432e-07	1.69386e-06	6.74516
SNRPC	1.95943	8.4975	10.667	9.89232e-12	3.52998e-10	16.6542
IFT81	1.95855	4.56375	7.75285	1.18844e-08	1.55738e-07	9.49924
IL6	-1.95789	0.966188	-4.72592	5.04043e-05	0.000233405	1.13963
RBIS	1.95742	5.97837	5.44332	6.65145e-06	3.91581e-05	3.1504
GDI2	1.95713	8.01099	9.29539	2.42596e-10	5.42817e-09	13.425
PAFAH1B3	1.95645	7.1795	8.17019	4.02313e-09	6.11044e-08	10.5912
GNAL	1.95622	2.86269	4.74139	4.82543e-05	0.000224742	1.18273
FOXN4	1.95617	2.08503	4.27092	0.000180321	0.000721508	-0.116035
GJA8	1.95594	1.81695	2.73052	0.0104806	0.0252582	-4.02027
ZNF644	1.95532	5.22488	9.13002	3.62765e-10	7.7554e-09	13.0189
FNDC1	1.95505	3.11064	2.67619	0.011946	0.0282857	-4.14182
CTNNB1	1.95414	7.47536	9.704	9.11638e-11	2.35553e-09	14.413
KLHL14	1.95411	5.7896	6.93826	1.04547e-07	1.03139e-06	7.31022
C6orf132	-1.95374	2.50116	-4.29567	0.000168314	0.00067913	-0.0484056
SHC4	1.95371	1.95799	6.13784	9.46916e-07	7.13178e-06	5.09843
GABBR2	1.95351	2.30802	2.68447	0.0117111	0.0278152	-4.1234
MBTD1	1.95287	4.79135	8.70154	1.04627e-09	1.91846e-08	11.9499
HILPDA	1.9528	4.77226	8.57913	1.42226e-09	2.48818e-08	11.6401
CAP2	1.95277	4.85044	4.19491	0.000222726	0.00087388	-0.323136
ZNF273	1.95227	2.74624	11.7228	9.90833e-13	4.94078e-11	18.9743
TTC39A	-1.95217	1.39766	-6.05651	1.18806e-06	8.6691e-06	4.87123
B3GALT4	-1.95172	2.29515	-7.88321	8.45323e-09	1.15341e-07	9.8426
TOR4A	-1.9516	2.92289	-5.01401	2.23623e-05	0.000113815	1.94455
TLE1	1.95159	5.92332	5.2172	1.25956e-05	6.856e-05	2.51475
TRO	1.95152	4.51723	5.38843	7.76599e-06	4.47319e-05	2.99605
CASZ1	-1.95126	1.70162	-6.24529	7.02195e-07	5.47552e-06	5.39803
CDK2AP2	-1.95093	6.50655	-5.94882	1.60545e-06	1.12941e-05	4.56989
OLA1	1.95059	6.43731	10.7631	7.97779e-12	2.93969e-10	16.8712
C6orf118	1.95008	2.04059	5.0714	1.90155e-05	9.85581e-05	2.10546
[truncated: 6,906 more rows]
