# Supplementary material for: Identification of the expression patterns and potential prognostic role of m6A-RNA methylation regulators in Wilms Tumor
Source: BMC Med Genomics. 2023 Sep 21;16:222. doi: 10.1186/s12920-023-01660-2 (PMC10514975; doi:10.1186/s12920-023-01660-2)
Supplement: Supplementary file 6 — Supplementary Material 6 [file 12920_2023_1660_MOESM6_ESM.xlsx]

## Sheet: DEGs
Gene	logFC	AveExpr	t	P.Value	adj.P.Val	B
UMOD	-12.4933	1.12796	-95.7188	1.31244e-73	2.51962e-69	150.247
FXYD4	-10.3615	1.39951	-27.6119	2.05777e-38	2.82179e-35	77.1898
SIX2	9.61748	8.91585	19.1318	6.57065e-29	1.55733e-26	55.5203
AQP2	-9.35312	0.998766	-26.6985	1.64018e-37	1.74934e-34	75.148
DEFB1	-9.34685	2.75114	-18.862	1.47284e-28	3.25006e-26	54.7163
CDH16	-8.64914	1.9767	-14.8318	6.93589e-23	5.36917e-21	41.6781
KNG1	-8.45663	0.855618	-43.566	5.13506e-51	3.2861e-47	105.226
COL2A1	8.4095	7.90775	23.3251	6.02678e-34	3.50613e-31	67.0416
TACSTD2	-7.85256	2.395	-14.646	1.32855e-22	9.7722e-21	41.0284
SLC12A1	-7.82279	1.032	-29.1023	7.8522e-40	1.37042e-36	80.3949
HMGA2	7.45472	7.15891	14.8273	7.045e-23	5.43172e-21	41.6625
EYA1	7.44619	7.17303	20.7423	6.22994e-31	2.17459e-28	60.1552
FXYD2	-7.40509	1.53296	-25.9719	8.92389e-37	7.78731e-34	73.4792
NNAT	7.27643	9.57897	11.2644	3.92943e-17	1.16957e-15	28.4299
MEOX1	7.019	6.82063	14.6058	1.53026e-22	1.11703e-20	40.8871
CLCNKA	-6.92762	0.989744	-32.2206	1.31392e-42	3.15309e-39	86.6389
MMP7	-6.84354	2.78103	-6.87944	2.44956e-09	1.61493e-08	10.5375
KCNJ1	-6.70837	0.86005	-28.9022	1.20737e-39	1.93159e-36	79.9733
SOX11	6.67841	6.42333	22.6167	3.80547e-33	1.97452e-30	65.2158
MAL	-6.62631	4.18892	-7.42696	2.54492e-10	2.04083e-09	12.784
RASD1	-6.62071	3.59888	-14.7853	8.15852e-23	6.24013e-21	41.5158
PRAME	6.56444	6.5715	7.38485	3.03085e-10	2.40042e-09	12.6105
KRT7	-6.52451	1.46457	-16.2449	5.6908e-25	6.17243e-23	46.4772
CLDN8	-6.41241	1.14101	-16.5544	2.0544e-25	2.46503e-23	47.4946
EGF	-6.37578	0.85664	-22.5549	4.47805e-33	2.14924e-30	65.0545
TMSB15A	6.29611	8.46618	17.505	9.65738e-27	1.44846e-24	50.546
SCNN1A	-6.26297	2.341	-12.6453	1.92932e-19	8.47578e-18	33.7472
SCNN1G	-6.19968	1.18206	-18.2458	9.59119e-28	1.75363e-25	52.8491
CYS1	-6.13385	2.63597	-11.1657	5.79603e-17	1.66326e-15	28.0413
NPTX2	6.09135	5.86972	9.56316	3.65811e-14	6.22593e-13	21.5984
AOC1	-6.07937	1.29439	-22.0978	1.51031e-32	6.74303e-30	63.8488
CRABP2	6.07256	9.96578	16.2682	5.26865e-25	5.77986e-23	46.5542
TOP2A	6.06928	7.73118	20.534	1.12128e-30	3.77656e-28	59.571
SERPINA1	-6.06488	2.13173	-12.1182	1.42886e-18	5.56416e-17	31.7444
MUC1	-6.02779	2.63677	-15.0576	3.16515e-23	2.58573e-21	42.4623
TMEM213	-6.00291	0.805816	-34.4959	1.72958e-44	4.74351e-41	90.8425
PTGER1	-5.98774	1.92342	-18.7301	2.192e-28	4.57414e-26	54.3202
HMGCS2	-5.9784	1.23272	-12.3785	5.29336e-19	2.18542e-17	32.7377
ETV4	5.94807	7.24622	13.7838	2.87678e-21	1.68894e-19	37.9536
CLCNKB	-5.93857	1.88614	-16.0013	1.27949e-24	1.29282e-22	45.668
S100A2	-5.86771	1.89509	-17.2109	2.45883e-26	3.30102e-24	49.6136
KCNJ16	-5.85357	1.75274	-13.6335	4.96509e-21	2.74697e-19	37.4078
CITED1	5.82981	6.04957	9.33551	9.30815e-14	1.45283e-12	20.6661
SIX1	5.82587	5.44664	17.5565	8.20918e-27	1.2608e-24	50.7081
MYBL2	5.80194	6.7509	16.9588	5.52316e-26	7.06891e-24	48.806
IGF2	5.73502	12.2165	9.77247	1.55524e-14	2.882e-13	22.4525
ST8SIA2	5.72979	5.37518	16.1616	7.50304e-25	8.00241e-23	46.2011
NKAIN1	5.72627	5.34887	16.5731	1.9329e-25	2.33383e-23	47.5555
PDZK1IP1	-5.72466	1.14749	-14.9367	4.81279e-23	3.84983e-21	42.0434
FOXI1	-5.68427	0.663011	-28.1887	5.71369e-39	8.4378e-36	78.4484
CENPF	5.65732	6.32796	14.7025	1.08968e-22	8.23606e-21	41.2265
LYPD1	5.64758	7.30583	8.38449	4.75355e-12	5.27812e-11	16.7439
UBE2C	5.6155	8.11694	19.5402	1.96545e-29	5.16886e-27	56.722
MUC15	-5.61455	0.723004	-22.856	2.03169e-33	1.11441e-30	65.8378
FGF8	5.58812	5.2132	10.7448	3.07577e-16	7.86266e-15	26.3727
MYCN	5.58464	6.61732	12.6941	1.60548e-19	7.10183e-18	33.931
RHCG	-5.57256	0.88541	-16.4287	3.10365e-25	3.61114e-23	47.0826
DAPL1	5.56658	5.83293	5.82656	1.7546e-07	8.31701e-07	6.31783
TPX2	5.52266	7.16478	20.0614	4.32133e-30	1.25698e-27	58.2293
TSPAN1	-5.50475	2.95342	-8.98912	3.87995e-13	5.31673e-12	19.2417
HNF1B	-5.49582	2.17591	-9.0358	3.19966e-13	4.46093e-12	19.434
CASR	-5.47265	1.01675	-18.7809	1.88056e-28	4.01144e-26	54.4729
CLDN10	-5.45187	1.76183	-13.6059	5.48987e-21	3.00151e-19	37.3073
CHRNA1	5.43545	4.98094	7.76662	6.20612e-11	5.65872e-10	14.1866
ATP6V0A4	-5.42614	0.870191	-31.1275	1.15924e-41	2.47279e-38	84.5171
AQP3	-5.41986	2.77864	-11.4408	1.96766e-17	6.17242e-16	29.1216
ATP6V0D2	-5.38346	1.06517	-21.621	5.47783e-32	2.33697e-29	62.5702
NUSAP1	5.38238	7.52807	21.1207	2.16657e-31	8.44853e-29	61.2047
FOLR1	-5.35129	2.11838	-12.8139	1.0242e-19	4.59405e-18	34.3806
ELOVL2	5.35061	5.0687	13.1982	2.45176e-20	1.22257e-18	35.8106
LRRN1	5.33536	6.07691	11.7758	5.34216e-18	1.85795e-16	30.4255
MKI67	5.31536	6.20016	11.9467	2.76089e-18	1.02919e-16	31.0857
DLGAP5	5.30174	5.78991	16.0527	1.0779e-24	1.11255e-22	45.8392
ADGRG2	5.28415	5.2921	8.32506	6.08515e-12	6.62635e-11	16.4979
RAP1GAP	-5.26454	2.2977	-16.1522	7.74044e-25	8.21e-23	46.17
CNTFR	5.23165	7.29963	10.1771	3.00706e-15	6.42869e-14	24.0941
UHRF1	5.22159	5.76822	17.7479	4.49819e-27	7.25683e-25	51.3082
PTGER3	-5.19099	1.3779	-10.2154	2.57558e-15	5.57452e-14	24.2488
NEK2	5.1756	5.5023	17.8825	2.95362e-27	4.88824e-25	51.7277
TMPRSS2	-5.15548	0.968263	-27.0118	7.9949e-38	9.59288e-35	75.8552
B4GALNT4	5.14411	5.92407	13.5304	7.23131e-21	3.86704e-19	37.0317
GGT6	-5.12081	1.1307	-22.5941	4.03915e-33	1.9883e-30	65.1567
SCIN	-5.1146	1.15638	-20.4514	1.41722e-30	4.69098e-28	59.3381
PLPPR3	5.1056	5.05263	10.0045	6.05022e-15	1.22653e-13	23.3956
CLDN19	-5.09792	1.67184	-12.3113	6.83287e-19	2.77918e-17	32.4823
TMEM72	-5.09464	2.12901	-13.811	2.60682e-21	1.55422e-19	38.0521
IGF2BP1	5.09369	5.22939	10.2192	2.53631e-15	5.50193e-14	24.2642
CDCA7	5.08606	5.6643	19.0299	8.90632e-29	2.03552e-26	55.2174
UGT2B7	-5.08391	0.934847	-16.4123	3.27502e-25	3.76491e-23	47.029
VGLL1	-5.08325	0.576156	-35.021	6.60249e-45	2.11258e-41	91.7742
SCNN1B	-5.0727	1.09753	-14.1147	8.74044e-22	5.63084e-20	39.1448
WT1	5.06168	6.32174	6.17187	4.39699e-08	2.31206e-07	7.68173
MFSD4A	-5.05791	1.80022	-19.6654	1.36237e-29	3.6326e-27	57.0868
TCEAL5	5.0414	5.21108	7.65869	9.72042e-11	8.50947e-10	13.7404
BHMT2	-5.03801	1.14313	-19.268	4.38544e-29	1.06572e-26	55.9229
HAS2	5.03359	6.38356	8.40298	4.40209e-12	4.91059e-11	16.8204
SEPTIN3	5.0264	5.37477	12.6437	1.94098e-19	8.50752e-18	33.7412
DPYSL5	5.01572	4.6748	9.30538	1.05359e-13	1.62203e-12	20.5425
SPNS2	-5.00958	1.81012	-16.387	3.56036e-25	4.04449e-23	46.9455
SLC14A1	-4.99878	1.01933	-20.7427	6.22405e-31	2.17459e-28	60.1561
BIRC5	4.99726	6.03084	20.2498	2.51715e-30	7.92201e-28	58.7669
CRYAB	-4.99444	3.86217	-6.58105	8.33575e-09	5.01032e-08	9.32491
BICDL1	-4.9893	1.97474	-14.0741	1.01072e-21	6.40392e-20	38.9996
GDF15	-4.98907	3.58791	-10.7886	2.58301e-16	6.66514e-15	26.5472
KIF1A	4.98637	4.7045	11.101	7.48224e-17	2.10006e-15	27.786
ERP27	-4.98287	1.73776	-14.2662	5.08891e-22	3.35728e-20	39.6857
NUF2	4.97471	5.48124	16.2578	5.45267e-25	5.94775e-23	46.5199
AURKB	4.97273	5.893	19.531	2.01907e-29	5.23811e-27	56.6952
TROAP	4.96025	5.60103	18.2627	9.10573e-28	1.6972e-25	52.9009
IRX1	-4.95219	1.81554	-7.83191	4.73053e-11	4.415e-10	14.4566
PIGR	-4.94939	1.40633	-9.61927	2.90761e-14	5.08844e-13	21.8277
ELF3	-4.946	1.60454	-11.9939	2.30277e-18	8.70249e-17	31.2671
PCLAF	4.94174	6.33169	19.4232	2.77218e-29	7.00268e-27	56.3796
SMIM24	-4.92415	2.45421	-7.92216	3.25005e-11	3.12441e-10	14.83
BMPER	4.9241	4.75598	6.66395	5.93702e-09	3.65904e-08	9.66072
FBP1	-4.92023	1.98311	-18.5382	3.92231e-28	7.60612e-26	53.7404
GDNF	4.90935	5.43595	7.82523	4.86375e-11	4.53054e-10	14.429
MCCD1	-4.90927	0.667964	-17.569	7.89221e-27	1.22189e-24	50.7474
FOXM1	4.90385	6.06995	12.685	1.66148e-19	7.33268e-18	33.8967
PEG10	4.89745	8.60618	8.58971	2.02768e-12	2.41336e-11	17.5929
DTL	4.89186	5.76449	18.0813	1.59303e-27	2.83176e-25	52.3433
EMX1	-4.89124	1.10258	-12.3745	5.37319e-19	2.21362e-17	32.7227
TFCP2L1	-4.86704	1.69277	-14.9262	4.99171e-23	3.97638e-21	42.0069
MEX3A	4.86635	6.61478	14.4289	2.85679e-22	1.95177e-20	40.263
FZD7	4.86091	8.1008	14.3476	3.81001e-22	2.56648e-20	39.9751
TTK	4.85159	5.19688	17.2198	2.38988e-26	3.23105e-24	49.642
NTN4	-4.85133	3.35671	-13.3795	1.25666e-20	6.5028e-19	36.479
CXCL14	-4.84437	4.8154	-5.52176	5.84237e-07	2.55319e-06	5.13547
CDC20	4.82564	6.57734	18.0418	1.80077e-27	3.13821e-25	52.2211
MEST	4.82417	9.23722	9.77306	1.55147e-14	2.87778e-13	22.455
SLC6A12	-4.82279	1.46069	-19.8003	9.19725e-30	2.48688e-27	57.4778
H2BC9	4.79792	5.53539	10.6545	4.41077e-16	1.09545e-14	26.0124
PROM2	-4.79656	1.84915	-14.9144	5.20189e-23	4.12669e-21	41.9657
KIF20A	4.79345	5.98401	18.4253	5.53287e-28	1.0622e-25	53.3975
CCNB2	4.79086	6.57454	19.8921	7.04727e-30	1.93276e-27	57.7427
VASH2	4.7844	5.11314	17.8888	2.8964e-27	4.83522e-25	51.7472
ITGB6	-4.78109	1.69992	-8.95192	4.52456e-13	6.13436e-12	19.0884
KIF15	4.77255	5.0295	15.0687	3.04638e-23	2.49933e-21	42.5005
EPS8L2	-4.76531	2.29133	-13.1147	3.33974e-20	1.6191e-18	35.5014
WNT9B	-4.75986	0.558113	-13.5778	6.08272e-21	3.28947e-19	37.2047
RRM2	4.75639	6.10716	19.0411	8.61301e-29	1.9922e-26	55.2507
IRX2	-4.75189	1.62502	-8.93892	4.7744e-13	6.4322e-12	19.0348
CCNA2	4.75004	6.46285	16.5276	2.243e-25	2.65809e-23	47.4069
KIF11	4.73926	6.40304	17.7403	4.60608e-27	7.36896e-25	51.2845
PTTG1	4.73633	7.00607	19.0816	7.63152e-29	1.78671e-26	55.3712
RAB25	-4.73181	2.77724	-8.80417	8.33693e-13	1.06276e-11	18.4789
SPP1	-4.72419	6.03693	-6.6262	6.9296e-09	4.22734e-08	9.50772
FAM83D	4.72229	5.45713	21.2103	1.69069e-31	6.76205e-29	61.4511
MUC20	-4.70913	1.57173	-20.024	4.81364e-30	1.37929e-27	58.122
CCDC198	-4.70653	1.48111	-9.26155	1.26174e-13	1.91032e-12	20.3625
ATP6V1G3	-4.70056	0.796955	-13.9434	1.61621e-21	1.00414e-19	38.5302
NCAPG	4.69303	5.12093	16.8871	6.95982e-26	8.79043e-24	48.5752
SHISA2	4.67833	7.56729	12.7294	1.40607e-19	6.24855e-18	34.0636
PRR35	-4.67445	0.919124	-14.6932	1.12593e-22	8.44361e-21	41.1938
TMEM37	-4.67191	2.80707	-13.9208	1.75366e-21	1.08602e-19	38.4485
BUB1B	4.65791	5.55736	18.2338	9.95309e-28	1.80264e-25	52.8122
CENPA	4.65706	5.0993	20.9716	3.27981e-31	1.23462e-28	60.7928
TNFRSF11B	-4.64195	2.28471	-8.96498	4.2869e-13	5.83716e-12	19.1423
KIF18B	4.63065	5.06517	17.5146	9.36811e-27	1.42737e-24	50.5764
COBLL1	-4.62193	1.4352	-14.6229	1.44113e-22	1.05598e-20	40.9471
PBK	4.61521	5.96159	17.3803	1.43344e-26	2.08478e-24	50.152
WNT7B	-4.60806	0.787686	-14.5145	2.11082e-22	1.49533e-20	40.5655
PIMREG	4.60677	5.45336	17.2413	2.23129e-26	3.05974e-24	49.7105
PLK1	4.6029	5.65348	16.8711	7.33054e-26	9.19814e-24	48.5234
AQP1	-4.59577	4.57511	-8.02412	2.12667e-11	2.11324e-10	15.252
SKA3	4.59225	5.11939	18.2462	9.58051e-28	1.75363e-25	52.8503
RAB17	-4.58483	0.969914	-23.7228	2.18293e-34	1.35187e-31	68.0469
SLC4A1	-4.56629	0.589297	-17.8604	3.16451e-27	5.1925e-25	51.6589
KIF4A	4.55634	4.92936	14.5888	1.62476e-22	1.18152e-20	40.8272
MELK	4.55344	5.26823	17.3112	1.78546e-26	2.52918e-24	49.9329
RRAD	-4.55268	1.76743	-10.4128	1.16226e-15	2.70134e-14	25.044
AFF3	4.55143	5.08449	12.517	3.1307e-19	1.33266e-17	33.263
AQP6	-4.54128	0.901442	-15.8376	2.21476e-24	2.16934e-22	45.1199
SCTR	-4.53906	0.792584	-19.3712	3.23214e-29	7.95522e-27	56.2268
BUB1	4.53346	4.99731	17.1665	2.83367e-26	3.77783e-24	49.472
KIF12	-4.53122	2.96529	-11.0112	1.06722e-16	2.93112e-15	27.4309
ADD2	4.52376	4.20723	11.5201	1.4435e-17	4.66538e-16	29.4314
ETV5	4.52178	6.19842	13.6867	4.09051e-21	2.31651e-19	37.6015
GATA3	-4.52021	3.45778	-7.66545	9.45112e-11	8.30021e-10	13.7684
UBE2T	4.51749	7.42642	16.9689	5.34547e-26	6.90014e-24	48.8386
NPY	4.51668	4.27561	4.33025	5.07593e-05	0.000155692	0.784332
SLC16A1	4.50526	6.27768	17.7741	4.14355e-27	6.74134e-25	51.3901
RCOR2	4.49725	5.87495	13.4508	9.67755e-21	5.07622e-19	36.7403
MDK	4.49594	10.347	13.5292	7.26407e-21	3.87377e-19	37.0272
LCN2	-4.49486	0.775387	-9.5053	4.63669e-14	7.68697e-13	21.3618
NUDT11	4.48627	4.79269	8.90788	5.42807e-13	7.23165e-12	18.9068
NUPR2	-4.48514	1.45783	-10.9275	1.48692e-16	3.99803e-15	27.0993
NCAPH	4.4837	4.84938	16.4878	2.55566e-25	2.99168e-23	47.2766
ASPM	4.4825	4.50324	14.6899	1.13891e-22	8.50773e-21	41.1823
OSR1	4.47779	4.61081	8.41595	4.17117e-12	4.68842e-11	16.8741
HJURP	4.47404	4.87423	18.3663	6.62748e-28	1.25975e-25	53.2176
CDCA8	4.47239	5.70613	16.2883	4.9299e-25	5.47077e-23	46.6205
TMEM61	-4.47077	1.41698	-11.6905	7.43633e-18	2.52989e-16	30.0947
PDZK1	-4.4686	1.79819	-15.262	1.56521e-23	1.35968e-21	43.166
BSND	-4.45926	0.462741	-26.4704	2.77978e-37	2.66831e-34	74.6285
SMIM22	-4.42387	1.13965	-14.8824	5.81331e-23	4.55311e-21	41.8546
CKS2	4.42284	8.94407	13.8767	2.056e-21	1.25305e-19	38.2895
CA2	-4.41681	3.24895	-9.19584	1.65372e-13	2.44216e-12	20.0926
CLDN16	-4.41467	0.828216	-15.6775	3.80005e-24	3.66599e-22	44.5805
S100A14	-4.41435	1.44935	-11.8948	3.37317e-18	1.23114e-16	30.8853
CNTNAP2	4.40958	4.44653	9.99281	6.34476e-15	1.27814e-13	23.3481
TNNT1	4.40254	4.09183	4.25458	6.63112e-05	0.000198479	0.526443
PCK1	-4.39855	0.911442	-17.5995	7.16862e-27	1.12806e-24	50.8433
RAMP3	-4.38946	1.8415	-13.0861	3.71327e-20	1.78665e-18	35.3954
TYMS	4.38537	7.19311	18.554	3.73824e-28	7.32314e-26	53.7883
EXO1	4.38073	4.50369	16.1198	8.62172e-25	9.0448e-23	46.0623
TFAP2B	-4.37306	0.664309	-17.4272	1.23528e-26	1.82422e-24	50.3005
UNC5C	4.37021	4.9523	7.01148	1.42127e-09	9.78328e-09	11.0771
MEX3B	4.36754	5.36387	18.6323	2.94688e-28	5.8324e-26	54.0253
CPXM1	4.35674	8.22276	14.0461	1.11735e-21	7.03308e-20	38.8993
NCAM1	4.35593	5.71667	15.6553	4.09532e-24	3.873e-22	44.5058
THBS4	4.35556	5.4608	7.00886	1.43672e-09	9.88604e-09	11.0663
SLC9A4	-4.35249	0.427061	-35.9007	1.3532e-45	5.19576e-42	93.3049
GFRA1	4.34954	6.58957	8.40266	4.40802e-12	4.91435e-11	16.8191
SFTA2	-4.34441	0.602752	-20.9204	3.78332e-31	1.37042e-28	60.6509
HSPA2	-4.34406	3.37628	-7.53327	1.63682e-10	1.36684e-09	13.2225
ALDH1A1	-4.3411	4.17526	-7.03234	1.30401e-09	9.07044e-09	11.1624
PRR15L	-4.3344	1.65028	-9.0685	2.79563e-13	3.95742e-12	19.5687
CDCA2	4.33042	4.48486	14.4978	2.23917e-22	1.56889e-20	40.5065
DACH1	4.32858	7.30837	9.53125	4.16883e-14	6.97761e-13	21.468
SCD	4.32826	6.6922	10.8449	2.0643e-16	5.39189e-15	26.7713
SLC16A5	-4.32461	2.42838	-12.5752	2.51253e-19	1.08394e-17	33.483
ZMAT4	4.32349	4.4222	8.95076	4.54639e-13	6.1596e-12	19.0836
FBN2	4.32044	4.48611	8.51649	2.74761e-12	3.20077e-11	17.2901
CDT1	4.30628	5.65984	16.1368	8.14526e-25	8.59191e-23	46.1191
ZNF521	4.30317	6.13536	13.3179	1.57627e-20	8.04821e-19	36.2524
LMNB1	4.30162	6.05863	11.9169	3.09712e-18	1.14124e-16	30.9707
CBX2	4.30132	5.82541	13.3482	1.41005e-20	7.27693e-19	36.3639
MAD2L1	4.29507	5.60001	15.4059	9.56216e-24	8.61852e-22	43.6585
NELL2	4.29243	4.1581	8.31284	6.40197e-12	6.95164e-11	16.4473
EMILIN3	4.28964	4.2209	8.87364	6.25396e-13	8.18988e-12	18.7656
RAD51AP1	4.28852	5.76464	15.679	3.78064e-24	3.66569e-22	44.5857
CDH2	4.2884	7.04317	12.2958	7.24983e-19	2.93015e-17	32.4231
KIFC1	4.28143	4.76444	14.8975	5.51574e-23	4.35766e-21	41.9071
KIF2C	4.27901	5.3795	15.7672	2.80654e-24	2.73502e-22	44.8833
VSTM2B	4.27827	3.91054	5.64334	3.62427e-07	1.63715e-06	5.60442
OGDHL	-4.27551	2.0206	-12.3611	5.65508e-19	2.31979e-17	32.6716
MMP16	4.26839	4.15164	15.1188	2.56264e-23	2.12977e-21	42.6733
ARHGAP11A	4.26812	4.90413	17.3101	1.79169e-26	2.52918e-24	49.9294
HMMR	4.26624	5.30687	14.9783	4.16694e-23	3.36122e-21	42.1874
NGFR	4.26154	5.56256	9.9962	6.25801e-15	1.26324e-13	23.3618
SLC9A3	-4.25966	1.61958	-11.0477	9.23602e-17	2.56604e-15	27.5754
APBA2	4.2557	4.67911	17.3546	1.55565e-26	2.24552e-24	50.0704
CENPU	4.25553	5.68335	16.394	3.47906e-25	3.97565e-23	46.9686
CRB3	-4.25526	1.42815	-12.3704	5.45742e-19	2.2435e-17	32.7071
MCM10	4.24479	4.27832	14.4647	2.51665e-22	1.73793e-20	40.3897
LTF	-4.24343	0.788514	-12.1363	1.33337e-18	5.22409e-17	31.8136
NDC80	4.24272	5.05893	18.0364	1.83081e-27	3.13821e-25	52.2046
GTSE1	4.23852	4.64964	13.7173	3.66108e-21	2.09807e-19	37.7125
AP1M2	-4.23647	2.74265	-7.16467	7.54618e-10	5.52523e-09	11.705
CENPW	4.23549	6.66201	12.5981	2.30473e-19	9.98785e-18	33.5694
SLC3A1	-4.23155	0.926591	-13.2438	2.07113e-20	1.04088e-18	35.9793
GP2	-4.22904	0.41165	-25.3155	4.26321e-36	3.14789e-33	71.9366
SMIM6	-4.22893	0.927383	-20.6308	8.5293e-31	2.92403e-28	59.8429
SHISA8	4.22708	4.21602	5.80276	1.92874e-07	9.09106e-07	6.22471
DEPDC1B	4.22386	4.8784	13.0903	3.65612e-20	1.76357e-18	35.4109
H2AW	4.19839	6.68097	11.5237	1.42356e-17	4.6087e-16	29.4453
CST6	-4.18956	1.13324	-8.49593	2.99246e-12	3.4608e-11	17.205
CA14	4.17958	4.60179	11.7012	7.13338e-18	2.44112e-16	30.1363
ROBO1	4.16517	5.99534	13.6603	4.50256e-21	2.50551e-19	37.5056
SPAG5	4.16086	5.27188	17.2641	2.07454e-26	2.86526e-24	49.7832
C19orf33	-4.16034	1.93201	-11.254	4.09355e-17	1.21343e-15	28.389
TMEM100	4.15351	4.85408	7.44524	2.35902e-10	1.90528e-09	12.8594
MSI1	4.15097	6.66776	10.1426	3.45737e-15	7.30193e-14	23.9546
CDC25A	4.14468	4.82047	11.699	7.19464e-18	2.4577e-16	30.1277
ANLN	4.14279	5.1691	15.8431	2.17456e-24	2.14088e-22	45.1382
VTCN1	-4.14211	1.42757	-15.2771	1.4858e-23	1.30248e-21	43.2181
KIF18A	4.14038	4.53992	14.3336	4.00425e-22	2.67852e-20	39.9254
PRR15	-4.13594	2.06558	-9.01827	3.43977e-13	4.75769e-12	19.3619
KCNN1	4.13539	4.15913	11.1952	5.16049e-17	1.49296e-15	28.1574
SLC52A3	-4.12521	0.779965	-26.9167	9.93773e-38	1.12226e-34	75.6412
IGDCC3	4.11798	4.6736	7.8352	4.66627e-11	4.35927e-10	14.4702
OR51E1	4.11504	4.13194	5.22946	1.81535e-06	7.24557e-06	4.02431
NR0B2	-4.11015	0.762497	-20.4136	1.57793e-30	5.13441e-28	59.2313
SPOCK3	4.1086	3.89773	5.73024	2.57141e-07	1.18954e-06	5.9418
SPC25	4.10593	5.24828	18.6998	2.40215e-28	4.95876e-26	54.229
BEX1	4.10298	7.52112	7.10667	9.592e-10	6.86604e-09	11.467
SKP2	4.10182	6.55809	14.7992	7.76971e-23	5.96652e-21	41.5646
PAQR5	-4.10051	1.46128	-16.5879	1.8411e-25	2.23705e-23	47.6041
MLLT11	4.0976	7.11458	14.7616	8.86149e-23	6.75091e-21	41.4332
CDCA5	4.09376	4.92923	15.0715	3.01714e-23	2.48597e-21	42.5101
CEP55	4.08614	5.02403	16.7986	9.27143e-26	1.14377e-23	48.2889
CDC25C	4.08393	4.26362	15.9149	1.70836e-24	1.69933e-22	45.3792
SULT2B1	-4.07662	0.719159	-24.803	1.47927e-35	1.01425e-32	70.7082
CLGN	4.07577	4.18996	11.5437	1.31635e-17	4.30514e-16	29.5236
NMU	4.07553	4.0896	10.6503	4.48563e-16	1.1126e-14	25.9955
SGO1	4.07352	4.41578	13.5538	6.63765e-21	3.56946e-19	37.1174
LAMA4	4.0729	6.70224	10.6912	3.81014e-16	9.54922e-15	26.1587
L1CAM	-4.07094	2.88126	-7.14799	8.08531e-10	5.88407e-09	11.6365
CKAP2	4.0645	6.56197	15.9518	1.50974e-24	1.50958e-22	45.5027
SOD3	-4.06382	4.64932	-6.47552	1.28259e-08	7.43227e-08	8.89873
C3orf70	4.06331	4.68972	7.75667	6.46815e-11	5.86564e-10	14.1454
SLC16A12	-4.05764	1.54504	-12.2491	8.66108e-19	3.46407e-17	32.2452
PRSS22	-4.05518	0.735012	-20.9642	3.34824e-31	1.23614e-28	60.7723
PKHD1	-4.04625	0.674813	-22.4953	5.24158e-33	2.45434e-30	64.8984
SLPI	-4.04558	4.27029	-4.44796	3.33438e-05	0.000105912	1.19056
NXPH4	4.04198	5.59857	9.16638	1.86717e-13	2.73215e-12	19.9714
TINAGL1	-4.03806	3.04565	-11.8403	4.16339e-18	1.48843e-16	30.6748
PRR11	4.036	5.02146	18.3336	7.32609e-28	1.37888e-25	53.1177
EPHA3	4.03568	4.44449	6.64734	6.35504e-09	3.89789e-08	9.59337
ANKRD2	-4.03436	0.804885	-11.7354	6.24893e-18	2.14995e-16	30.2687
SLIT1	4.0339	3.80137	9.32842	9.58373e-14	1.48978e-12	20.637
ROBO2	4.02404	4.46037	9.291	1.11776e-13	1.70715e-12	20.4835
GCGR	-4.02399	0.838102	-13.881	2.02428e-21	1.23765e-19	38.305
DEPDC1	4.01704	4.19893	14.1875	6.7372e-22	4.41436e-20	39.4051
SPX	-4.01682	1.77472	-9.01792	3.4448e-13	4.76122e-12	19.3604
CACNG4	4.01153	5.28139	8.87334	6.2615e-13	8.19416e-12	18.7644
TMC4	-4.00945	2.82838	-10.8372	2.12852e-16	5.55208e-15	26.7407
GJB1	-4.00235	1.14406	-12.671	1.75165e-19	7.71288e-18	33.8438
AVPR2	-4.00107	0.676626	-23.413	4.80883e-34	2.88499e-31	67.2651
ATP1B1	-4.00051	6.72894	-12.9816	5.47559e-20	2.53302e-18	35.0069
MND1	4.00015	4.76148	18.0328	1.85148e-27	3.14556e-25	52.1934
CCNB1	3.99759	6.91797	15.123	2.52577e-23	2.10825e-21	42.6878
LBX2	3.99097	4.10742	9.21177	1.54871e-13	2.30482e-12	20.158
E2F7	3.98619	4.06192	14.1128	8.79881e-22	5.64948e-20	39.1382
DPYSL4	3.98493	4.62382	5.82712	1.75073e-07	8.30093e-07	6.32
S100A6	-3.98045	7.67866	-10.1388	3.51077e-15	7.40658e-14	23.9393
KLHL23	3.97705	5.62383	14.6998	1.10039e-22	8.28444e-21	41.2167
CEACAM1	-3.97174	1.632	-13.8552	2.22177e-21	1.34554e-19	38.2119
CENPE	3.96796	4.12952	14.1645	7.31295e-22	4.75912e-20	39.3231
SELP	-3.96754	0.829186	-18.8329	1.60759e-28	3.5071e-26	54.6291
UGT2A3	-3.96726	0.577581	-16.2716	5.20949e-25	5.7478e-23	46.5655
FBN3	3.9628	4.20453	9.88321	9.9053e-15	1.90734e-13	22.9031
FZD10	3.95589	5.14732	8.75421	1.02533e-12	1.28403e-11	18.2726
KCNH2	3.95238	4.57503	9.39414	7.31562e-14	1.17038e-12	20.9066
DSCC1	3.94842	5.15915	17.385	1.4122e-26	2.06958e-24	50.1669
PCDH18	3.94333	6.47834	8.65536	1.54439e-12	1.8718e-11	17.8643
TUBB2B	3.94126	7.88143	10.7564	2.93731e-16	7.52876e-15	26.4188
CKAP2L	3.94107	4.07736	15.1281	2.48128e-23	2.08016e-21	42.7056
HPN	-3.9408	2.61626	-7.07548	1.09116e-09	7.72992e-09	11.3392
BLNK	-3.94053	1.87955	-13.0672	3.98292e-20	1.89267e-18	35.3253
FOLR3	-3.93973	0.465096	-27.2308	4.85876e-38	6.21857e-35	76.3451
MAOA	-3.93691	1.91292	-11.2166	4.7438e-17	1.38419e-15	28.2416
IQGAP3	3.92686	4.68031	13.0464	4.30268e-20	2.02955e-18	35.248
KIF14	3.92396	3.90788	14.4844	2.34709e-22	1.62669e-20	40.4594
LIPH	-3.92368	0.757755	-25.4804	2.86895e-36	2.29492e-33	72.3275
RANBP3L	-3.92227	1.09915	-15.4721	7.62906e-24	6.94136e-22	43.8842
PRRG4	-3.92051	1.17005	-19.4527	2.54139e-29	6.50529e-27	56.4661
CDC45	3.91522	4.5716	13.8251	2.47692e-21	1.486e-19	38.1032
FAM3B	-3.91283	0.975791	-22.3502	7.69979e-33	3.51954e-30	64.517
CDKN3	3.90323	5.15835	15.2803	1.46958e-23	1.29417e-21	43.229
GDF3	-3.90193	0.629914	-26.5385	2.37397e-37	2.39871e-34	74.7839
NREP	3.90048	8.68872	13.1858	2.56643e-20	1.27313e-18	35.7649
DLK1	3.90037	3.58314	3.80974	0.000303883	0.000801806	-0.934221
IL17RD	3.89887	5.98247	10.3061	1.78594e-15	3.99143e-14	24.6147
EZH2	3.89669	5.83573	16.8077	9.00243e-26	1.12226e-23	48.3183
DNASE1L3	-3.89471	1.45182	-11.2414	4.30268e-17	1.26886e-15	28.3392
COL9A1	3.88473	3.97911	9.9809	6.65896e-15	1.33863e-13	23.2998
PSAT1	3.88198	6.98165	14.7092	1.06447e-22	8.07739e-21	41.2499
VAX2	3.87959	4.23517	10.5887	5.73841e-16	1.4041e-14	25.7493
CDK1	3.87915	6.63605	16.5442	2.12464e-25	2.53347e-23	47.461
SPC24	3.87569	4.73539	14.5784	1.68506e-22	1.22074e-20	40.7907
SPSB4	3.87471	4.70883	10.129	3.65309e-15	7.6647e-14	23.8996
EDN2	-3.86703	0.974558	-10.7192	3.40635e-16	8.6366e-15	26.2707
KCNJ10	-3.86651	1.20293	-12.0443	1.89717e-18	7.26982e-17	31.4609
CDC6	3.86315	4.5384	16.675	1.3855e-25	1.69419e-23	47.8879
ELF5	-3.85872	0.416685	-17.2955	1.87747e-26	2.63093e-24	49.8828
FOXC2	3.85669	7.17473	5.63623	3.72714e-07	1.68085e-06	5.57692
SERPINA5	-3.8549	1.80314	-9.22079	1.49223e-13	2.22593e-12	20.1951
GINS2	3.85439	5.28816	14.6679	1.23063e-22	9.12183e-21	41.1049
ELAVL4	3.8504	3.56505	5.76749	2.21857e-07	1.03656e-06	6.08696
MT1E	-3.84922	3.6164	-6.45666	1.38507e-08	7.97798e-08	8.82273
HGD	-3.84559	0.801915	-14.9476	4.63543e-23	3.72347e-21	42.0809
TICRR	3.84557	3.80304	11.4312	2.04311e-17	6.39865e-16	29.0839
CENPK	3.84194	4.621	13.8182	2.53984e-21	1.519e-19	38.0781
FYB2	-3.84074	0.63764	-21.4117	9.70829e-32	3.96553e-29	62.002
BARX1	3.83626	3.57048	4.56612	2.17537e-05	7.14993e-05	1.60429
KL	-3.83473	1.33604	-14.6786	1.18496e-22	8.81738e-21	41.1427
ILDR1	-3.83218	1.73236	-11.7544	5.8052e-18	2.00808e-16	30.3423
CDH7	3.83126	3.51217	8.94175	4.71886e-13	6.36631e-12	19.0465
ESPL1	3.83053	4.21943	11.1999	5.06452e-17	1.47093e-15	28.1762
BRIP1	3.82811	3.88043	15.0898	2.832e-23	2.34348e-21	42.5734
GRB14	-3.82625	1.70466	-7.85849	4.23547e-11	3.98982e-10	14.5665
CXCR4	3.82594	7.79265	7.96622	2.70579e-11	2.64087e-10	15.0124
FOXD1	3.81785	5.40904	5.97258	9.79719e-08	4.8551e-07	6.8917
FANCI	3.81779	4.94943	15.0082	3.75624e-23	3.04271e-21	42.2911
DGKK	3.81686	3.48624	5.06196	3.44171e-06	1.304e-05	3.39895
FBXO2	-3.81554	1.94884	-9.44647	5.90166e-14	9.63437e-13	21.121
CENPH	3.81468	5.85458	16.0637	1.03922e-24	1.08429e-22	45.8757
ZNF423	3.81443	5.6353	12.1062	1.49581e-18	5.78135e-17	31.6986
UNCX	3.81179	8.17369	5.54912	5.24863e-07	2.30897e-06	5.24068
SMIM5	-3.81094	0.886505	-14.301	4.49575e-22	2.97619e-20	39.8096
IRF6	-3.80983	1.56547	-9.80981	1.33563e-14	2.52283e-13	22.6046
C1orf210	-3.80929	2.01736	-8.02076	2.15662e-11	2.14079e-10	15.2381
SPINK1	-3.80747	0.701818	-10.0033	6.08102e-15	1.23147e-13	23.3905
MCM2	3.80719	6.76518	11.1347	6.55004e-17	1.85743e-15	27.919
ORC1	3.80155	4.1329	13.5436	6.89103e-21	3.69536e-19	37.0799
CNIH2	3.8002	4.74653	10.3676	1.39416e-15	3.18632e-14	24.8621
PKDCC	3.79969	6.21116	11.1575	5.98593e-17	1.71009e-15	28.0091
STAP1	-3.79674	0.787385	-16.0163	1.21695e-24	1.24271e-22	45.718
GAS1	3.79254	7.26418	14.5405	1.92569e-22	1.37946e-20	40.6573
RGS4	3.77928	5.71181	6.47296	1.29601e-08	7.50327e-08	8.88843
MN1	3.77544	5.33849	9.48073	5.12794e-14	8.42861e-13	21.2612
PIANP	3.7725	5.4597	10.9206	1.5282e-16	4.10326e-15	27.072
NKAIN3	3.76891	3.50454	9.52142	4.34025e-14	7.23928e-13	21.4277
FBXO5	3.76797	5.39091	15.3018	1.36549e-23	1.21365e-21	43.3025
TMEM238L	-3.76696	0.414454	-17.5054	9.64534e-27	1.44846e-24	50.5473
CLDN2	-3.76605	0.686589	-10.4987	8.23239e-16	1.9633e-14	25.3886
RACGAP1	3.76405	5.71724	17.2646	2.07148e-26	2.86526e-24	49.7847
ACKR1	-3.76264	0.837053	-9.43618	6.15606e-14	1.00288e-12	21.0788
CXXC4	3.75973	4.42691	7.67707	9.00544e-11	7.92394e-10	13.8164
GADD45B	-3.75448	4.20143	-9.01726	3.45416e-13	4.76728e-12	19.3577
GALNT14	-3.75417	2.46196	-9.94467	7.71504e-15	1.5301e-13	23.1528
TRIP13	3.75208	4.66289	15.97	1.42062e-24	1.42791e-22	45.5635
UNC5B	3.74184	6.44949	7.99985	2.35253e-11	2.31966e-10	15.1516
EHF	-3.74017	0.648365	-25.6637	1.85207e-36	1.54591e-33	72.7592
CDH24	3.73286	6.088	10.126	3.6969e-15	7.74705e-14	23.8877
PRC1	3.73138	5.59575	14.0895	9.5631e-22	6.09942e-20	39.0549
COX7A1	-3.72153	3.14922	-7.47635	2.07323e-10	1.69586e-09	12.9877
NPW	3.71812	5.62153	8.322	6.16306e-12	6.70359e-11	16.4852
FOXQ1	-3.71635	1.09191	-10.6334	4.79924e-16	1.18427e-14	25.928
ADGRF1	-3.71508	1.58334	-9.1962	1.65128e-13	2.44043e-12	20.094
EDN1	-3.71433	2.03714	-10.1374	3.53096e-15	7.44099e-14	23.9336
APOC1	3.70881	5.21738	7.81796	5.01303e-11	4.65378e-10	14.3989
SOBP	3.70646	5.52487	15.0109	3.72062e-23	3.02663e-21	42.3007
GJC1	3.7003	5.02073	17.9235	2.59989e-27	4.37831e-25	51.8549
IGSF9	3.69091	5.39472	7.65138	1.00205e-10	8.74825e-10	13.7102
TMEM125	-3.68554	1.47399	-9.22571	1.46232e-13	2.18812e-12	20.2153
ACADL	-3.67797	0.667885	-18.0364	1.83075e-27	3.13821e-25	52.2046
RAD51	3.67059	4.43427	17.2339	2.28479e-26	3.11088e-24	49.6869
PLAU	-3.67011	4.00113	-10.2461	2.27536e-15	4.98573e-14	24.3727
CACHD1	3.66961	5.94919	8.41204	4.2395e-12	4.75409e-11	16.8579
SKA1	3.66233	4.0266	15.2431	1.67021e-23	1.44435e-21	43.1012
ACSL1	-3.66152	3.3828	-12.1199	1.41967e-18	5.5396e-17	31.7509
HRG	-3.66017	0.354852	-17.6035	7.07809e-27	1.12302e-24	50.856
ITGA8	3.65869	5.82842	5.98886	9.17881e-08	4.56752e-07	6.95595
ATAD2	3.65387	5.43469	14.5695	1.73862e-22	1.25481e-20	40.7595
MEIS1	3.65263	5.52117	9.28036	1.16779e-13	1.77648e-12	20.4398
ASF1B	3.65113	5.86444	12.7948	1.10014e-19	4.92319e-18	34.309
TMEM176B	-3.64781	4.69912	-8.51982	2.70994e-12	3.16264e-11	17.3038
HMCN1	3.6466	5.12373	6.48764	1.22072e-08	7.10164e-08	8.94761
ORC6	3.64309	4.15124	13.265	1.91594e-20	9.75655e-19	36.0572
WNK4	-3.63849	2.11768	-11.2539	4.09575e-17	1.21343e-15	28.3885
NUAK2	-3.63533	3.83673	-9.30258	1.06579e-13	1.63689e-12	20.531
TET1	3.63164	4.53257	11.0531	9.04003e-17	2.51887e-15	27.5969
ST14	-3.63013	3.31737	-6.01762	8.17929e-08	4.1074e-07	7.06958
SLC34A2	-3.62685	1.54549	-6.47536	1.28341e-08	7.43482e-08	8.89809
FAM167B	-3.62419	3.80776	-13.8302	2.43232e-21	1.46381e-19	38.1214
TNFSF10	-3.62112	3.66586	-8.40559	4.35472e-12	4.8634e-11	16.8312
RGMA	3.62067	4.19801	10.4931	8.41848e-16	2.00519e-14	25.3663
PTGS1	-3.62014	2.1406	-7.60191	1.23076e-10	1.05577e-09	13.5059
BHMT	-3.61862	0.702855	-12.4464	4.09028e-19	1.70707e-17	32.9956
GREB1	3.61762	3.59162	10.9866	1.17635e-16	3.18976e-15	27.3336
BLM	3.61718	4.10035	13.4622	9.28146e-21	4.8952e-19	36.7821
SLC22A2	-3.61619	0.413627	-35.9763	1.18295e-45	5.19576e-42	93.4346
FAM78B	3.61012	3.86718	6.09629	5.96254e-08	3.06558e-07	7.38126
PRAC2	3.6099	3.30156	2.84595	0.00586445	0.0120053	-3.71407
MISP3	-3.60981	1.93627	-15.1691	2.15395e-23	1.82971e-21	42.847
TCEAL7	3.60879	6.74207	7.10139	9.80361e-10	7.00968e-09	11.4454
TMEM139	-3.60498	2.1737	-12.1145	1.4494e-18	5.63272e-17	31.7302
CRACD	3.60385	3.96875	7.03818	1.27293e-09	8.87353e-09	11.1864
AURKA	3.60252	5.04086	14.5031	2.19738e-22	1.54525e-20	40.5253
B3GNT3	-3.60236	0.846784	-11.584	1.12503e-17	3.73027e-16	29.6806
CDH1	-3.60163	3.63246	-5.39298	9.65216e-07	4.05387e-06	4.64301
WASF1	3.59883	7.13763	13.4276	1.05339e-20	5.51035e-19	36.6555
COL4A3	-3.59789	1.04066	-11.4186	2.1467e-17	6.7012e-16	29.0345
KCNG1	3.59356	3.95587	8.26163	7.92062e-12	8.45248e-11	16.2353
TENM4	3.59321	4.80967	7.8022	5.35262e-11	4.93089e-10	14.3337
BACH2	3.59087	4.54301	11.4079	2.23849e-17	6.93138e-16	28.9926
PLK4	3.59018	4.65067	13.7829	2.88582e-21	1.68908e-19	37.9504
FA2H	-3.58977	0.980672	-17.0808	3.73004e-26	4.93857e-24	49.1977
STMN1	3.58738	9.38725	14.5429	1.90965e-22	1.37309e-20	40.6656
GCNT3	-3.58452	0.494504	-21.6028	5.75674e-32	2.40256e-29	62.5209
GAL3ST1	-3.58223	2.09705	-11.3859	2.43933e-17	7.51689e-16	28.9067
CCND2	3.5808	7.56018	10.3298	1.62369e-15	3.6722e-14	24.7098
SGK2	-3.57972	1.41187	-15.6555	4.09333e-24	3.873e-22	44.5063
DEGS2	-3.57733	1.46615	-14.0772	9.99555e-22	6.35412e-20	39.0107
MTHFD2	3.57537	5.80651	13.6325	4.98358e-21	2.74927e-19	37.404
CTSH	-3.57196	3.69916	-13.6015	5.57786e-21	3.03353e-19	37.2914
FZD2	3.56819	7.16998	12.3868	5.12771e-19	2.12617e-17	32.7695
CHST1	3.56807	6.32683	6.36556	2.00663e-08	1.11889e-07	8.45634
RBM24	3.56773	3.81731	5.43056	8.34019e-07	3.54472e-06	4.78625
DENND5B	3.56768	4.91365	8.82912	7.51882e-13	9.67469e-12	18.5819
PALM3	-3.56763	2.02726	-12.4259	4.42166e-19	1.83738e-17	32.9176
TACC3	3.56713	5.59549	13.0194	4.75696e-20	2.222e-18	35.1476
H2BC7	3.56268	3.90337	9.90464	9.07826e-15	1.76401e-13	22.9902
KCNJ3	-3.56226	0.714248	-16.3325	4.25996e-25	4.78262e-23	46.7664
CLSPN	3.55768	3.89641	9.32521	9.7108e-14	1.50832e-12	20.6239
KPNA2	3.55687	7.80091	13.6162	5.2883e-21	2.90902e-19	37.3447
KCNK13	-3.54864	0.763194	-20.3439	1.92389e-30	6.1558e-28	59.0342
CLU	-3.54589	5.79756	-7.12678	8.82655e-10	6.37997e-09	11.5495
EPHX3	-3.54374	1.24297	-11.7986	4.89214e-18	1.72646e-16	30.5135
PCDHB2	3.54164	4.40612	5.31	1.33112e-06	5.45229e-06	4.32805
FADS2	3.53864	5.61354	9.4518	5.77392e-14	9.44188e-13	21.1428
LAD1	-3.53754	2.81409	-6.82689	3.04102e-09	1.97209e-08	10.3232
ADH1B	-3.53302	1.84317	-5.71626	2.71765e-07	1.25026e-06	5.8874
GLI3	3.52833	4.79158	11.3263	3.08156e-17	9.34926e-16	28.673
SMC4	3.52751	5.63102	9.38718	7.52784e-14	1.20133e-12	20.878
OIP5	3.52654	4.35489	14.0322	1.17478e-21	7.37038e-20	38.8492
KLHDC7A	-3.52297	1.25011	-13.3273	1.52253e-20	7.79453e-19	36.2871
GPC2	3.52173	3.48905	12.3023	7.07142e-19	2.86407e-17	32.448
H2BC14	3.52086	3.40522	9.53915	4.03618e-14	6.77924e-13	21.5003
WASF3	3.51767	6.7032	8.36182	5.22302e-12	5.75612e-11	16.6501
SLC12A3	-3.51609	0.436559	-18.1504	1.28687e-27	2.3089e-25	52.5561
RHBG	-3.51552	0.576227	-22.6011	3.96517e-33	1.9883e-30	65.1751
SLC4A11	-3.51266	1.87333	-14.4521	2.63095e-22	1.8039e-20	40.3453
DNA2	3.50777	4.34387	12.8824	7.92854e-20	3.5984e-18	34.6367
COL4A4	-3.50704	1.39517	-8.61277	1.84276e-12	2.2097e-11	17.6882
SEMA3A	3.50563	3.66929	9.06848	2.79592e-13	3.95742e-12	19.5686
MDFI	3.50447	5.20556	10.2746	2.028e-15	4.49061e-14	24.4877
PCYT1B	3.50424	3.3537	9.96207	7.18844e-15	1.43604e-13	23.2234
HES6	3.5021	5.3737	13.2328	2.15746e-20	1.08143e-18	35.9385
NEURL3	-3.49937	0.675593	-21.1152	2.20037e-31	8.44853e-29	61.1893
ETV1	3.49487	5.45741	9.74299	1.75399e-14	3.21003e-13	22.3324
STRA6	3.48998	4.44002	8.52495	2.65286e-12	3.0998e-11	17.325
NR1H4	-3.48847	0.518072	-25.3267	4.15017e-36	3.14789e-33	71.9631
FAT3	3.48759	4.12218	8.41097	4.25845e-12	4.76976e-11	16.8535
ABCB1	-3.485	1.63893	-5.96508	1.00958e-07	4.98507e-07	6.86212
ELMO3	-3.48125	2.05775	-18.6442	2.84308e-28	5.68557e-26	54.061
HOXD13	3.48095	3.27956	3.3826	0.00120067	0.00282759	-2.23718
CDO1	3.48044	5.39662	11.5906	1.09684e-17	3.64943e-16	29.706
RNF157	3.46376	4.50284	11.1478	6.22089e-17	1.76931e-15	27.9706
ATP6V1B1	-3.46259	3.17444	-10.4063	1.19326e-15	2.76334e-14	25.0177
C1QTNF4	3.46172	6.0133	6.91696	2.09885e-09	1.40103e-08	10.6906
BMP7	3.46069	5.94489	8.42605	3.99986e-12	4.50906e-11	16.9159
RNF128	-3.46038	1.25005	-7.96605	2.70773e-11	2.64141e-10	15.0116
C1orf116	-3.45976	0.81943	-16.7978	9.29406e-26	1.14377e-23	48.2865
KLRG2	-3.45896	0.748584	-18.8802	1.39466e-28	3.11333e-26	54.7707
GATA2	-3.45884	2.47178	-9.35836	8.47387e-14	1.33455e-12	20.7599
SERPINF2	-3.4558	1.59311	-8.6361	1.67278e-12	2.01976e-11	17.7846
TMEFF1	3.45497	3.33996	7.76551	6.23481e-11	5.67745e-10	14.182
CDK5R1	3.45432	3.82929	13.1863	2.56219e-20	1.27313e-18	35.7665
CBLC	-3.44942	1.56226	-9.03694	3.18459e-13	4.44315e-12	19.4388
CA12	-3.44574	4.32073	-8.10959	1.49042e-11	1.52278e-10	15.6059
HOXC11	3.4421	4.59838	3.59332	0.000616663	0.00153831	-1.60749
XRCC2	3.43941	3.82239	13.2639	1.92332e-20	9.76823e-19	36.0534
SLCO4C1	-3.43916	1.3224	-13.7038	3.8452e-21	2.19051e-19	37.6634
MYB	3.43879	3.20565	8.49636	2.98713e-12	3.45671e-11	17.2068
PRAC1	3.43846	3.15627	2.24483	0.0280728	0.0496202	-5.12498
LINGO1	3.43553	4.71016	7.84937	4.39913e-11	4.13182e-10	14.5288
MFAP3L	-3.43171	1.78608	-11.7909	5.04006e-18	1.7689e-16	30.4837
FOS	-3.43149	5.42828	-4.8872	6.65104e-06	2.39652e-05	2.75627
FAM131C	-3.43046	1.72062	-11.4876	1.63889e-17	5.26143e-16	29.3044
CEBPD	-3.43027	5.65848	-6.45452	1.39721e-08	8.03825e-08	8.8141
CYTL1	3.4296	4.35088	4.32719	5.13127e-05	0.000157339	0.773861
KCNK2	3.4285	3.37831	7.27405	4.79785e-10	3.64789e-09	12.1544
CDCA3	3.4263	4.26344	16.2228	6.12361e-25	6.60455e-23	46.404
NEIL3	3.42433	3.46459	13.7893	2.82012e-21	1.66076e-19	37.9735
SCML2	3.42201	4.19267	12.4662	3.79506e-19	1.59426e-17	33.0705
TJP3	-3.42123	1.08582	-13.1501	2.92916e-20	1.42726e-18	35.6326
TMEM30B	-3.41862	2.55457	-6.5284	1.03367e-08	6.11163e-08	9.11209
PKMYT1	3.41778	3.96389	10.9923	1.14991e-16	3.13134e-15	27.3563
E2F1	3.41629	5.05079	13.7361	3.41902e-21	1.97903e-19	37.7809
RBP4	-3.41434	1.51987	-9.2722	1.20763e-13	1.83418e-12	20.4063
SPR	-3.41396	2.75599	-8.27595	7.46304e-12	7.99974e-11	16.2946
SLC15A1	3.4134	4.0625	5.46485	7.29718e-07	3.13403e-06	4.91729
CRABP1	3.41135	4.85428	4.26067	6.49059e-05	0.000194789	0.547097
PSRC1	3.40785	5.02237	13.0958	3.58112e-20	1.73175e-18	35.4316
LOX	3.40609	5.18649	7.8878	3.74933e-11	3.55806e-10	14.6878
SBK1	3.4044	6.78845	7.71268	7.76632e-11	6.95095e-10	13.9636
KDM2B	3.39996	5.81955	7.31864	3.98845e-10	3.07882e-09	12.3379
ADH1C	-3.39966	1.46346	-7.71946	7.55043e-11	6.77351e-10	13.9916
FKBP10	3.39702	6.35948	14.3714	3.50225e-22	2.37584e-20	40.0593
CYSTM1	-3.39553	5.60994	-14.8346	6.86688e-23	5.33726e-21	41.6881
BSPRY	-3.39294	1.46128	-9.63143	2.7666e-14	4.85939e-13	21.8774
SLIT2	3.39291	4.49058	9.8807	1.0007e-14	1.92307e-13	22.8929
ZWINT	3.39188	6.51475	15.6535	4.12138e-24	3.87854e-22	44.4994
GPR132	-3.39148	0.673858	-24.0995	8.44548e-35	5.59091e-32	68.9863
HSPB7	-3.39005	1.49058	-6.8835	2.40903e-09	1.59039e-08	10.554
SLC44A3	-3.38714	2.36888	-9.21809	1.50892e-13	2.24909e-12	20.184
HYAL1	-3.3822	1.92122	-13.6822	4.15798e-21	2.34091e-19	37.5852
PARPBP	3.38164	4.22752	12.0448	1.89315e-18	7.26895e-17	31.463
LCN12	-3.38155	1.48829	-12.4616	3.86105e-19	1.61844e-17	33.0533
RASAL1	-3.38067	1.58198	-9.73898	1.78294e-14	3.25679e-13	22.3161
DMRT3	3.37852	3.08914	4.19588	8.14601e-05	0.00023949	0.328172
REEP2	3.3766	4.46905	9.56105	3.68986e-14	6.26884e-13	21.5898
SLC44A4	-3.37589	2.40207	-8.02476	2.12104e-11	2.10874e-10	15.2547
FSD1	3.37399	4.06375	9.93763	7.93888e-15	1.56319e-13	23.1242
MAP1B	3.37038	5.67817	8.85524	6.74857e-13	8.77771e-12	18.6897
LMNB2	3.36539	6.61907	11.0976	7.58401e-17	2.12552e-15	27.7725
NCAPD2	3.36376	7.11963	10.8708	1.86282e-16	4.90568e-15	26.874
KCNQ1	-3.36323	3.01574	-10.6952	3.74882e-16	9.40782e-15	26.1749
ENAH	3.35275	6.44456	14.5233	2.04611e-22	1.45486e-20	40.5966
ABO	-3.35185	2.48046	-7.55715	1.48228e-10	1.24592e-09	13.3211
SACS	3.34577	4.39019	11.9748	2.47817e-18	9.32861e-17	31.1937
CCDC88A	3.34452	5.3888	15.6008	4.92549e-24	4.54613e-22	44.3214
PRRX2	3.34244	4.37632	7.9024	3.52847e-11	3.36678e-10	14.7482
IGF2BP2	3.34168	7.46186	10.4655	9.40616e-16	2.21842e-14	25.2554
PLAAT4	-3.34139	3.34932	-8.05104	1.9014e-11	1.90916e-10	15.3635
GPX3	-3.3334	5.60031	-8.62225	1.77172e-12	2.13117e-11	17.7274
INA	3.3325	3.37808	5.30794	1.34174e-06	5.48874e-06	4.32027
TEDC2	3.33172	4.2398	12.6204	2.11878e-19	9.22365e-18	33.6535
EDNRA	3.32952	6.09452	6.10063	5.85928e-08	3.01815e-07	7.39849
MAOB	-3.32526	2.45063	-7.89328	3.66478e-11	3.48644e-10	14.7105
CENPM	3.32439	4.64239	13.1723	2.69819e-20	1.3248e-18	35.7148
SLC43A2	-3.3218	2.50862	-11.8654	3.77859e-18	1.36613e-16	30.7718
NPY1R	-3.32159	1.71873	-7.72476	7.38609e-11	6.63539e-10	14.0135
PXDN	3.31482	6.71077	11.5766	1.15807e-17	3.81344e-16	29.6517
H2AC17	3.31448	3.475	9.8457	1.15397e-14	2.19129e-13	22.7506
RSPO3	3.31342	5.32863	5.5656	4.92017e-07	2.17694e-06	5.30413
RHEX	-3.30969	0.609325	-18.673	2.60519e-28	5.32069e-26	54.1481
CWH43	-3.30872	0.366879	-30.0931	9.68327e-41	1.85899e-37	82.4437
GAS2L3	3.30455	3.73964	14.3385	3.93497e-22	2.64138e-20	39.9428
MACC1	-3.30293	0.740442	-14.1554	7.55429e-22	4.89957e-20	39.2907
TEK	-3.30187	2.51914	-9.36176	8.35643e-14	1.31821e-12	20.7738
EFNA3	3.3008	5.21686	9.14495	2.03957e-13	2.95292e-12	19.8833
RAD54L	3.29984	3.88567	9.75857	1.64598e-14	3.03259e-13	22.3959
CLEC3B	-3.29826	2.27749	-8.02842	2.08896e-11	2.08331e-10	15.2698
MCM7	3.29777	7.57482	12.1378	1.32552e-18	5.20395e-17	31.8195
KIF26B	3.29736	5.99258	6.39131	1.80719e-08	1.01654e-07	8.55979
LRRC17	3.29686	5.34772	7.37456	3.16297e-10	2.49785e-09	12.5681
CX3CL1	-3.29346	3.13904	-11.2559	4.06362e-17	1.20764e-15	28.3964
PIF1	3.28987	3.29765	12.6403	1.96624e-19	8.58114e-18	33.7282
SCX	3.28054	5.68067	5.87041	1.4735e-07	7.08093e-07	6.4897
MEOX2	3.27986	3.97294	3.18039	0.00222526	0.00495771	-2.81588
ACBD7	3.27913	3.68868	7.7616	6.33716e-11	5.76046e-10	14.1658
PRND	3.27893	3.43564	4.6076	1.87026e-05	6.22384e-05	1.75088
BRINP1	3.27817	4.86922	5.79582	1.98265e-07	9.32332e-07	6.19758
HOXA11	3.27747	6.88517	8.88819	5.8885e-13	7.76425e-12	18.8256
HSD11B2	-3.27678	6.91552	-8.0962	1.57582e-11	1.60406e-10	15.5504
ZNF385C	3.2745	4.60955	6.91049	2.15553e-09	1.43637e-08	10.6642
NR2F1	3.27258	8.14647	5.34647	1.15598e-06	4.7839e-06	4.46625
LRRN3	3.26917	3.56371	6.51941	1.07231e-08	6.31804e-08	9.0758
ADGRG1	-3.26911	4.5157	-7.62873	1.10094e-10	9.5335e-10	13.6167
ST6GAL2	3.26901	4.36477	8.96496	4.28711e-13	5.83716e-12	19.1422
TMEM171	-3.26786	2.37909	-7.11959	9.093e-10	6.55037e-09	11.52
PROSER2	-3.26669	2.05253	-9.56526	3.62678e-14	6.17807e-13	21.607
SLC16A7	-3.26531	1.16702	-11.162	5.88048e-17	1.68498e-15	28.0268
SCGB1D2	-3.26513	0.58181	-10.8855	1.75663e-16	4.65797e-15	26.9327
NAPSA	-3.26497	1.1512	-10.8309	2.18316e-16	5.67918e-15	26.7154
MFAP2	3.26454	7.18593	11.4525	1.8799e-17	5.94866e-16	29.1672
LDHD	-3.26255	0.949849	-13.2466	2.05055e-20	1.03324e-18	35.9893
ECEL1	3.26077	4.41413	4.68988	1.3834e-05	4.71649e-05	2.04367
E2F2	3.26074	3.47216	10.1975	2.76909e-15	5.95976e-14	24.1764
PPARGC1A	-3.25863	1.79686	-7.23904	5.54661e-10	4.1742e-09	12.0105
TBX15	3.25545	3.14832	7.19269	6.72021e-10	4.98126e-09	11.82
LRP4	3.2502	5.16824	6.03725	7.55974e-08	3.82127e-07	7.14723
ESCO2	3.24929	3.34398	14.5295	2.00217e-22	1.42891e-20	40.6183
MAP2	3.24855	5.24198	5.64448	3.60807e-07	1.63085e-06	5.60882
POSTN	3.24727	5.98378	4.80651	8.98697e-06	3.15761e-05	2.46314
NR4A1	-3.247	3.56192	-6.19602	3.98834e-08	2.11983e-07	7.778
HMGB3	3.24687	6.82802	11.9283	2.96408e-18	1.09854e-16	31.0146
GJA1	3.24686	7.27218	9.37257	7.99351e-14	1.26304e-12	20.8181
CDC7	3.24304	4.87782	12.3814	5.23509e-19	2.16602e-17	32.7487
KRT8	-3.24298	4.76043	-4.55346	2.27779e-05	7.46484e-05	1.55968
HK2	3.24244	4.08793	7.93334	3.1023e-11	2.98985e-10	14.8763
DUSP4	3.24054	4.43417	13.0241	4.67492e-20	2.189e-18	35.165
TIMELESS	3.23684	5.93112	9.18931	1.69886e-13	2.4973e-12	20.0657
ARID3B	3.23682	4.7944	7.1744	7.24858e-10	5.32969e-09	11.7449
PCDH15	3.2288	2.95257	6.38762	1.83455e-08	1.03132e-07	8.54494
LRRC19	-3.22779	1.14008	-15.6724	3.8657e-24	3.71068e-22	44.5634
PDPN	3.22492	4.62287	9.93963	7.87462e-15	1.55595e-13	23.1323
HASPIN	3.22252	3.35058	9.89555	9.42055e-15	1.8222e-13	22.9533
IGFBP7	-3.22027	8.77195	-10.2459	2.27757e-15	4.98573e-14	24.3717
TUBA1A	3.21715	9.83073	11.5371	1.35087e-17	4.39561e-16	29.4977
CCNF	3.21668	4.29116	10.2373	2.3576e-15	5.14332e-14	24.3372
TMEM238	-3.21602	3.07439	-11.9539	2.68538e-18	1.00495e-16	31.1134
PFKFB3	-3.21398	4.95429	-9.30778	1.04323e-13	1.61076e-12	20.5523
KNL1	3.21219	3.65004	14.3301	4.05414e-22	2.70248e-20	39.913
COL13A1	3.21214	4.10207	9.93869	7.90466e-15	1.55805e-13	23.1285
LY6H	3.21213	3.37502	6.0634	6.8059e-08	3.46945e-07	7.2508
LDLRAD3	3.21122	5.52233	12.3496	5.90697e-19	2.41795e-17	32.628
ENC1	3.20901	6.54124	8.52003	2.70761e-12	3.16184e-11	17.3047
DNAJC12	3.20875	4.27579	10.5295	7.27478e-16	1.74795e-14	25.5122
KRT19	-3.20754	5.4204	-4.76705	1.04047e-05	3.61536e-05	2.32062
ITGB4	-3.2069	2.08804	-8.88984	5.84843e-13	7.72235e-12	18.8325
MARCKSL1	3.20625	10.7322	11.1308	6.6506e-17	1.88316e-15	27.9038
CNGA1	-3.20533	0.871221	-19.2395	4.77146e-29	1.14503e-26	55.8389
SHMT2	3.20388	7.09918	10.9567	1.3244e-16	3.57607e-15	27.2151
F2RL1	-3.20117	2.60759	-8.7666	9.74012e-13	1.22537e-11	18.3238
KIF23	3.20067	4.89495	13.4676	9.09941e-21	4.81241e-19	36.8019
RASD2	3.20057	3.80475	7.11595	9.23082e-10	6.63472e-09	11.5051
CHN1	3.20051	5.19827	13.6858	4.10526e-21	2.31802e-19	37.5979
PRDM16	-3.19726	0.86744	-9.30586	1.0515e-13	1.62012e-12	20.5444
TDGF1	-3.19623	0.598485	-20.21	2.8208e-30	8.73447e-28	58.6536
SCG5	3.18757	4.71939	3.98267	0.000169901	0.000470265	-0.378132
TMBIM1	-3.18663	3.59225	-6.39473	1.78221e-08	1.00439e-07	8.57354
CAVIN4	3.18636	3.20044	8.83898	7.21819e-13	9.32535e-12	18.6226
PLEK2	-3.1853	1.316	-15.5304	6.2555e-24	5.71871e-22	44.0825
CIP2A	3.18502	4.17952	10.6858	3.89295e-16	9.74404e-15	26.1372
USP2	-3.1825	2.51809	-8.74301	1.07398e-12	1.33885e-11	18.2264
RBP1	3.18154	7.41935	11.9601	2.62254e-18	9.85274e-17	31.1371
PVALB	-3.18136	2.42803	-5.36004	1.09682e-06	4.55969e-06	4.51773
IER3	-3.18052	5.36852	-7.99066	2.44425e-11	2.40147e-10	15.1135
CHRDL1	3.18011	4.35054	7.91911	3.2915e-11	3.15951e-10	14.8174
ANXA9	-3.18002	2.95149	-12.9968	5.17376e-20	2.39917e-18	35.0636
TMEM207	-3.17876	0.377638	-15.3172	1.29516e-23	1.15649e-21	43.3553
TENM3	3.17733	4.39332	8.1639	1.18912e-11	1.23331e-10	15.8307
NETO2	3.17708	4.66323	10.4342	1.06651e-15	2.49999e-14	25.1299
TSPAN8	-3.17593	3.52606	-4.54251	2.37017e-05	7.7438e-05	1.52114
TUBB	3.17567	11.2598	14.4878	2.31958e-22	1.61345e-20	40.4712
FOSB	-3.17535	2.37596	-4.08774	0.000118557	0.000338145	-0.0328259
LRFN5	3.1749	3.05855	5.18485	2.15418e-06	8.46939e-06	3.85689
C4orf46	3.17106	5.6679	15.1521	2.2841e-23	1.92326e-21	42.7883
FANCD2	3.15948	3.99183	9.75717	1.6554e-14	3.04409e-13	22.3902
SLC7A11	3.15857	3.02785	5.30273	1.36901e-06	5.58957e-06	4.30057
TUBA1B	3.15726	9.20652	8.92489	5.05939e-13	6.78757e-12	18.977
CLDN7	-3.15645	2.90578	-5.7193	2.68514e-07	1.23709e-06	5.89924
HEY1	3.15606	5.60415	8.56278	2.26741e-12	2.67054e-11	17.4815
PCDHB10	3.15239	4.66443	9.9589	7.28134e-15	1.45309e-13	23.2105
CENPV	3.15028	6.93787	11.0356	9.69119e-17	2.677e-15	27.5273
SLC7A3	3.14914	3.42136	9.87803	1.01164e-14	1.9402e-13	22.8821
PLEKHO1	3.1483	5.85056	12.0707	1.71444e-18	6.60921e-17	31.5622
SPINK8	3.14768	3.07763	5.15749	2.39187e-06	9.32369e-06	3.75454
CRYBG1	-3.14697	1.45275	-15.1529	2.27806e-23	1.92326e-21	42.791
PPP1R1A	-3.14398	3.7622	-7.73834	6.98051e-11	6.30347e-10	14.0696
ECT2	3.14375	5.87908	9.93237	8.11038e-15	1.59532e-13	23.1028
HOGA1	-3.14316	1.36902	-11.5792	1.14657e-17	3.78209e-16	29.6617
GINS1	3.14304	5.15307	13.6605	4.50063e-21	2.50551e-19	37.506
BDKRB2	-3.14276	1.0167	-14.8958	5.5495e-23	4.36636e-21	41.901
PYCR1	3.14114	5.2145	7.88834	3.74087e-11	3.55179e-10	14.6901
SGO2	3.14084	4.12522	13.6091	5.42626e-21	2.97638e-19	37.3189
B4GALNT2	-3.1402	0.307389	-56.4548	2.19918e-58	2.11099e-54	120.925
KNTC1	3.13946	4.51645	11.1275	6.73994e-17	1.90564e-15	27.8904
CDON	3.13636	4.0449	9.48894	4.95819e-14	8.16358e-13	21.2948
AGR3	-3.13192	0.667967	-10.4866	8.64036e-16	2.05294e-14	25.3403
OGN	3.13152	4.80104	2.99915	0.00379321	0.00807877	-3.31205
OSBPL6	3.12915	3.15221	10.1978	2.76514e-15	5.95792e-14	24.1779
KNSTRN	3.12776	5.2665	15.1878	2.01987e-23	1.72344e-21	42.9112
ST8SIA4	3.12557	3.71536	7.36704	3.26314e-10	2.56841e-09	12.5372
DCDC2	-3.12471	3.11812	-4.71363	1.26754e-05	4.3423e-05	2.12867
CAPG	-3.12371	4.65593	-6.99558	1.51767e-09	1.0417e-08	11.012
PADI2	-3.1235	2.07605	-5.89344	1.34426e-07	6.49727e-07	6.58009
EVPL	-3.11861	1.94837	-8.29387	6.92729e-12	7.46715e-11	16.3688
ZNF730	3.11843	3.33105	8.87721	6.16218e-13	8.08622e-12	18.7803
RNF144B	-3.11635	3.14942	-8.90273	5.54486e-13	7.3617e-12	18.8856
PRRG2	-3.11476	1.82522	-12.2206	9.65648e-19	3.84616e-17	32.1364
LIN28B	3.11269	2.83928	3.90711	0.000219415	0.000595046	-0.623036
STK26	3.11216	5.59284	7.5768	1.36607e-10	1.16094e-09	13.4022
WDHD1	3.10903	4.37418	12.9238	6.79269e-20	3.09753e-18	34.7913
DBF4	3.10633	4.73061	13.7973	2.7394e-21	1.61819e-19	38.0025
BCAT1	3.10419	4.36184	5.5906	4.46015e-07	1.98806e-06	5.40053
KCNT2	3.09987	3.31463	11.2514	4.13683e-17	1.22371e-15	28.3785
FAIM2	3.09937	3.93927	5.87021	1.47473e-07	7.08506e-07	6.48888
HABP2	-3.09754	0.705926	-9.47472	5.256e-14	8.62432e-13	21.2366
APLP1	3.09271	4.22059	5.54999	5.23075e-07	2.30268e-06	5.24403
CHEK1	3.09269	4.7799	11.1174	7.01271e-17	1.97695e-15	27.8508
FGFR3	-3.09207	2.85103	-6.19612	3.98684e-08	2.11962e-07	7.77837
RTKN2	3.09154	3.84376	12.4768	3.64529e-19	1.53807e-17	33.1108
SCGB2A1	-3.09101	0.594444	-17.0315	4.36986e-26	5.74607e-24	49.0397
DPYSL3	3.09033	5.3323	8.85803	6.67096e-13	8.69444e-12	18.7012
S100A4	-3.0889	5.01144	-6.64625	6.38337e-09	3.91277e-08	9.58897
CLIC6	-3.0882	1.14864	-7.13611	8.49256e-10	6.15943e-09	11.5878
PCP4	-3.08693	3.85244	-4.9119	6.06314e-06	2.1954e-05	2.84646
RIMS4	3.08195	2.89597	5.41054	9.01557e-07	3.80732e-06	4.7099
PLA1A	-3.07985	1.0623	-11.1662	5.78551e-17	1.66273e-15	28.0431
S100A10	-3.07949	6.40898	-6.58776	8.11002e-09	4.88535e-08	9.35207
GDF11	3.07689	4.91628	9.08855	2.5737e-13	3.6627e-12	19.6512
APOL1	-3.07526	2.87932	-8.83688	7.28129e-13	9.38401e-12	18.6139
COLGALT2	3.07512	3.22228	7.18419	6.96073e-10	5.13772e-09	11.7851
FBXL16	-3.07298	1.85231	-7.14427	8.21085e-10	5.96638e-09	11.6212
CKS1B	3.07181	6.30555	12.4284	4.37969e-19	1.82389e-17	32.9272
PCBP4	3.07144	6.87888	9.99595	6.26419e-15	1.26324e-13	23.3609
LMX1B	3.06583	3.58121	4.95865	5.08623e-06	1.86917e-05	3.01777
WNK2	3.06397	4.02308	8.7606	9.98517e-13	1.25209e-11	18.299
AMH	3.06386	3.54376	5.17388	2.24657e-06	8.7894e-06	3.81583
TTC22	-3.06175	0.548802	-14.8814	5.83429e-23	4.55311e-21	41.851
TMEM52B	-3.06093	1.20403	-6.26992	2.95779e-08	1.60542e-07	8.07311
CNR1	3.05969	2.96741	4.04892	0.000135493	0.000382978	-0.161059
ARL5B	3.05917	6.34956	11.1961	5.14257e-17	1.49135e-15	28.1609
ESM1	3.05818	4.92913	7.56025	1.46329e-10	1.23212e-09	13.3339
DRAXIN	3.05806	3.07356	8.57221	2.18038e-12	2.57435e-11	17.5205
CHRNA9	3.0568	2.81019	5.45945	7.45249e-07	3.19644e-06	4.89663
AIF1L	-3.05526	6.12279	-6.82894	3.01551e-09	1.95779e-08	10.3315
RILP	-3.05201	1.61382	-13.8606	2.17875e-21	1.32366e-19	38.2315
PLA2G4F	-3.0497	0.922145	-9.69654	2.12024e-14	3.83281e-13	22.1431
ZNF516	3.04716	5.50551	11.412	2.20292e-17	6.83225e-16	29.0086
MCM6	3.0464	6.52783	13.7065	3.80764e-21	2.17557e-19	37.6732
ANTXR1	3.04499	6.78792	9.78762	1.46204e-14	2.72771e-13	22.5143
JUNB	-3.04429	6.23763	-6.69594	5.20725e-09	3.23943e-08	9.79055
SCUBE3	3.04365	4.5806	6.73066	4.51587e-09	2.85465e-08	9.93158
CLDN14	-3.04353	0.824302	-20.151	3.34045e-30	1.00203e-27	58.4854
E2F3	3.04187	4.97236	10.4087	1.18184e-15	2.74353e-14	25.0273
SLC14A2	-3.03478	1.06476	-7.88872	3.73496e-11	3.54794e-10	14.6916
ABCA4	-3.0345	0.721189	-15.5712	5.44643e-24	5.0029e-22	44.2209
KLF2	-3.02773	4.28155	-6.59109	8.00043e-09	4.82691e-08	9.36553
SLC32A1	3.02726	2.76014	5.63317	3.77233e-07	1.69883e-06	5.56507
GALNT3	-3.02336	1.78637	-7.99923	2.35868e-11	2.32454e-10	15.149
RBM47	-3.02277	3.48463	-6.65996	6.03482e-09	3.71335e-08	9.64455
FAM111B	3.02256	3.57608	9.38728	7.52486e-14	1.20133e-12	20.8784
PCDHB9	3.01887	4.02762	7.08941	1.03015e-09	7.32745e-09	11.3962
FOXA3	-3.01668	0.711933	-11.0387	9.57144e-17	2.64773e-15	27.5398
JPH4	3.01611	4.49285	5.85293	1.57983e-07	7.54843e-07	6.42111
ADAMTS7	3.01494	4.67245	7.94765	2.9231e-11	2.8328e-10	14.9355
CHML	3.011	4.96596	7.94674	2.93415e-11	2.84064e-10	14.9317
TMEM45B	-3.01099	2.31892	-9.79537	1.41659e-14	2.65324e-13	22.5458
FABP5	3.00766	6.23289	13.5867	5.88713e-21	3.19269e-19	37.2374
TTYH3	3.00512	7.50038	8.50703	2.85768e-12	3.31892e-11	17.2509
SEMA4A	-3.00456	2.6448	-9.6631	2.43059e-14	4.33263e-13	22.0066
PNMA8C	3.00431	3.25361	5.99061	9.11469e-08	4.53914e-07	6.96286
PDE1A	-3.00203	2.99326	-7.21287	6.18147e-10	4.60683e-09	11.9029
PDE7A	2.99813	5.13181	17.5872	7.45154e-27	1.16305e-24	50.8047
NAV3	2.99746	3.10321	4.23666	7.06204e-05	0.000210001	0.465748
CRISPLD1	2.99647	4.73651	9.60074	3.13661e-14	5.43471e-13	21.752
A4GALT	-2.99441	2.44688	-8.67028	1.45179e-12	1.77074e-11	17.9259
RNF175	2.99319	3.06882	9.64237	2.64553e-14	4.6681e-13	21.922
TSPAN11	2.98874	3.69568	7.1975	6.58753e-10	4.89046e-09	11.8398
PRIM1	2.98827	4.60568	11.3328	3.00408e-17	9.15419e-16	28.6985
SMPX	2.986	2.84075	3.12516	0.00262328	0.00576484	-2.96939
GPAT3	-2.98484	2.13297	-6.03372	7.66754e-08	3.87169e-07	7.13327
H1-5	2.98406	2.78694	8.77532	9.39453e-13	1.18655e-11	18.3598
CACNA1G	2.98399	2.85978	7.48554	1.99562e-10	1.63866e-09	13.0256
FGF17	2.98399	3.16698	4.78283	9.81336e-06	3.43101e-05	2.37754
TRIL	2.9835	7.00725	7.5043	1.8461e-10	1.52844e-09	13.103
CRYL1	-2.98199	4.09083	-11.1242	6.82774e-17	1.92763e-15	27.8775
RFC4	2.98053	5.70775	11.8339	4.26636e-18	1.52218e-16	30.6504
SAPCD2	2.97904	4.12886	10.1241	3.72635e-15	7.79287e-14	23.8798
RIPOR3	-2.97902	1.16402	-12.8558	8.75729e-20	3.96515e-18	34.5372
KIFC3	-2.97491	2.58314	-11.9974	2.27168e-18	8.60192e-17	31.2807
VANGL2	2.97376	6.73767	8.82301	7.71147e-13	9.88944e-12	18.5567
SUSD5	2.97179	3.23652	4.94563	5.34166e-06	1.95183e-05	2.96998
OLFM3	2.97151	2.9021	3.55817	0.00069026	0.00170658	-1.71435
CHAF1A	2.9713	5.08072	11.5514	1.27745e-17	4.18508e-16	29.5536
NDRG1	-2.96976	4.11741	-8.81771	7.88256e-13	1.00886e-11	18.5348
MYO3B	-2.96955	0.977382	-10.7126	3.49684e-16	8.83319e-15	26.2445
CDCA4	2.96623	6.17419	12.3033	7.04437e-19	2.85915e-17	32.4518
BRCA1	2.96486	3.97069	10.5813	5.91134e-16	1.44018e-14	25.7197
OLFML2B	2.96406	5.82614	5.77721	2.13462e-07	1.00026e-06	6.12491
CEP170	2.96358	5.28356	10.7806	2.66704e-16	6.87273e-15	26.5152
OR51E2	2.96328	2.8895	3.18816	0.00217404	0.00485655	-2.79412
CHCHD10	-2.96085	5.96376	-12.0222	2.06528e-18	7.86691e-17	31.376
GPHA2	2.95919	2.91922	5.22271	1.86302e-06	7.41114e-06	3.99895
H2AX	2.95863	8.49133	9.97668	6.77419e-15	1.35894e-13	23.2827
ISM1	2.95694	4.32417	5.31251	1.31828e-06	5.402e-06	4.33755
MYH14	-2.95287	2.24358	-4.6713	1.48118e-05	5.0231e-05	1.97732
LZTS1	2.95266	4.91246	7.45799	2.23745e-10	1.81934e-09	12.912
CYP24A1	-2.95227	0.87117	-7.22576	5.8604e-10	4.38798e-09	11.9559
G0S2	-2.95187	4.11515	-5.98904	9.17224e-08	4.56661e-07	6.95666
HELLS	2.95076	5.06696	11.306	3.33691e-17	1.00254e-15	28.5934
PPL	-2.95065	2.39632	-7.65727	9.77798e-11	8.55206e-10	13.7346
EDN3	2.95054	4.10326	4.50675	2.69775e-05	8.71761e-05	1.3957
POLQ	2.95025	2.92637	10.1729	3.05796e-15	6.52297e-14	24.0773
PTPRD	2.94849	4.31812	7.36767	3.25461e-10	2.56389e-09	12.5398
EFHD1	-2.94599	5.84764	-8.36477	5.15941e-12	5.69255e-11	16.6623
DTNA	2.94571	3.41826	8.62471	1.75371e-12	2.11083e-11	17.7376
RXRG	2.94481	2.83824	4.25099	6.71548e-05	0.000200753	0.514254
MAP4K4	2.94403	6.22269	13.8944	1.92873e-21	1.183e-19	38.3534
N4BP2	2.94178	4.69678	11.5	1.56154e-17	5.02994e-16	29.3528
EFS	2.94084	6.59191	10.1739	3.04654e-15	6.50585e-14	24.081
GPR161	2.94036	4.03457	9.48012	5.14071e-14	8.44237e-13	21.2588
SUV39H2	2.93923	4.7005	13.3889	1.21441e-20	6.31824e-19	36.5132
GXYLT2	2.93841	3.83315	6.22993	3.47752e-08	1.86641e-07	7.91328
DLL3	2.93798	2.97236	7.61124	1.18393e-10	1.02015e-09	13.5444
PLLP	-2.93593	2.0791	-13.0745	3.87664e-20	1.85134e-18	35.3523
CPEB2	-2.92978	1.98215	-9.64266	2.64237e-14	4.66681e-13	21.9232
PRKDC	2.92946	6.58057	10.355	1.46675e-15	3.33634e-14	24.8114
ACVR2B	2.92933	4.86396	7.23528	5.63387e-10	4.23157e-09	11.995
TMEM35A	2.92553	3.5047	10.086	4.34797e-15	9.0143e-14	23.7256
GPR160	-2.92244	2.38082	-9.6938	2.14408e-14	3.86892e-13	22.1319
HEPACAM2	-2.92236	0.606666	-10.2953	1.86594e-15	4.1509e-14	24.5709
IRF5	-2.92234	1.56086	-11.8559	3.91879e-18	1.4115e-16	30.7354
ANKRD13B	2.9199	5.06418	10.0049	6.0397e-15	1.22569e-13	23.3973
LHFPL2	2.91844	4.93285	11.7689	5.48732e-18	1.90498e-16	30.3987
CHRND	2.91834	2.71586	3.90521	0.00022082	0.000598518	-0.629142
SPIN4	2.91753	5.4306	7.86162	4.18059e-11	3.94006e-10	14.5795
PRSS8	-2.91746	4.37461	-4.8765	6.92278e-06	2.48697e-05	2.71726
ENAM	-2.91426	0.481175	-23.7971	1.8083e-34	1.15719e-31	68.2332
CLDN23	-2.91381	0.868666	-12.9545	6.05612e-20	2.77483e-18	34.9061
TMPO	2.91176	6.95434	11.086	7.94019e-17	2.21886e-15	27.7266
DDIAS	2.91143	3.44372	9.24796	1.33432e-13	2.00598e-12	20.3067
KREMEN2	2.91006	2.96575	4.39596	4.01711e-05	0.000125522	1.01038
TMEM176A	-2.90975	4.25998	-6.8892	2.35309e-09	1.55614e-08	10.5773
KIF20B	2.90959	4.78537	13.3376	1.46641e-20	7.5475e-19	36.3247
ADCY2	2.90902	2.74943	5.1314	2.64245e-06	1.02175e-05	3.65715
TCF3	2.90788	7.15794	11.3324	3.0088e-17	9.15419e-16	28.6969
UBE2S	2.90735	6.57302	11.8335	4.27364e-18	1.52218e-16	30.6487
TEX15	2.90315	2.68197	6.06131	6.86322e-08	3.49589e-07	7.24253
RHOU	2.90244	6.2877	6.1613	4.58846e-08	2.40222e-07	7.63967
C1QL1	2.90208	4.13178	4.85894	7.39231e-06	2.64287e-05	2.65333
DMGDH	-2.90141	1.02431	-14.0013	1.31249e-21	8.20754e-20	38.7383
FOXD2	2.90101	3.53458	5.59806	4.33114e-07	1.9337e-06	5.42936
KCNF1	2.89972	3.12204	6.86814	2.56626e-09	1.68955e-08	10.4914
ITGA2	-2.89742	2.39582	-8.85069	6.87668e-13	8.90813e-12	18.6709
GAS2	2.89247	4.05964	3.36536	0.00126663	0.0029698	-2.28752
ZBTB12	2.89222	4.03847	7.72842	7.27455e-11	6.5413e-10	14.0286
CALB1	-2.89193	0.506934	-7.82273	4.91452e-11	4.57338e-10	14.4186
RNFT2	2.8885	4.56562	9.62198	2.87553e-14	5.0415e-13	21.8388
TCEA3	-2.88848	2.9983	-5.29431	1.41421e-06	5.75455e-06	4.26876
EGFLAM	2.88801	3.65678	6.55145	9.40794e-09	5.61784e-08	9.20521
MSH2	2.88792	6.21984	10.7189	3.41001e-16	8.6366e-15	26.2696
TWIST2	2.8876	4.16062	4.44882	3.32411e-05	0.000105621	1.19355
ZNF703	2.88745	7.89632	7.49487	1.91982e-10	1.5798e-09	13.0641
SIX4	2.88737	4.65185	9.92965	8.20053e-15	1.6114e-13	23.0918
SDC4	-2.88695	5.77181	-8.5016	2.92285e-12	3.39255e-11	17.2285
HROB	2.88691	3.80748	12.3212	6.58079e-19	2.68804e-17	32.5199
GPC6	2.88682	5.109	7.7927	5.56825e-11	5.11235e-10	14.2944
BCHE	2.88439	3.0368	3.55298	0.000701815	0.00173114	-1.73007
TIAM1	2.88262	4.21493	8.6075	1.88349e-12	2.25151e-11	17.6664
SH2D3A	-2.88146	0.785158	-18.9231	1.22615e-28	2.76936e-26	54.8989
RASGRP1	-2.87998	1.61955	-11.4131	2.19309e-17	6.83225e-16	29.0131
ZFP36	-2.87934	6.37175	-5.76206	2.26684e-07	1.05756e-06	6.06579
SLCO5A1	2.87763	2.76925	7.07148	1.10935e-09	7.8443e-09	11.3228
CHRNA5	2.87756	3.12237	12.4854	3.52906e-19	1.49561e-17	33.1432
BCL11A	2.87578	3.87956	7.93948	3.02406e-11	2.92179e-10	14.9017
H4C3	2.8734	5.13887	8.02627	2.10774e-11	2.0966e-10	15.2609
ROR2	2.87275	5.36136	9.22223	1.48345e-13	2.21456e-12	20.201
COCH	2.87169	3.00871	7.47433	2.09068e-10	1.70868e-09	12.9794
MMP9	2.87161	3.30145	2.66116	0.00972975	0.0190313	-4.17677
LAMP5	2.87126	4.20532	4.09636	0.000115084	0.000329121	-0.00425946
FSCN1	2.87009	8.55005	7.58206	1.33656e-10	1.13688e-09	13.4239
PIEZO1	-2.86919	2.37672	-9.30766	1.04375e-13	1.61076e-12	20.5518
SALL2	2.86878	6.35872	7.16221	7.62359e-10	5.57766e-09	11.6949
EBF3	2.86811	3.57402	3.22493	0.00194629	0.00439743	-2.69064
NRXN1	2.86558	2.69389	5.09145	3.07693e-06	1.17694e-05	3.50839
ITLN1	-2.86379	0.433854	-8.09179	1.60499e-11	1.62771e-10	15.5322
PLEKHH2	-2.86305	2.15505	-10.538	7.03051e-16	1.6935e-14	25.5464
SLC38A11	-2.85629	0.452059	-17.4667	1.09001e-26	1.62217e-24	50.4253
EPHB3	2.85593	6.31195	7.92963	3.15059e-11	3.03335e-10	14.8609
TLE4	2.85423	5.53436	7.56261	1.44902e-10	1.2217e-09	13.3436
LRRK2	-2.8537	1.11878	-11.2963	3.46691e-17	1.03996e-15	28.5552
CDH11	2.85213	5.74161	8.90171	5.56823e-13	7.38763e-12	18.8814
CLTRN	-2.85025	2.8326	-11.1549	6.04722e-17	1.72247e-15	27.9989
BICC1	-2.84841	3.48377	-7.15662	7.80189e-10	5.69508e-09	11.6719
KIF21B	2.84092	3.15629	7.58735	1.3075e-10	1.11314e-09	13.4457
PURG	2.83758	3.56004	13.0607	4.08072e-20	1.93436e-18	35.301
E2F8	2.83561	3.10375	8.91779	5.21018e-13	6.97038e-12	18.9477
MCM4	2.83497	6.5144	11.4656	1.78613e-17	5.69605e-16	29.2184
RSPO1	2.83402	3.30044	4.39612	4.01487e-05	0.000125472	1.01092
KIF2A	2.83302	5.25026	8.90956	5.39058e-13	7.18669e-12	18.9138
GSTM3	-2.829	4.47968	-9.41015	6.85036e-14	1.10308e-12	20.9721
SPDL1	2.8267	4.96123	10.8634	1.91787e-16	5.03684e-15	26.8449
NCAPG2	2.82462	4.4127	13.3336	1.48801e-20	7.63821e-19	36.31
ZNF280C	2.82315	4.52111	13.1832	2.59123e-20	1.28212e-18	35.7552
CCDC138	2.82194	3.61758	13.7291	3.50718e-21	2.02194e-19	37.7554
GMPR	-2.82089	3.32721	-6.66959	5.80116e-09	3.58335e-08	9.68363
PDGFC	2.82027	6.34404	7.44709	2.34097e-10	1.89149e-09	12.867
PARP1	2.81913	7.42857	12.6958	1.5955e-19	7.074e-18	33.9372
MAN1A1	-2.81874	4.44876	-6.84053	2.87512e-09	1.87234e-08	10.3788
JADE2	-2.81844	1.6182	-12.917	6.9666e-20	3.16931e-18	34.766
IQSEC3	2.81751	3.30324	6.16703	4.48358e-08	2.35244e-07	7.66249
CFI	-2.81657	3.44998	-6.02048	8.08592e-08	4.06583e-07	7.0809
KCNC3	-2.81615	1.90802	-6.53203	1.01847e-08	6.03291e-08	9.12674
CKAP5	2.81532	6.85953	9.16255	1.89683e-13	2.76503e-12	19.9557
C4orf19	-2.81156	1.4544	-8.57564	2.14961e-12	2.54428e-11	17.5347
EGR1	-2.80963	6.73051	-4.29216	5.80861e-05	0.000176167	0.654183
NAP1L1	2.80812	7.9524	14.4093	3.06167e-22	2.08432e-20	40.1937
LMTK3	-2.80811	1.34958	-10.1258	3.70041e-15	7.74705e-14	23.8868
HOXA6	2.80706	5.55994	4.74773	1.11759e-05	3.8596e-05	2.25107
DCC	2.80577	2.60202	4.28596	5.93711e-05	0.000179752	0.63307
GLIPR2	2.80507	5.98017	11.8439	4.10452e-18	1.47287e-16	30.6891
FGL2	-2.80389	3.146	-6.92553	2.02596e-09	1.35994e-08	10.7256
POMK	2.80175	3.85425	4.89492	6.46166e-06	2.33179e-05	2.78442
POC1A	2.79852	4.40145	11.4522	1.88179e-17	5.94866e-16	29.1662
TRAIP	2.79713	3.69091	11.902	3.28045e-18	1.20187e-16	30.9132
NEMP1	2.79635	5.15921	10.1824	2.94311e-15	6.306e-14	24.1155
THRB	-2.79619	1.29095	-11.0509	9.12119e-17	2.53781e-15	27.5879
JARID2	2.79555	5.50161	9.01678	3.46106e-13	4.77339e-12	19.3557
CHL1	-2.79534	1.01209	-5.13689	2.5877e-06	1.0026e-05	3.67761
MVP	-2.79179	2.99502	-9.61472	2.96219e-14	5.16983e-13	21.8091
GFRA3	2.79088	2.88601	4.63879	1.66874e-05	5.60372e-05	1.86154
EME1	2.78973	3.20936	13.7639	3.09206e-21	1.79883e-19	37.8814
CENPN	2.78955	4.3388	13.1503	2.9272e-20	1.42726e-18	35.6333
NAT8	-2.78899	0.792771	-15.6563	4.082e-24	3.873e-22	44.509
POU3F3	-2.78835	4.16318	-2.79939	0.00667583	0.0135178	-3.83298
IGF2BP3	2.78699	2.69899	4.50858	2.68005e-05	8.66772e-05	1.40208
INCENP	2.78614	4.48919	7.36391	3.3058e-10	2.59888e-09	12.5243
C21orf58	2.78593	3.78691	9.66026	2.45901e-14	4.37923e-13	21.995
POLE	2.78576	4.44018	8.63874	1.65462e-12	1.99908e-11	17.7955
ERCC6L	2.78434	2.92982	9.79108	1.4416e-14	2.6922e-13	22.5283
RCAN1	-2.78201	3.56451	-11.7931	4.99694e-18	1.75698e-16	30.4923
LPL	-2.7819	2.04935	-8.12186	1.41629e-11	1.4509e-10	15.6567
CDCA7L	2.78126	4.59759	6.606	7.52683e-09	4.55836e-08	9.42591
CGN	-2.77872	2.04201	-7.83858	4.60104e-11	4.30462e-10	14.4842
CCL2	-2.77332	4.97525	-4.45326	3.27147e-05	0.000104086	1.20899
WDR76	2.77176	4.29561	10.8163	2.3131e-16	6.00094e-15	26.6576
PGF	2.77121	4.15272	8.61808	1.80257e-12	2.16421e-11	17.7102
MSH6	2.77104	5.54276	10.8831	1.77343e-16	4.68959e-15	26.9232
WNT10A	-2.77008	1.02869	-8.02712	2.10028e-11	2.09133e-10	15.2645
MARVELD1	2.76955	6.79094	9.87443	1.02659e-14	1.96105e-13	22.8674
FOXP4	2.76916	8.0184	7.30533	4.21455e-10	3.23903e-09	12.2831
NT5DC2	2.76585	7.27763	12.4705	3.73359e-19	1.57187e-17	33.0868
DEK	2.76399	8.16844	11.0396	9.53751e-17	2.64215e-15	27.5433
SLC49A3	-2.76173	1.29689	-13.047	4.29369e-20	2.02955e-18	35.2501
GCA	-2.76068	2.30682	-5.2719	1.54186e-06	6.23434e-06	4.18414
FRK	-2.75836	1.13871	-16.0384	1.13055e-24	1.16066e-22	45.7916
CTHRC1	2.75823	6.43112	4.77697	1.00288e-05	3.49995e-05	2.35641
FAM217B	2.75684	5.12266	11.859	3.87292e-18	1.3976e-16	30.7471
LINGO2	2.75581	2.84575	8.07187	1.74358e-11	1.75897e-10	15.4497
STIL	2.75336	3.64887	9.56216	3.67321e-14	6.24609e-13	21.5943
DHFR	2.75252	5.18187	7.95906	2.78762e-11	2.71245e-10	14.9827
TM4SF1	-2.7502	4.64658	-9.08837	2.57564e-13	3.66275e-12	19.6505
WDR62	2.75004	3.10866	10.4269	1.09832e-15	2.56202e-14	25.1005
ZNF738	2.74851	5.65606	8.40506	4.36427e-12	4.87124e-11	16.829
NRXN2	2.74747	3.55427	9.45588	5.67824e-14	9.29334e-13	21.1595
KLK8	2.74595	2.53307	4.56458	2.18761e-05	7.18648e-05	1.59885
ACSS1	-2.74368	1.91723	-8.77733	9.31699e-13	1.17753e-11	18.3681
CENPJ	2.7412	4.17822	11.8429	4.12117e-18	1.47608e-16	30.685
HOXA10	2.73956	7.40337	7.79325	5.55545e-11	5.10304e-10	14.2967
RGN	-2.73929	1.20645	-7.7783	5.91179e-11	5.41223e-10	14.2349
NECAB2	2.73812	2.64126	7.81426	5.09071e-11	4.71676e-10	14.3836
LLGL2	-2.73798	3.07201	-7.57633	1.36876e-10	1.16221e-09	13.4002
SORCS1	2.73747	2.62202	4.70886	1.29004e-05	4.41316e-05	2.11156
CENPO	2.73727	4.14544	11.9519	2.70613e-18	1.01075e-16	31.1057
TAF1A	2.73667	4.37999	10.1355	3.55771e-15	7.48914e-14	23.926
TOPBP1	2.73596	5.4958	9.40791	6.91347e-14	1.1116e-12	20.963
RFC3	2.73505	5.96078	12.2415	8.91691e-19	3.55898e-17	32.2161
C21orf62	-2.73473	0.917366	-9.68291	2.24157e-14	4.01809e-13	22.0875
MFSD6L	-2.73306	0.464886	-21.852	2.92645e-32	1.27686e-29	63.1925
FCGBP	-2.73302	1.72738	-6.50093	1.1563e-08	6.75961e-08	9.00122
TONSL	2.73271	4.52831	10.8016	2.4526e-16	6.34569e-15	26.599
SMARCC1	2.73213	7.51907	8.80189	8.41593e-13	1.0707e-11	18.4695
NSD2	2.73201	4.97696	9.3394	9.16049e-14	1.43328e-12	20.6821
FANCA	2.72898	3.47037	9.28342	1.15317e-13	1.75842e-12	20.4523
FKBP7	2.72898	6.24422	13.0019	5.07771e-20	2.36033e-18	35.0824
RNASEH2A	2.72886	6.28932	13.0678	3.97424e-20	1.89267e-18	35.3275
ADTRP	-2.72882	0.373058	-19.94	6.13373e-30	1.7317e-27	57.8809
HS3ST3A1	2.72181	3.39449	5.30892	1.33665e-06	5.47143e-06	4.32399
TNFRSF13C	2.72097	3.099	9.90281	9.14645e-15	1.77547e-13	22.9827
PBLD	-2.7203	2.28741	-15.622	4.58537e-24	4.2733e-22	44.3929
VEPH1	-2.72014	1.89292	-7.71387	7.72803e-11	6.92637e-10	13.9685
IL1R2	-2.71972	0.677388	-18.0744	1.62781e-27	2.86703e-25	52.3218
CD276	2.71721	6.96511	8.83777	7.25457e-13	9.36606e-12	18.6176
GPRC5A	-2.71579	2.46307	-6.86178	2.63432e-09	1.73051e-08	10.4654
B3GNT8	-2.71422	1.918	-9.38925	7.46398e-14	1.19312e-12	20.8865
GLT1D1	2.71273	2.84173	7.47869	2.05319e-10	1.68162e-09	12.9973
CCNP	-2.71248	1.1129	-6.96723	1.70595e-09	1.16055e-08	10.896
FOSL2	-2.71165	4.5644	-8.22359	9.27764e-12	9.81076e-11	16.0779
HNRNPA1	2.71038	10.5495	11.1614	5.89631e-17	1.68699e-15	28.0241
SH3PXD2B	2.71003	5.23445	7.94073	3.00845e-11	2.90817e-10	14.9068
NBAS	2.70839	5.88304	7.55111	1.5199e-10	1.27643e-09	13.2961
SDK2	2.70669	3.82407	6.90771	2.18037e-09	1.45091e-08	10.6528
CPVL	-2.70603	4.99872	-7.2927	4.44114e-10	3.40363e-09	12.2311
ELAPOR2	2.70452	3.57473	6.91932	2.07847e-09	1.3913e-08	10.7003
RORC	-2.70263	0.532575	-19.3843	3.10877e-29	7.75092e-27	56.2655
ELOVL7	-2.70236	1.98837	-9.38107	7.7192e-14	1.2288e-12	20.853
EPB41	2.7011	5.44677	6.15247	4.75483e-08	2.47917e-07	7.60453
CCNE1	2.69679	4.06301	7.38211	3.06547e-10	2.42584e-09	12.5992
CD1D	2.69666	3.50722	4.36698	4.45471e-05	0.000138116	0.910437
CFAP221	-2.6917	0.808648	-15.6173	4.65815e-24	4.32015e-22	44.3771
TUBA4A	-2.69077	3.09374	-6.29555	2.6661e-08	1.46156e-07	8.17564
MELTF	-2.68995	1.49006	-11.6229	9.6717e-18	3.25179e-16	29.8318
EFNA2	2.689	2.84698	3.80135	0.000312476	0.000822445	-0.960829
TNFRSF19	2.68867	7.22493	7.03352	1.29769e-09	9.033e-09	11.1673
CDK8	2.68798	5.68039	11.3851	2.44683e-17	7.52791e-16	28.9036
MACROH2A2	2.68606	8.00881	9.88741	9.73775e-15	1.87885e-13	22.9202
CBX7	-2.68498	1.50839	-16.0583	1.05797e-24	1.09788e-22	45.8579
SELENOM	-2.68458	3.77618	-5.29679	1.40078e-06	5.70595e-06	4.2781
PRTFDC1	2.68322	5.66574	10.3135	1.73402e-15	3.89352e-14	24.6442
MGAT5B	2.68198	2.7091	6.03351	7.67391e-08	3.87388e-07	7.13245
COL6A3	2.68107	6.56694	6.12875	5.23191e-08	2.70953e-07	7.5102
GNG3	2.67881	3.53248	5.01473	4.11616e-06	1.53859e-05	3.22424
TAF5	2.6776	4.36898	13.7359	3.42243e-21	1.97903e-19	37.7799
ITPRIPL1	2.67615	2.90921	11.4519	1.88394e-17	5.94866e-16	29.1651
SV2A	2.67353	4.37709	7.27336	4.81158e-10	3.65543e-09	12.1516
RMI2	2.67335	5.60074	8.65377	1.55459e-12	1.88297e-11	17.8577
PHYHIPL	-2.67333	2.12272	-5.53219	5.60846e-07	2.45488e-06	5.17558
LOXL3	2.67192	3.77223	13.0033	5.05099e-20	2.35361e-18	35.0877
FABP3	-2.67081	4.2296	-5.19432	2.0774e-06	8.19872e-06	3.8924
RSPO4	2.66928	2.69208	4.22519	7.35207e-05	0.000217884	0.426959
ADAP1	-2.66607	1.15634	-12.9749	5.61379e-20	2.59071e-18	34.982
FNDC5	2.66569	3.83478	5.02622	3.94106e-06	1.47774e-05	3.26667
SINHCAF	2.66483	7.87613	6.24333	3.29407e-08	1.7734e-07	7.96679
ZNF695	2.66479	2.65551	8.81636	7.92665e-13	1.01248e-11	18.5292
NECTIN4	-2.66457	0.552908	-16.2016	6.56957e-25	7.04596e-23	46.3338
ZBTB39	2.66202	4.64497	8.37901	4.86306e-12	5.39347e-11	16.7212
PRELP	-2.66058	2.82449	-4.35078	4.71903e-05	0.000145489	0.854747
LSAMP	2.65966	3.62251	6.26291	3.04298e-08	1.64839e-07	8.04507
HDAC2	2.65833	6.66019	13.1793	2.62871e-20	1.29732e-18	35.7409
CAPS	-2.65708	2.7162	-11.8923	3.40518e-18	1.23812e-16	30.8759
C1orf112	2.65652	3.55868	9.86578	1.06336e-14	2.02726e-13	22.8323
INPP5J	-2.65584	2.69085	-8.47786	3.2256e-12	3.71031e-11	17.1302
BCAM	-2.65526	7.01697	-6.06667	6.71692e-08	3.42682e-07	7.26378
LARGE2	-2.6543	2.95363	-5.27788	1.50672e-06	6.10383e-06	4.20671
KCNE5	2.65278	3.15102	3.87547	0.000244031	0.000656333	-0.72472
TRPM5	2.65255	3.28295	3.20405	0.00207271	0.00465294	-2.74951
CCNJ	2.65212	4.81242	9.40615	6.96365e-14	1.11873e-12	20.9558
CDK2	2.65206	6.06468	10.5573	6.50873e-16	1.5797e-14	25.6234
LIN9	2.64971	4.34383	14.0689	1.0296e-21	6.50205e-20	38.9811
CXCL2	-2.64904	1.28901	-6.4898	1.21002e-08	7.04581e-08	8.95631
ADPRHL1	2.64781	4.43567	5.23802	1.75658e-06	7.03292e-06	4.05652
H2AZ1	2.64672	8.90299	11.8928	3.3992e-18	1.23812e-16	30.8776
MAGEL2	2.64633	3.37843	5.6143	4.06328e-07	1.82089e-06	5.49208
RECQL4	2.64546	4.48295	12.5573	2.689e-19	1.15231e-17	33.4151
CCDC77	2.64432	4.72495	11.6795	7.76078e-18	2.62772e-16	30.052
CD82	-2.64282	2.60439	-7.75969	6.38754e-11	5.79527e-10	14.1579
SMC2	2.64199	5.6249	9.29817	1.08531e-13	1.66552e-12	20.5129
PLCXD2	-2.64177	1.03187	-14.1538	7.59877e-22	4.91183e-20	39.2848
RADIL	2.64039	3.23131	6.6916	5.3008e-09	3.29336e-08	9.77292
RAPGEF3	-2.63845	1.95844	-12.7929	1.10811e-19	4.94734e-18	34.3018
CYP27C1	2.63835	2.88004	10.0784	4.48309e-15	9.27371e-14	23.6951
HMGB2	2.63823	8.59753	11.7399	6.13878e-18	2.11965e-16	30.2865
GPR173	2.63807	4.43435	8.65976	1.51651e-12	1.8415e-11	17.8824
SOX8	2.63538	3.39355	4.62818	1.73484e-05	5.81246e-05	1.82383
MIS18BP1	2.63168	4.98892	10.1139	3.88325e-15	8.10333e-14	23.8386
PPM1E	2.62945	3.27515	7.28555	4.57471e-10	3.49206e-09	12.2017
BRCA2	2.62683	2.86967	9.3601	8.41348e-14	1.32612e-12	20.767
TLCD1	-2.62543	2.75825	-9.49151	4.90618e-14	8.09879e-13	21.3054
CLIP3	2.62409	7.51676	7.78225	5.8157e-11	5.32934e-10	14.2512
SULT1C2	-2.62393	1.79964	-10.7351	3.19673e-16	8.15017e-15	26.3341
EPS8L1	-2.62374	2.68069	-4.9691	4.88984e-06	1.80356e-05	3.05618
PCDH1	-2.62273	3.38041	-6.70647	4.98702e-09	3.12164e-08	9.83333
ASIC1	2.62269	3.13069	8.61398	1.83355e-12	2.20003e-11	17.6932
SLC30A3	2.62226	2.49318	4.74051	1.14781e-05	3.95612e-05	2.22513
NPR1	-2.62224	3.53438	-6.57645	8.49391e-09	5.1006e-08	9.30632
SLC4A9	-2.62133	0.459937	-13.6454	4.75358e-21	2.63755e-19	37.4513
PRR7	2.61972	4.53555	7.98468	2.50577e-11	2.45907e-10	15.0888
FXYD3	-2.61699	1.13107	-11.4124	2.19881e-17	6.83225e-16	29.0105
FYN	2.61562	5.76351	9.61988	2.90033e-14	5.08034e-13	21.8302
SKIDA1	2.61561	3.34979	11.6427	8.95283e-18	3.02599e-16	29.9091
TGIF2	2.61421	6.61938	10.5801	5.93978e-16	1.44527e-14	25.7149
ECHDC3	-2.61379	3.30068	-6.50848	1.12125e-08	6.57678e-08	9.03166
NRP2	2.61365	4.16651	6.27952	2.84505e-08	1.54992e-07	8.11149
ESRP2	-2.61266	1.94831	-6.91997	2.07291e-09	1.38806e-08	10.7029
HSF2	2.60914	6.00153	12.1816	1.12091e-18	4.43694e-17	31.9872
PBRM1	2.60762	5.75082	8.57622	2.14442e-12	2.5397e-11	17.5371
DENND2D	-2.60675	1.61202	-10.172	3.06955e-15	6.54043e-14	24.0735
TCIM	-2.6053	6.48218	-4.64135	1.65314e-05	5.5601e-05	1.87066
CCN1	-2.60514	5.77582	-4.31946	5.27387e-05	0.000161354	0.747396
PHLDA1	2.60512	6.99541	7.47309	2.10152e-10	1.71608e-09	12.9742
FAM171A2	2.60476	5.1888	8.10252	1.53494e-11	1.56577e-10	15.5766
PLPPR1	-2.6043	1.54869	-5.08043	3.20859e-06	1.22389e-05	3.46746
MARCKS	2.60397	9.21317	13.6777	4.2279e-21	2.37331e-19	37.5685
FST	2.60379	4.35583	4.30939	5.4652e-05	0.000166647	0.712995
NOTCH2	2.60112	6.31955	6.08521	6.23447e-08	3.19939e-07	7.33728
KDM5B	2.60105	6.30764	8.49333	3.02487e-12	3.49618e-11	17.1943
RANBP1	2.60054	7.53994	11.3725	2.57145e-17	7.87349e-16	28.8539
FEN1	2.59952	5.99015	8.773	9.48557e-13	1.19648e-11	18.3502
SEMA6A	2.59732	5.32378	8.71616	1.20036e-12	1.48101e-11	18.1155
NASP	2.59593	6.75221	8.97333	4.14153e-13	5.64695e-12	19.1767
ATP2A3	-2.59576	1.64388	-10.9925	1.14913e-16	3.13134e-15	27.357
SP6	2.59339	3.67096	5.64394	3.61563e-07	1.63363e-06	5.60676
DNMT1	2.59329	5.66424	10.0699	4.64149e-15	9.57115e-14	23.6604
SLC15A2	-2.59271	1.39372	-7.19861	6.55734e-10	4.86993e-09	11.8444
CDH12	2.59261	2.42381	3.65052	0.000512619	0.00129815	-1.4321
SLC16A9	2.59045	4.50604	6.10986	5.64562e-08	2.91597e-07	7.43513
IGLON5	2.58986	2.77928	2.95047	0.00436318	0.00919275	-3.44157
FAM149A	-2.58926	2.00632	-9.85821	1.09663e-14	2.08654e-13	22.8015
H2AC20	2.58525	4.67435	7.69393	8.39591e-11	7.44158e-10	13.8861
SRSF12	2.58282	3.78699	11.7338	6.28716e-18	2.15923e-16	30.2626
PHLDA2	-2.57826	3.34727	-5.85961	1.53831e-07	7.36656e-07	6.44733
PLCXD1	2.57689	4.86114	9.59088	3.26575e-14	5.64319e-13	21.7117
CPM	-2.57296	3.01749	-5.80175	1.93648e-07	9.1231e-07	6.22076
ZC3H12A	-2.57116	1.49388	-9.06629	2.82123e-13	3.98543e-12	19.5596
FZD3	2.56999	5.00132	10.0007	6.1449e-15	1.2431e-13	23.3801
FASN	2.56934	6.59788	6.64929	6.30449e-09	3.86936e-08	9.60128
QSER1	2.56805	5.38064	9.11362	2.32087e-13	3.33005e-12	19.7544
SLC16A4	-2.56744	2.57662	-9.50858	4.57478e-14	7.59746e-13	21.3752
GLI2	2.56739	3.97391	5.81301	1.8517e-07	8.74081e-07	6.26482
MTRNR2L12	-2.5637	3.58543	-7.46078	2.21167e-10	1.79914e-09	12.9235
ATAD3C	-2.5637	1.28077	-11.8307	4.32004e-18	1.53302e-16	30.6379
TSPAN33	-2.56316	4.95691	-5.77536	2.15034e-07	1.00713e-06	6.1177
CRYGD	2.563	2.33685	3.40051	0.0011356	0.00268886	-2.1847
POLE2	2.56041	4.15719	10.0091	5.93779e-15	1.20884e-13	23.4143
TFPI2	-2.56026	3.29233	-4.76781	1.03751e-05	3.60769e-05	2.32339
PAX3	2.55987	2.35296	2.7061	0.00861957	0.017079	-4.06653
TNFRSF12A	-2.55948	4.30043	-6.09771	5.92866e-08	3.05143e-07	7.38688
PIK3IP1	-2.5572	3.03771	-10.0514	5.00199e-15	1.02594e-13	23.5856
PRIM2	2.55681	4.55702	13.259	1.95822e-20	9.91922e-19	36.0354
UBA2	2.55613	7.36667	13.7199	3.62631e-21	2.08437e-19	37.722
CHRNG	2.55539	2.58387	4.6074	1.87166e-05	6.22646e-05	1.75015
CENPL	2.55369	3.45994	12.5513	2.75022e-19	1.17592e-17	33.3926
ASPA	-2.55165	1.07454	-9.21123	1.55216e-13	2.30816e-12	20.1558
TRNP1	-2.55161	3.53533	-4.87144	7.05506e-06	2.53212e-05	2.69882
RRM1	2.55092	6.71518	9.65106	2.55319e-14	4.52596e-13	21.9575
GAL3ST4	2.55011	3.6939	10.0708	4.62327e-15	9.54383e-14	23.6643
TLCD3B	2.5501	2.40517	6.38398	1.86188e-08	1.04485e-07	8.53033
WWC1	-2.5492	3.26111	-7.12597	8.85641e-10	6.39477e-09	11.5462
SLF1	2.54916	3.65985	12.9592	5.95108e-20	2.73322e-18	34.9236
INTS7	2.54559	4.95795	10.3792	1.33055e-15	3.05185e-14	24.9088
DDX11	2.54446	4.38574	8.04604	1.94137e-11	1.94827e-10	15.3428
CD9	-2.54364	6.4337	-7.83626	4.64561e-11	4.3442e-10	14.4746
AMOTL1	2.54191	5.44822	7.69327	8.41907e-11	7.45867e-10	13.8833
SMTNL2	-2.54163	3.59717	-6.17672	4.31167e-08	2.27093e-07	7.70107
GINS4	2.54098	3.15499	9.31877	9.97143e-14	1.54505e-12	20.5974
ATAD5	2.53827	3.69051	9.90955	8.89893e-15	1.73267e-13	23.0102
BICDL2	-2.53654	0.393749	-26.2935	4.19659e-37	3.83648e-34	74.2227
AMBP	-2.53646	0.529242	-18.8166	1.68868e-28	3.64261e-26	54.5801
H3C11	2.5348	2.53004	8.58933	2.03089e-12	2.41568e-11	17.5913
NR4A2	-2.53451	1.94189	-6.12816	5.24446e-08	2.7153e-07	7.50784
GABRA2	-2.53394	0.858549	-5.29034	1.43605e-06	5.83599e-06	4.25375
CDK4	2.53021	6.8596	8.657	1.53395e-12	1.86031e-11	17.871
PRSS16	-2.52896	0.660568	-7.66839	9.33636e-11	8.20693e-10	13.7805
DUSP1	-2.52887	6.86919	-5.93974	1.1173e-07	5.46493e-07	6.76224
VWA5A	-2.5273	2.15828	-6.43197	1.53161e-08	8.72258e-08	8.72331
AFF2	2.52688	2.40797	5.84878	1.60614e-07	7.66077e-07	6.40485
HAUS6	2.52636	4.58974	8.98578	3.93379e-13	5.37898e-12	19.228
TET3	2.52608	4.60007	9.58581	3.33421e-14	5.74216e-13	21.691
MAB21L4	-2.52585	0.337793	-20.0791	4.10642e-30	1.21285e-27	58.2801
H2AC13	2.52518	2.62419	8.00965	2.25857e-11	2.2339e-10	15.1921
SFN	-2.52498	1.2653	-6.40897	1.68191e-08	9.52208e-08	8.63078
NSG1	2.5246	2.53909	4.78481	9.74154e-06	3.40838e-05	2.38468
NPM1	2.52431	9.79092	13.9015	1.87982e-21	1.15669e-19	38.3791
WNT5B	2.52344	3.60531	5.84685	1.61849e-07	7.71204e-07	6.39731
DPP10	2.52059	2.53	4.22113	7.45728e-05	0.000220661	0.413267
LEF1	2.51915	5.97129	5.96988	9.90372e-08	4.89777e-07	6.88105
RBMX	2.51664	8.16023	14.2314	5.75979e-22	3.78687e-20	39.5619
ADAM11	2.51438	2.5225	9.2701	1.21814e-13	1.84723e-12	20.3976
NUP205	2.51377	5.81881	10.3843	1.3036e-15	2.99361e-14	24.9293
TP53BP2	2.5137	6.18331	9.65997	2.4619e-14	4.38031e-13	21.9939
SGCD	2.51326	3.15511	4.86508	7.22474e-06	2.5877e-05	2.67567
CCDC160	-2.51064	1.56077	-9.53208	4.15467e-14	6.96428e-13	21.4714
ENOX1	2.50857	3.97287	6.32872	2.33047e-08	1.28935e-07	8.30854
SPAST	2.50625	5.47756	15.4203	9.10188e-24	8.24235e-22	43.7078
FNDC1	2.50598	3.81885	4.61048	1.8507e-05	6.16408e-05	1.76108
RFC2	2.50561	6.33674	12.8203	9.99922e-20	4.50622e-18	34.4046
KCNJ15	-2.50517	3.28789	-3.23215	0.00190427	0.00430856	-2.67021
TRIM59	2.50515	3.7011	5.72615	2.61331e-07	1.20718e-06	5.9259
CRHBP	-2.50468	0.975355	-7.17428	7.25222e-10	5.33032e-09	11.7444
OVOL2	-2.50316	0.960125	-8.79863	8.53048e-13	1.08384e-11	18.456
MT-ND6	-2.5023	11.6441	-6.9576	1.77509e-09	1.2046e-08	10.8567
ACKR2	-2.50135	0.857674	-17.0266	4.43919e-26	5.79752e-24	49.024
RGS10	2.50026	5.9654	7.70564	7.99701e-11	7.13082e-10	13.9345
CHD7	2.50021	4.95936	9.64184	2.6513e-14	4.67398e-13	21.9199
RGS7	2.49805	3.29549	4.4739	3.03727e-05	9.72149e-05	1.2809
ADGRB2	2.49744	3.47228	7.86474	4.12673e-11	3.89503e-10	14.5924
UGT1A6	-2.49699	0.248729	-11.2884	3.57623e-17	1.06942e-15	28.5241
MXD3	2.49529	3.65877	11.3801	2.4958e-17	7.6663e-16	28.8838
HOXB13	2.49481	2.29238	2.81369	0.00641629	0.0130377	-3.79663
MTBP	2.49394	3.03086	12.2926	7.33765e-19	2.95321e-17	32.411
PEG3	2.49389	4.92102	4.8152	8.70143e-06	3.06514e-05	2.49457
GCNT4	-2.49134	1.11106	-8.7075	1.24425e-12	1.53123e-11	18.0797
PPP1CC	2.49101	7.14198	12.9504	6.14956e-20	2.81094e-18	34.8908
HAUS1	2.48814	6.1268	10.7654	2.83312e-16	7.27143e-15	26.4549
TRPV6	-2.48793	0.698812	-13.7012	3.88109e-21	2.20441e-19	37.6541
SH3PXD2A	2.48757	5.25342	8.04214	1.97308e-11	1.97803e-10	15.3266
PODXL2	2.48752	6.61146	8.83757	7.26055e-13	9.36748e-12	18.6168
CCDC34	2.48698	5.26071	12.1501	1.26432e-18	4.98406e-17	31.8668
DKKL1	2.48681	3.39511	7.60857	1.19716e-10	1.03017e-09	13.5334
POGLUT2	2.48473	5.77843	11.6902	7.44549e-18	2.52989e-16	30.0935
TMEM51	-2.48407	4.26023	-9.22721	1.45329e-13	2.17801e-12	20.2215
MMP11	2.48382	4.74602	5.99296	9.02944e-08	4.50019e-07	6.97212
TNFSF13	-2.48307	2.04838	-10.4433	1.02841e-15	2.41658e-14	25.1662
H2BC17	2.48262	2.64527	8.43575	3.84201e-12	4.35927e-11	16.956
ELOVL4	2.48239	2.9549	6.01019	8.42681e-08	4.22286e-07	7.0402
BARD1	2.48219	4.31457	11.88	3.57127e-18	1.29605e-16	30.8282
LRRTM1	2.48052	2.5173	4.6638	1.52255e-05	5.15066e-05	1.95056
ARHGAP33	2.48047	4.92403	7.62975	1.09627e-10	9.50593e-10	13.6209
DISP3	2.47739	2.46771	6.05789	6.95828e-08	3.53774e-07	7.22897
PKP3	-2.47701	0.882827	-10.221	2.51835e-15	5.46915e-14	24.2713
STC2	2.47487	2.705	7.8129	5.11955e-11	4.73714e-10	14.378
ATP8A2	2.47395	2.94981	7.71442	7.71057e-11	6.91394e-10	13.9707
GOLT1A	-2.47297	1.34576	-8.44693	3.66759e-12	4.17371e-11	17.0023
TCF4	2.47212	5.11597	7.98325	2.52073e-11	2.46903e-10	15.0829
CNTN5	2.47199	2.83264	4.17493	8.76379e-05	0.000256396	0.257788
LRRC20	2.47024	4.59153	11.6931	7.3632e-18	2.51081e-16	30.1046
NFKBIZ	-2.46748	2.05114	-7.1505	8.00184e-10	5.82554e-09	11.6468
TAFA5	2.46671	3.80014	6.45294	1.40619e-08	8.08751e-08	8.80776
FBLN7	2.46483	3.06645	8.07717	1.7056e-11	1.72338e-10	15.4716
BHLHE40	-2.46396	5.32538	-6.10986	5.64573e-08	2.91597e-07	7.43511
SOSTDC1	-2.46265	3.54122	-3.17347	0.00227185	0.00505271	-2.83523
ARHGEF39	2.46226	2.97236	9.05597	2.94408e-13	4.13767e-12	19.5171
AADAT	2.46108	4.70306	10.2863	1.93472e-15	4.29894e-14	24.5347
ZNF724	2.46068	3.01496	6.94724	1.85254e-09	1.25141e-08	10.8143
FGD1	2.45951	5.93515	8.80101	8.44676e-13	1.07391e-11	18.4659
TRIM71	2.45919	2.3626	5.44386	7.91918e-07	3.3785e-06	4.83705
ICAM1	-2.45919	2.30825	-6.06311	6.81372e-08	3.47252e-07	7.24967
PLEKHG1	2.45842	5.6468	6.00369	8.64909e-08	4.32297e-07	7.01453
ARID2	2.45805	5.50514	8.88967	5.85271e-13	7.72235e-12	18.8317
CABYR	2.45696	2.92596	10.9927	1.14841e-16	3.13134e-15	27.3576
USP1	2.45629	6.25335	10.2725	2.04548e-15	4.5189e-14	24.4791
LPCAT2	-2.45513	2.89965	-8.28351	7.23209e-12	7.78261e-11	16.3259
APCDD1L	-2.45359	1.43467	-5.03741	3.77746e-06	1.42168e-05	3.30806
NLRP1	2.45346	4.35915	8.94477	4.66025e-13	6.2961e-12	19.059
PLEKHA8	2.45326	4.03744	9.19971	1.62756e-13	2.41281e-12	20.1085
PLAGL2	2.45214	5.62016	8.06382	1.80296e-11	1.81411e-10	15.4164
ESRRB	-2.44982	1.8794	-5.46901	7.1796e-07	3.08699e-06	4.93322
LURAP1	-2.44743	1.44133	-12.0523	1.83968e-18	7.07778e-17	31.4917
NAAA	-2.4472	2.14415	-9.27371	1.20018e-13	1.82431e-12	20.4125
PPAT	2.44664	4.97068	9.58068	3.40492e-14	5.84162e-13	21.6701
PLAC1	2.44648	2.28382	3.79188	0.000322439	0.000846002	-0.990771
CABLES2	2.4463	4.8114	9.70097	2.08216e-14	3.77819e-13	22.1612
ZNF462	2.44561	5.01903	7.81564	5.06171e-11	4.69443e-10	14.3893
PLEKHG2	2.44392	5.87414	7.64659	1.02219e-10	8.91593e-10	13.6904
MMP24OS	-2.44307	4.16489	-8.89567	5.70929e-13	7.5591e-12	18.8565
SAP30	2.44038	5.61003	11.2161	4.75145e-17	1.38419e-15	28.24
ENG	-2.44007	6.25716	-6.85584	2.69952e-09	1.76758e-08	10.4412
SNRPE	2.43879	8.6333	11.4476	1.91633e-17	6.04101e-16	29.148
CUX2	2.43836	2.59933	3.83817	0.00027645	0.000734878	-0.843901
FOXN4	2.4379	2.73027	6.74048	4.33745e-09	2.75092e-08	9.9715
CD22	2.43787	3.21974	4.56977	2.14673e-05	7.06306e-05	1.61714
DNAJC9	2.43664	4.60009	9.1627	1.89566e-13	2.76503e-12	19.9563
XPOT	2.43652	6.05341	10.3008	1.82493e-15	4.06439e-14	24.5931
PARD6G	2.43637	4.80984	9.6011	3.13195e-14	5.43154e-13	21.7535
GLCCI1	2.43468	5.02934	9.10016	2.45336e-13	3.50444e-12	19.699
PYGO1	2.43276	4.48498	9.48994	4.93793e-14	8.1372e-13	21.2989
AMPH	2.43268	4.18143	7.61058	1.18719e-10	1.02251e-09	13.5417
PHF6	2.43244	5.42371	9.42934	6.33146e-14	1.02922e-12	21.0508
DUSP9	-2.43234	5.20334	-4.15986	9.23576e-05	0.000268812	0.207302
UCK2	2.43128	4.91976	9.72306	1.9026e-14	3.46877e-13	22.2512
F11	-2.43094	0.318283	-14.3174	4.24171e-22	2.81773e-20	39.8678
PIK3C2G	-2.43076	0.686852	-9.32485	9.72537e-14	1.50936e-12	20.6224
PCDH19	2.43001	2.5263	5.46554	7.27758e-07	3.12631e-06	4.91992
OVCH2	-2.42916	0.501799	-18.6573	2.7319e-28	5.52074e-26	54.1008
JAKMIP2	2.42911	2.30829	7.48009	2.04134e-10	1.67334e-09	13.0031
KIAA1549	2.42903	4.74397	8.69899	1.2889e-12	1.58516e-11	18.0445
HS3ST6	-2.42898	0.937617	-7.46691	2.15613e-10	1.75768e-09	12.9487
SKAP1	-2.42873	2.73858	-5.8635	1.5147e-07	7.26252e-07	6.46256
ATP2B1	2.42753	5.77633	10.0893	4.28943e-15	8.90254e-14	23.7392
SERPINA6	-2.42743	0.254424	-15.2081	1.88357e-23	1.62156e-21	42.981
KRT80	-2.42639	1.45537	-6.60766	7.47607e-09	4.53334e-08	9.43261
ATF3	-2.4259	3.80636	-3.86918	0.000249226	0.000668899	-0.744854
NKAIN4	2.4244	4.36349	4.30588	5.53355e-05	0.000168517	0.700998
TRIM46	2.42398	3.1924	7.77783	5.92342e-11	5.4203e-10	14.2329
SNCAIP	2.42391	4.15045	5.92321	1.19359e-07	5.81441e-07	6.69717
FUCA1	-2.42354	5.44835	-11.2203	4.67392e-17	1.36992e-15	28.2564
GRHL2	-2.42083	1.23403	-6.05994	6.9011e-08	3.51332e-07	7.2371
RHOBTB1	2.42036	5.00791	11.7838	5.18008e-18	1.80485e-16	30.4563
CENPI	2.41997	2.61103	12.1866	1.09956e-18	4.36145e-17	32.0065
SUSD4	-2.41988	2.75007	-5.37674	1.02804e-06	4.29799e-06	4.58119
IPO9	2.4172	6.27057	9.42242	6.51375e-14	1.05617e-12	21.0224
SLC1A1	-2.41679	1.7162	-7.14601	8.15173e-10	5.92792e-09	11.6284
CERS6	2.41646	4.76267	9.92666	8.30094e-15	1.62614e-13	23.0796
ATP12A	-2.41455	1.25212	-4.52549	2.52093e-05	8.19314e-05	1.46138
TSPO	-2.4137	5.21597	-5.08943	3.10066e-06	1.1839e-05	3.50088
EMID1	2.41333	4.76311	5.16363	2.3364e-06	9.11301e-06	3.77749
KCTD15	2.41304	5.50852	8.76479	9.81365e-13	1.23381e-11	18.3163
GAS6	-2.41276	3.88258	-6.18926	4.09885e-08	2.17135e-07	7.75103
SRPK1	2.41161	5.88737	10.5148	7.71842e-16	1.84761e-14	25.4531
ZNF92	2.40961	4.72199	9.61761	2.92739e-14	5.11375e-13	21.8209
LGALS3	-2.40934	4.45616	-5.4007	9.36726e-07	3.94629e-06	4.67238
HOXD11	2.40793	5.67777	2.67002	0.00950107	0.0186371	-4.15515
TMEM132A	2.40721	5.88199	9.24966	1.32503e-13	1.99514e-12	20.3137
ANXA3	-2.40705	2.80712	-5.2978	1.39529e-06	5.68599e-06	4.28195
SLC35F1	2.40433	2.90185	4.57039	2.14189e-05	7.04954e-05	1.61933
SPRR2F	2.404	2.20413	2.95012	0.00436756	0.00920097	-3.44249
MISP	-2.40359	1.4794	-6.51907	1.07381e-08	6.31976e-08	9.07441
PACC1	2.40291	5.11874	10.5848	5.82899e-16	1.42192e-14	25.7337
UGT3A1	-2.40113	1.88742	-5.0908	3.08448e-06	1.17866e-05	3.50599
PRKG1	2.40053	3.90735	5.94234	1.10575e-07	5.41121e-07	6.77247
ATP1A1	-2.40021	7.35614	-8.31617	6.31395e-12	6.86383e-11	16.4611
PCNA	2.4	8.91988	9.22477	1.46799e-13	2.1949e-12	20.2114
SNRPD1	2.39985	6.39096	12.6046	2.24911e-19	9.76887e-18	33.5938
ARL6IP6	2.39885	6.17033	9.6282	2.80336e-14	4.91945e-13	21.8642
H2BC6	2.39875	3.18776	6.28827	2.74586e-08	1.50088e-07	8.14653
EFNB3	2.39849	5.51596	6.52874	1.03223e-08	6.10508e-08	9.11347
UNC5CL	-2.39783	1.84204	-9.51668	4.42538e-14	7.37486e-13	21.4083
CCDC167	2.39781	7.29694	10.5898	5.7148e-16	1.40119e-14	25.7535
NUP107	2.39779	5.13432	10.8317	2.17622e-16	5.66881e-15	26.7186
AGR2	-2.39746	1.43968	-4.20307	7.944e-05	0.000233802	0.352357
PSIP1	2.39745	7.25351	8.88229	6.03414e-13	7.93992e-12	18.8013
ZNF354C	2.39622	3.6846	8.13685	1.33072e-11	1.37055e-10	15.7187
GPER1	-2.39565	1.57955	-7.88503	3.79271e-11	3.59746e-10	14.6764
NUP160	2.39511	5.95392	9.2609	1.26511e-13	1.91392e-12	20.3599
FAM110C	-2.39469	1.87157	-7.32711	3.85073e-10	2.98813e-09	12.3728
MAPK6	2.39416	5.87016	9.28434	1.14881e-13	1.75316e-12	20.4561
BTG2	-2.39394	6.50215	-5.66256	3.35974e-07	1.527e-06	5.6789
IPO5	2.39391	7.1043	11.6046	1.0385e-17	3.46733e-16	29.7607
STOX1	2.39376	4.40407	7.02751	1.33027e-09	9.22967e-09	11.1427
TNNT3	2.39364	2.43986	2.85492	0.00571899	0.0117388	-3.69098
TMEM131L	2.39337	4.1941	8.30805	6.53068e-12	7.0714e-11	16.4275
FADS1	2.39223	5.20256	7.07486	1.09399e-09	7.7471e-09	11.3366
RASSF7	-2.39151	3.85319	-8.27529	7.48339e-12	8.01708e-11	16.2919
TGM2	-2.39087	3.89379	-7.60223	1.22913e-10	1.05484e-09	13.5072
CHEK2	2.39076	3.85285	11.7868	5.12003e-18	1.78969e-16	30.4679
YEATS2	2.39048	5.00297	7.17655	7.18436e-10	5.28943e-09	11.7538
JAM3	2.38945	6.07094	12.1061	1.49668e-18	5.78135e-17	31.6981
PTPRB	-2.38895	2.04845	-11.7664	5.54014e-18	1.91985e-16	30.3891
PGAP1	2.38892	4.47805	11.7309	6.35815e-18	2.17971e-16	30.2513
TMCC3	2.38815	5.23749	4.51082	2.6584e-05	8.61075e-05	1.40993
NOP56	2.38691	6.73206	13.7639	3.092e-21	1.79883e-19	37.8814
MB21D2	2.38591	4.24228	10.4761	9.01516e-16	2.13144e-14	25.2979
AUNIP	2.38472	3.1584	9.79214	1.43537e-14	2.68317e-13	22.5326
ASTN1	2.38276	2.29	4.80756	8.95194e-06	3.14646e-05	2.46694
NONO	2.38225	9.24956	12.293	7.32878e-19	2.95321e-17	32.4122
CLDN4	-2.38218	5.11323	-4.51318	2.63584e-05	8.54202e-05	1.41819
RFX7	2.38153	4.90977	8.23746	8.75782e-12	9.31483e-11	16.1353
TUBB4A	2.38121	5.08463	2.98234	0.00398173	0.00844655	-3.35696
PAPPA	-2.38046	1.39255	-7.2794	4.69267e-10	3.57784e-09	12.1764
CHGB	-2.37895	1.98286	-4.15345	9.44377e-05	0.000274201	0.185871
BCL9	2.37589	6.53321	6.70395	5.03901e-09	3.1511e-08	9.82306
TMEM59L	2.37554	4.40553	4.95749	5.1084e-06	1.87588e-05	3.01352
FBXO43	2.37511	2.5492	9.43134	6.27957e-14	1.02165e-12	21.059
SALL1	2.37427	8.04004	4.5745	2.11008e-05	6.95202e-05	1.63384
VRK1	2.37319	5.21478	9.2504	1.32098e-13	1.99059e-12	20.3168
DLG5	2.37244	4.45349	4.98527	4.60058e-06	1.7044e-05	3.11566
ESAM	-2.37197	5.48669	-6.27562	2.89034e-08	1.57147e-07	8.09589
ELOVL5	2.37187	6.54809	11.008	1.08066e-16	2.96379e-15	27.4184
MTRNR2L8	-2.37174	2.80521	-7.45419	2.27301e-10	1.84201e-09	12.8963
DPP7	-2.37036	4.12889	-5.43027	8.34961e-07	3.54715e-06	4.78514
RBFOX2	2.37016	6.67738	9.49809	4.77577e-14	7.91071e-13	21.3323
CLDN3	-2.36763	5.89027	-3.15134	0.00242694	0.00537397	-2.89686
CCNA1	2.36705	2.78578	5.09355	3.05242e-06	1.16873e-05	3.5162
GPRIN1	2.36627	3.04232	6.04359	7.3696e-08	3.73192e-07	7.17234
SEPTIN5	2.36601	3.97554	6.5576	9.17436e-09	5.48689e-08	9.23008
AVEN	2.36489	4.93725	13.0318	4.5422e-20	2.13206e-18	35.1939
COLEC12	2.36459	4.78219	5.83062	1.72653e-07	8.19229e-07	6.3337
H2BC13	2.36342	2.3727	8.01204	2.23625e-11	2.21297e-10	15.202
CENPQ	2.36336	5.05362	10.6815	3.95948e-16	9.89768e-15	26.1202
H2AC14	2.36058	2.29051	8.131	1.36348e-11	1.40129e-10	15.6945
TRPM4	-2.36005	2.57836	-9.80259	1.37554e-14	2.58391e-13	22.5752
KDF1	-2.35886	2.98775	-4.55714	2.24754e-05	7.37224e-05	1.57265
B3GALT1	2.35828	2.29416	4.57634	2.09603e-05	6.91046e-05	1.64032
SELE	-2.3582	0.441814	-15.2845	1.44892e-23	1.28186e-21	43.2432
IRX3	-2.35806	4.44391	-3.1868	0.00218293	0.00487415	-2.79794
EVA1C	-2.35723	1.28771	-9.7494	1.70873e-14	3.13315e-13	22.3585
TCF12	2.35648	6.7155	10.1561	3.2731e-15	6.93564e-14	24.0094
AQP7	-2.35626	0.555931	-13.9587	1.52953e-21	9.53376e-20	38.5853
LAPTM4B	2.35613	9.58934	8.32694	6.03779e-12	6.58226e-11	16.5057
PABPC1	2.35579	10.5295	12.8153	1.01904e-19	4.58162e-18	34.3856
FLVCR1	2.35512	5.00236	8.58581	2.06076e-12	2.44666e-11	17.5767
SLC6A13	-2.35504	1.34218	-7.81464	5.08281e-11	4.71172e-10	14.3851
ZGRF1	2.35493	2.85287	9.99612	6.26007e-15	1.26324e-13	23.3615
ASAP1	2.35459	5.97459	9.78589	1.47243e-14	2.74445e-13	22.5072
SLC9A2	-2.35435	0.591873	-16.9683	5.35536e-26	6.90014e-24	48.8368
ALDH8A1	-2.35334	0.804204	-13.4604	9.34272e-21	4.91401e-19	36.7755
STK32B	-2.3533	1.67841	-6.56554	8.88159e-09	5.32174e-08	9.26217
PCSK5	2.35227	3.61028	7.65368	9.92509e-11	8.67282e-10	13.7197
ANXA11	-2.35226	4.79359	-11.54	1.33596e-17	4.36185e-16	29.5088
MBNL3	2.35209	5.33197	6.00999	8.43337e-08	4.22505e-07	7.03943
RTN4R	2.35058	4.66409	9.75749	1.65319e-14	3.04294e-13	22.3915
BORA	2.35057	3.11709	9.4208	6.55717e-14	1.06232e-12	21.0158
CEP78	2.34989	4.1463	9.88397	9.875e-15	1.90342e-13	22.9062
ZFP69B	2.34864	3.09372	8.0093	2.26191e-11	2.23606e-10	15.1907
ARHGAP29	-2.34786	2.74388	-7.92307	3.23769e-11	3.11408e-10	14.8338
SHD	2.34751	2.51249	3.17636	0.00225224	0.00501258	-2.82713
MEX3D	2.34652	6.40613	11.6272	9.50997e-18	3.20302e-16	29.8487
GGH	2.34605	5.83981	9.96518	7.09816e-15	1.41948e-13	23.236
VAV3	-2.34269	3.40874	-4.47857	2.98657e-05	9.57199e-05	1.29719
EPCAM	-2.34199	7.06646	-4.03035	0.000144395	0.000405041	-0.222137
SBK2	2.34105	2.27431	3.21629	0.00199771	0.00450035	-2.71504
RAI2	-2.34042	3.47693	-6.58829	8.09258e-09	4.87791e-08	9.3542
EPAS1	-2.33911	4.54117	-7.78862	5.66367e-11	5.19499e-10	14.2775
XKR5	2.33869	2.37085	7.37057	3.21573e-10	2.5343e-09	12.5517
SGIP1	-2.33778	1.55637	-8.18558	1.0866e-11	1.13557e-10	15.9205
DCHS1	2.33776	5.5134	5.74631	2.41281e-07	1.12103e-06	6.00441
LRATD1	2.33723	5.87382	4.53518	2.434e-05	7.93074e-05	1.49539
CPT1C	2.33675	3.77504	6.452	1.41163e-08	8.11389e-08	8.80395
ELAVL2	2.33621	2.29043	3.8799	0.000240428	0.000647733	-0.710503
SERINC2	-2.33356	6.30892	-6.47696	1.27505e-08	7.39527e-08	8.90456
CAMSAP1	2.33347	4.94222	8.7292	1.13726e-12	1.4095e-11	18.1693
UTP20	2.33288	4.43317	8.86363	6.51838e-13	8.51291e-12	18.7243
DPP6	2.3328	3.30628	4.1186	0.00010657	0.000306461	0.0696202
ZNF280B	2.33221	3.24037	9.92878	8.22974e-15	1.61549e-13	23.0882
TRO	2.33197	5.06963	10.3445	1.52992e-15	3.4718e-14	24.7693
TAGLN3	2.33037	4.50764	5.29406	1.4156e-06	5.75776e-06	4.2678
TNS4	-2.32914	0.363018	-13.8063	2.65143e-21	1.57592e-19	38.0351
IL2RG	-2.32714	1.96479	-7.06065	1.16014e-09	8.16734e-09	11.2784
NFATC4	2.32694	4.90291	8.45927	3.48437e-12	3.98409e-11	17.0533
HOXC4	2.32321	6.08882	3.44654	0.000983282	0.00235845	-2.0489
MT-ND5	-2.32264	11.7119	-7.37156	3.20256e-10	2.52599e-09	12.5558
RAD21	2.32108	7.76738	10.4022	1.21291e-15	2.79874e-14	25.0013
CCL28	-2.32089	1.04993	-6.49366	1.19113e-08	6.94633e-08	8.97187
SENP1	2.31993	5.25147	10.2475	2.26245e-15	4.96396e-14	24.3783
SPINDOC	2.31887	5.43827	9.10134	2.44137e-13	3.49251e-12	19.7039
ARL9	2.31885	2.85215	4.51209	2.64619e-05	8.57411e-05	1.41439
HMGN2	2.31654	9.02152	10.3088	1.76676e-15	3.96242e-14	24.6255
SMIM2	2.31456	2.7525	9.74615	1.73152e-14	3.17192e-13	22.3453
C7	-2.3144	5.06867	-2.42774	0.0178764	0.0329802	-4.725
RNGTT	2.31387	5.04905	11.3172	3.19361e-17	9.62495e-16	28.6373
CHST11	2.31362	4.30891	6.49083	1.20496e-08	7.0206e-08	8.96046
KLF5	-2.31274	2.91984	-4.82311	8.44888e-06	2.98494e-05	2.52324
ATOH7	2.31262	2.67227	4.23988	6.98278e-05	0.000207999	0.476627
ZWILCH	2.3126	5.02449	12.563	2.63141e-19	1.13015e-17	33.4368
GNG4	2.31197	3.34069	5.13027	2.65392e-06	1.02577e-05	3.65291
CCNI2	-2.31114	0.583378	-13.3872	1.22175e-20	6.33923e-19	36.5072
RRP1B	2.31069	5.91096	9.25045	1.32074e-13	1.99059e-12	20.3169
KIAA1586	2.30877	4.35459	10.8945	1.69502e-16	4.51959e-15	26.9684
VWCE	2.30859	2.55275	7.05763	1.17469e-09	8.25462e-09	11.266
GXYLT1	2.30855	5.02443	10.6226	5.01174e-16	1.23353e-14	25.8847
ILF2	2.30665	9.30849	11.2187	4.70413e-17	1.37668e-15	28.25
RHEBL1	2.30635	2.9398	9.51552	4.44647e-14	7.39717e-13	21.4036
HOXA5	2.30618	7.70194	5.31573	1.30195e-06	5.33963e-06	4.34976
FLNC	2.30539	3.95388	3.22287	0.00195841	0.00442115	-2.69645
LOXL2	2.30444	5.71323	6.38499	1.85426e-08	1.04118e-07	8.53438
RGL3	-2.30394	3.61549	-4.4625	3.16449e-05	0.000100906	1.24118
CLDN1	-2.30368	3.2241	-3.76751	0.000349512	0.000912669	-1.06765
SPTBN2	-2.30362	4.78658	-6.45011	1.42253e-08	8.1658e-08	8.79635
C1orf54	2.3028	5.52481	7.50109	1.87085e-10	1.5468e-09	13.0897
TRABD2B	2.30276	5.6548	3.91755	0.000211829	0.000576181	-0.589368
PRRG1	-2.30261	2.31708	-6.90506	2.20431e-09	1.46481e-08	10.642
EFCAB1	2.3024	2.32608	5.36291	1.08469e-06	4.51514e-06	4.52863
TMEM97	2.30206	6.73908	9.94973	7.55784e-15	1.50202e-13	23.1733
HOXA9	2.30202	6.8186	6.52001	1.06968e-08	6.30511e-08	9.07822
SMOC1	2.30133	2.614	3.95747	0.000185087	0.000508485	-0.460159
BOD1	2.29936	7.03191	13.6052	5.50335e-21	3.00151e-19	37.3048
CACNG6	2.29847	2.27684	3.00568	0.00372229	0.0079374	-3.29456
C18orf54	2.29836	4.05693	9.6906	2.17232e-14	3.90855e-13	22.1188
PRR3	2.29825	5.48089	11.7371	6.2067e-18	2.13925e-16	30.2755
SAE1	2.29675	6.79277	11.879	3.5849e-18	1.29855e-16	30.8244
TMCO4	-2.29648	2.89396	-8.07036	1.75461e-11	1.76824e-10	15.4434
ODAM	-2.29513	0.386578	-13.1782	2.63959e-20	1.29935e-18	35.7367
BOC	2.29403	4.82604	7.1177	9.16446e-10	6.59937e-09	11.5122
ZKSCAN2	2.29393	3.86568	7.33564	3.71697e-10	2.89604e-09	12.4079
GGT5	-2.29388	2.42997	-6.41273	1.65637e-08	9.38856e-08	8.64591
ITIH5	-2.29298	1.05792	-6.52056	1.06729e-08	6.29539e-08	9.08044
AGO2	2.29273	5.06932	9.29774	1.08719e-13	1.6663e-12	20.5111
SUPT16H	2.2927	6.88407	7.60275	1.22644e-10	1.05348e-09	13.5094
SGK1	-2.29157	2.9167	-7.34634	3.55574e-10	2.78058e-09	12.4519
SMC3	2.29073	7.19006	10.8728	1.84795e-16	4.87321e-15	26.882
RFLNA	2.28908	3.41873	5.16696	2.30688e-06	9.00333e-06	3.78992
CNTRL	2.28886	4.16262	7.02863	1.32413e-09	9.20035e-09	11.1473
NEO1	2.28877	6.56759	6.35314	2.11047e-08	1.17372e-07	8.40649
COPG2	2.28769	5.12002	10.2856	1.94046e-15	4.3067e-14	24.5317
FGF9	-2.28586	1.92447	-4.23848	7.01718e-05	0.000208829	0.471889
POMC	-2.2854	1.71746	-5.84546	1.62747e-07	7.75288e-07	6.39186
LRIG3	2.28525	5.28476	6.92057	2.06784e-09	1.38563e-08	10.7054
HRCT1	-2.28493	1.21392	-7.6354	1.07084e-10	9.31069e-10	13.6442
PCDHB6	2.28253	3.71843	4.46888	3.09271e-05	9.89236e-05	1.26338
C1QTNF7	2.28221	3.98211	4.43277	3.52122e-05	0.000111386	1.13781
KIF7	2.28193	3.58321	8.59942	1.94764e-12	2.32386e-11	17.633
PALD1	2.2815	4.60207	7.66257	9.56521e-11	8.38889e-10	13.7564
HIC2	2.2813	3.56657	6.94726	1.8524e-09	1.25141e-08	10.8144
H2BU1	2.28014	2.45449	6.73058	4.51737e-09	2.85466e-08	9.93125
SLC22A18	-2.27943	1.8223	-8.35819	5.30246e-12	5.83696e-11	16.635
GNL3	2.27935	6.54997	12.5301	2.97913e-19	1.27096e-17	33.3126
KDM1A	2.27932	7.09386	9.16531	1.87539e-13	2.7421e-12	19.967
KLF9	-2.27924	3.95878	-7.01192	1.41872e-09	9.76922e-09	11.0788
SFRP2	2.27885	6.69379	2.24353	0.0281606	0.0497448	-5.12772
CTPS1	2.27796	4.88815	8.17571	1.13214e-11	1.17868e-10	15.8796
CACNA2D2	2.27731	4.65166	4.96218	5.01913e-06	1.84699e-05	3.03072
SIM1	-2.27722	2.19808	-3.935	0.000199714	0.000544772	-0.532998
EIF3E	2.27715	8.08972	11.6086	1.02243e-17	3.41961e-16	29.7763
CECR2	2.27688	3.50091	7.33112	3.7873e-10	2.94367e-09	12.3892
RCC2	2.27622	7.7495	7.18867	6.83287e-10	5.05501e-09	11.8035
ALYREF	2.27612	7.1898	13.5275	7.30781e-21	3.8863e-19	37.0212
STAT4	2.2761	3.23985	3.58655	0.000630224	0.00156897	-1.62812
GPX7	2.27583	6.92704	8.2964	6.8549e-12	7.40159e-11	16.3793
IMPA2	-2.27478	4.16797	-8.60416	1.90977e-12	2.2815e-11	17.6526
FOXO3B	2.2737	3.30226	4.87313	7.01056e-06	2.51709e-05	2.70498
PTK7	2.27351	6.24724	7.86272	4.16154e-11	3.92403e-10	14.5841
PPP1R13L	-2.27328	3.13732	-7.57367	1.38394e-10	1.17353e-09	13.3893
ROR1	2.27192	3.69038	4.49249	2.84032e-05	9.14448e-05	1.34582
COMTD1	-2.27047	3.44291	-9.76996	1.57121e-14	2.90598e-13	22.4423
ZIK1	2.26895	4.18862	7.06418	1.14332e-09	8.06374e-09	11.2928
TMEM221	2.26844	3.25831	6.05648	6.99778e-08	3.55594e-07	7.22338
IGDCC4	2.2683	3.34922	4.46471	3.13944e-05	0.000100235	1.24887
PDE2A	-2.26756	1.80285	-9.02696	3.3186e-13	4.60004e-12	19.3976
KCNJ13	-2.26735	0.881541	-9.05758	2.92458e-13	4.11466e-12	19.5237
GPR153	2.26473	4.33572	5.29543	1.40811e-06	5.7334e-06	4.27299
PLCL1	-2.26434	1.98087	-7.11265	9.3578e-10	6.7084e-09	11.4915
TRADD	-2.26326	2.34128	-7.94464	2.95992e-11	2.86414e-10	14.923
PNMA2	2.26257	2.68093	4.51375	2.63035e-05	8.5271e-05	1.42021
LRRN4	2.26176	6.11463	3.2791	0.00165121	0.00378462	-2.53661
LRCH2	2.26144	3.81606	10.1445	3.43021e-15	7.25255e-14	23.9625
NMNAT2	2.2612	2.4604	3.61302	0.000578747	0.00145353	-1.5473
TCERG1	2.26084	5.63792	11.2222	4.64024e-17	1.36213e-15	28.2637
VWA1	-2.26024	4.77363	-7.71159	7.8017e-11	6.97936e-10	13.959
ARC	-2.25963	1.84728	-4.09151	0.000117029	0.000334034	-0.0203585
RHOD	-2.25884	3.77904	-4.73893	1.15453e-05	3.97857e-05	2.21945
MAZ	2.25751	6.60022	7.40385	2.80109e-10	2.22857e-09	12.6888
KCNAB3	2.25682	3.20363	7.15681	7.79577e-10	5.69278e-09	11.6727
PLCG1	2.25639	5.49971	8.1611	1.20305e-11	1.24642e-10	15.8191
NDC1	2.25629	5.58802	8.6725	1.43847e-12	1.75673e-11	17.9351
KITLG	-2.25613	3.43041	-6.47214	1.30036e-08	7.52615e-08	8.88512
KAT6B	2.25513	5.34743	7.93921	3.02755e-11	2.92368e-10	14.9006
SPTB	2.25454	2.95833	4.16712	9.00531e-05	0.000262821	0.231621
SALL4	2.25442	2.45756	3.60008	0.000603384	0.0015083	-1.58685
SNAI2	2.25418	6.06848	5.87461	1.44909e-07	6.96883e-07	6.50615
MIS18A	2.25337	5.89967	10.5422	6.91543e-16	1.66997e-14	25.5629
KPNA3	2.25214	6.36904	12.4797	3.60532e-19	1.52456e-17	33.1218
MAML3	2.25177	4.88292	7.61808	1.15075e-10	9.93797e-10	13.5727
KIF22	2.25168	6.21134	10.2233	2.49473e-15	5.42399e-14	24.2807
CFB	-2.25165	0.728515	-10.697	3.72239e-16	9.35371e-15	26.182
POLD1	2.25137	5.06754	8.37442	4.95659e-12	5.48454e-11	16.7022
AKR1C1	-2.25126	2.02544	-6.2599	3.08034e-08	1.66769e-07	8.03302
RBBP4	2.25038	7.20173	10.2729	2.04254e-15	4.51759e-14	24.4805
KCNIP1	2.25024	4.0473	4.09406	0.000116004	0.000331405	-0.0119063
CARD6	-2.24834	1.35112	-11.4122	2.20076e-17	6.83225e-16	29.0096
PCDHB16	2.24815	4.31047	4.67995	1.43488e-05	4.87726e-05	2.00817
DPF1	2.24787	2.37869	6.89687	2.27992e-09	1.51243e-08	10.6086
KIF24	2.24726	3.816	6.16757	4.47383e-08	2.34861e-07	7.66464
SASS6	2.24709	4.20668	10.1781	2.99505e-15	6.41015e-14	24.0981
MTFR2	2.24658	2.8997	10.1717	3.07306e-15	6.54064e-14	24.0724
ZNF519	2.24575	2.6272	11.9932	2.3084e-18	8.7066e-17	31.2647
IFI35	-2.24535	2.57911	-6.36466	2.01394e-08	1.12264e-07	8.45275
ARG2	-2.24398	3.65863	-6.22794	3.50564e-08	1.88045e-07	7.90533
HNRNPA0	2.24384	6.99457	11.3068	3.32652e-17	1.00098e-15	28.5965
NKAPL	-2.24379	0.480798	-22.7428	2.73243e-33	1.45714e-30	65.5441
LRRC32	-2.24255	4.38336	-6.15644	4.6794e-08	2.44383e-07	7.62031
PTN	2.24189	7.84308	4.91879	5.90831e-06	2.14267e-05	2.87168
FAM216A	2.2412	4.73548	9.92627	8.31409e-15	1.62705e-13	23.0781
DONSON	2.24096	4.66514	10.915	1.56273e-16	4.17846e-15	27.0496
ZC3HAV1L	2.24057	4.97249	5.2016	2.02027e-06	7.99035e-06	3.91967
SPINK5	2.23783	2.75365	5.08246	3.18389e-06	1.21471e-05	3.47501
ACSL5	-2.23693	1.94176	-9.63399	2.7378e-14	4.81322e-13	21.8878
CBX3	2.23488	8.00702	11.946	2.76898e-18	1.03021e-16	31.0827
CBX1	2.23444	7.72654	10.3198	1.69e-15	3.80359e-14	24.6698
CCT4	2.2342	8.42529	10.9642	1.28581e-16	3.47676e-15	27.2446
KANK3	-2.23396	2.32357	-6.88454	2.39868e-09	1.5841e-08	10.5583
ADNP	2.23239	7.07512	10.5688	6.21469e-16	1.51025e-14	25.6696
GRIK1	2.23058	2.3579	4.51418	2.62629e-05	8.51682e-05	1.42171
EPOP	2.23035	3.49308	5.97964	9.52417e-08	4.73079e-07	6.91955
TLR3	-2.22864	1.48999	-9.0309	3.26501e-13	4.53886e-12	19.4139
FGFR1	2.2276	6.53747	8.2282	9.10158e-12	9.64306e-11	16.0969
FSTL3	-2.22751	3.00126	-7.36073	3.34976e-10	2.62914e-09	12.5111
REEP1	2.2269	2.74333	5.31905	1.28535e-06	5.27778e-06	4.36233
GHRL	2.22585	2.95312	3.98207	0.000170248	0.000471158	-0.380088
TTC24	2.22552	2.08221	3.91854	0.000211126	0.000574513	-0.586186
CPSF6	2.22495	6.45766	11.4709	1.7491e-17	5.59655e-16	29.2393
GINS3	2.22433	3.54347	10.5162	7.67307e-16	1.83905e-14	25.459
DIAPH3	2.22286	3.64779	9.57646	3.46424e-14	5.93808e-13	21.6528
TTC28	2.22233	5.33639	7.187	6.88022e-10	5.08611e-09	11.7967
GMPS	2.22228	5.597	9.71713	1.94925e-14	3.55044e-13	22.227
SEMA6C	2.22186	5.12445	7.05257	1.19949e-09	8.41045e-09	11.2453
CSPG4	2.2218	4.1929	7.02159	1.36321e-09	9.43436e-09	11.1184
ZNF711	2.22098	5.2783	9.53193	4.15724e-14	6.96428e-13	21.4707
TRRAP	2.22062	5.59093	7.02604	1.33837e-09	9.27995e-09	11.1366
NKX3-2	2.22013	2.08978	3.72169	0.000406396	0.00104683	-1.21128
CADM1	2.21998	6.81406	5.90315	1.29315e-07	6.26442e-07	6.61827
EYA2	2.21912	2.84398	2.61911	0.0108851	0.0210785	-4.27858
RPL22L1	2.21865	6.22487	7.66352	9.52721e-11	8.35939e-10	13.7604
ZNF44	-2.21842	3.27178	-12.831	9.60849e-20	4.34032e-18	34.4445
BLVRB	-2.21814	4.20198	-5.65511	3.45994e-07	1.56956e-06	5.65002
WDR72	-2.21608	2.26256	-3.06464	0.00313523	0.00678965	-3.13529
RFX3	2.21527	4.18044	6.98076	1.61339e-09	1.10149e-08	10.9513
LRTM2	2.2141	2.0303	4.07613	0.000123396	0.000350696	-0.071257
CAVIN3	-2.21352	3.55568	-5.23434	1.78166e-06	7.1259e-06	4.04265
HNMT	-2.21309	3.03127	-5.63692	3.71706e-07	1.6767e-06	5.57957
CAND1	2.21229	6.10045	10.6763	4.04344e-16	1.00813e-14	26.0993
H4C5	2.21165	2.94479	8.27238	7.57447e-12	8.10561e-11	16.2798
PBX3	2.21108	5.65111	5.49264	6.54682e-07	2.83843e-06	5.02375
ZNF714	2.21108	3.70484	7.59398	1.272e-10	1.08581e-09	13.4731
CHD1L	2.21048	6.13919	7.27836	4.71293e-10	3.59043e-09	12.1722
ENHO	2.20962	3.44416	4.69845	1.34047e-05	4.57501e-05	2.0743
GRAMD2A	-2.20886	0.812666	-13.662	4.47565e-21	2.50506e-19	37.5116
ZDHHC20	2.20791	6.16275	10.1177	3.82402e-15	7.98841e-14	23.8539
GPX8	2.20778	6.22239	10.2375	2.35548e-15	5.14332e-14	24.3381
MIB1	2.20778	5.78932	9.18777	1.70965e-13	2.51123e-12	20.0594
AUTS2	2.2075	6.02604	8.69006	1.33747e-12	1.64278e-11	18.0077
GGT1	-2.20637	1.62004	-8.81458	7.98532e-13	1.0193e-11	18.5219
GPR19	2.20636	2.26469	6.18462	4.17632e-08	2.20812e-07	7.73255
RASL11A	-2.20633	3.59738	-3.90397	0.000221748	0.000600777	-0.633152
CBX5	2.20614	7.6127	6.16319	4.55359e-08	2.38526e-07	7.6472
GYG2	2.20512	3.79918	7.70079	8.15988e-11	7.25247e-10	13.9144
SHISAL1	2.2047	2.36118	5.54794	5.27287e-07	2.31857e-06	5.23616
SMARCD1	2.204	7.24583	7.11693	9.19367e-10	6.61544e-09	11.5091
PBX1	2.20355	5.77971	7.629	1.09971e-10	9.531e-10	13.6178
MEIS2	2.20328	4.98212	3.68168	0.000463201	0.00118267	-1.33576
NR2F2	2.2027	8.95897	6.53416	1.00965e-08	5.98431e-08	9.13535
RNF182	2.20144	3.66563	5.25571	1.64108e-06	6.60076e-06	4.12309
ARL4D	-2.2004	4.43756	-7.99088	2.44199e-11	2.40048e-10	15.1144
SIAE	-2.19812	2.33851	-11.468	1.76904e-17	5.65092e-16	29.228
PAQR4	2.19761	3.45794	5.86124	1.52838e-07	7.32082e-07	6.4537
RAB11FIP5	-2.19718	3.35752	-5.61316	4.08151e-07	1.8282e-06	5.48768
LLGL1	2.19716	5.35843	7.0397	1.26498e-09	8.82771e-09	11.1926
ISLR	2.19692	6.97284	4.71668	1.25336e-05	4.30062e-05	2.1396
MTURN	-2.19688	4.06146	-6.30972	2.51723e-08	1.38429e-07	8.23239
KHDRBS1	2.19679	8.56659	12.0384	1.94076e-18	7.42207e-17	31.4382
HMGB1	2.19641	8.24742	12.4992	3.34869e-19	1.42231e-17	33.1957
PHF19	2.19532	4.71659	5.42347	8.57367e-07	3.63189e-06	4.75917
BAZ1A	2.19525	5.40966	10.0068	5.99415e-15	1.21902e-13	23.4049
SOWAHA	-2.19465	2.08067	-3.94592	0.000192469	0.000527107	-0.497619
NUDT8	-2.19355	2.47251	-9.03142	3.25801e-13	4.53241e-12	19.416
USP49	2.19303	3.48082	8.31096	6.45235e-12	6.99843e-11	16.4395
RBL1	2.19264	4.17239	10.3398	1.55967e-15	3.53514e-14	24.75
HSPH1	2.19118	6.32146	7.24083	5.50571e-10	4.1483e-09	12.0178
ABI3	-2.19086	2.83663	-9.1971	1.64521e-13	2.43334e-12	20.0977
HEATR1	2.18981	4.60492	5.83027	1.72893e-07	8.20164e-07	6.33233
CMTM8	2.18965	6.00726	6.43025	1.54237e-08	8.78124e-08	8.71639
BEND3	2.18894	3.87682	7.95356	2.85208e-11	2.76956e-10	14.96
PDXP	2.18883	3.18481	6.75896	4.02049e-09	2.56345e-08	10.0466
RGS17	2.18878	2.70382	7.01888	1.37853e-09	9.52667e-09	11.1073
TSPAN2	2.1883	4.79917	4.76531	1.04716e-05	3.63666e-05	2.31438
APEX1	2.18813	9.20362	9.58575	3.33499e-14	5.74216e-13	21.6908
RAD18	2.18811	3.84407	9.40338	7.04323e-14	1.13057e-12	20.9444
TTYH2	2.1879	3.4471	5.68208	3.11061e-07	1.41881e-06	5.75463
ASCL2	-2.18674	1.31655	-6.50372	1.14321e-08	6.68994e-08	9.01248
CACNB3	2.18638	4.96882	7.53464	1.62757e-10	1.35971e-09	13.2281
ARHGEF25	2.18466	3.92259	8.38897	4.6659e-12	5.18379e-11	16.7624
MMP23B	2.18392	3.07998	4.59472	1.9603e-05	6.49421e-05	1.70526
TFAP4	2.18385	4.34926	10.3297	1.62397e-15	3.6722e-14	24.7097
RNF165	2.18338	3.28329	8.81002	8.13731e-13	1.03801e-11	18.5031
RPL6	2.18238	10.3956	13.4036	1.15065e-20	6.00279e-19	36.5672
ADAMTS19	2.18233	2.06627	4.74525	1.12789e-05	3.89305e-05	2.24215
LTB	-2.18186	1.67	-6.5934	7.92514e-09	4.786e-08	9.37489
EHMT2	2.18079	6.54061	8.21564	9.58933e-12	1.01041e-10	16.0449
ZNF532	2.18077	5.62052	7.6165	1.15833e-10	9.99894e-10	13.5661
SNRPF	2.18074	7.13796	9.34285	9.03181e-14	1.41545e-12	20.6962
S100A3	-2.18008	0.815153	-8.90722	5.44299e-13	7.24651e-12	18.9041
H2AC16	2.17993	2.09649	8.93009	4.95192e-13	6.65735e-12	18.9984
ACRV1	2.17863	2.20473	8.54134	2.47836e-12	2.90651e-11	17.3928
FANCG	2.17646	4.94912	9.94252	7.78273e-15	1.54193e-13	23.144
ILF3	2.17639	7.22433	10.7294	3.27136e-16	8.32938e-15	26.3111
TSHZ2	2.17543	3.66212	7.21892	6.02851e-10	4.50157e-09	11.9278
MCM3	2.17486	7.82528	7.97232	2.63799e-11	2.57862e-10	15.0376
C10orf82	2.17464	3.65199	5.14097	2.54773e-06	9.88306e-06	3.69283
VAMP8	-2.17449	6.34954	-6.22166	3.59572e-08	1.92554e-07	7.88029
IRX5	-2.17402	3.08478	-2.66251	0.00969473	0.0189685	-4.17349
COL5A2	2.174	5.85631	3.74881	0.00037174	0.000964675	-1.1264
TNKS	2.17365	5.17338	8.57275	2.17551e-12	2.57018e-11	17.5227
CD200	2.17358	6.20651	6.70223	5.07454e-09	3.17126e-08	9.8161
YEATS4	2.17302	6.36234	9.81683	1.29796e-14	2.455e-13	22.6331
IGSF11	2.17258	2.48293	4.99934	4.36267e-06	1.62409e-05	3.16747
ARSL	-2.17128	1.85025	-5.88381	1.39688e-07	6.73631e-07	6.54228
NME1	2.17098	6.53511	8.90682	5.45201e-13	7.25347e-12	18.9025
HSPA13	2.17015	6.25131	8.64112	1.63836e-12	1.98068e-11	17.8054
RFC5	2.16901	5.50688	8.16244	1.19637e-11	1.24017e-10	15.8247
SKA2	2.16738	6.92525	11.3948	2.35576e-17	7.27799e-16	28.9416
AK7	-2.16721	1.20512	-10.8903	1.72395e-16	4.59035e-15	26.9515
VCAN	2.16661	6.26853	4.49231	2.84218e-05	9.14891e-05	1.34518
ABCC3	-2.16634	0.990621	-7.76104	6.35193e-11	5.77115e-10	14.1635
UBTD2	2.16602	6.56958	11.3262	3.08266e-17	9.34926e-16	28.6726
ZNF146	2.16528	6.85395	7.93433	3.08959e-11	2.9791e-10	14.8804
G2E3	2.16471	4.53979	9.69197	2.16014e-14	3.89028e-13	22.1244
ZNF300	2.16469	4.97304	7.34735	3.54089e-10	2.77009e-09	12.456
ZNF850	2.16432	3.21214	5.56599	4.91263e-07	2.17411e-06	5.30564
H3-3A	2.16328	7.94247	9.95475	7.40524e-15	1.47628e-13	23.1937
NNMT	-2.16291	2.71509	-3.26153	0.00174198	0.00397273	-2.58678
TLE1	2.16237	6.32103	10.3615	1.42899e-15	3.25816e-14	24.8375
RNF138	2.16172	6.06957	9.13675	2.10971e-13	3.04987e-12	19.8496
PDE6G	-2.16096	2.37654	-5.80355	1.92268e-07	9.06474e-07	6.2278
ZNF496	2.15973	5.04248	7.43329	2.47897e-10	1.9921e-09	12.8101
SNCA	2.15958	3.35675	5.37494	1.03525e-06	4.3253e-06	4.57434
BCL3	-2.15873	4.53148	-6.71348	4.84572e-09	3.04312e-08	9.86178
DYRK2	2.15826	4.66632	10.1844	2.91978e-15	6.26302e-14	24.1235
CKMT2	-2.15806	1.83991	-5.30649	1.3493e-06	5.51849e-06	4.31477
BTC	-2.1571	1.48275	-6.7964	3.44726e-09	2.2171e-08	10.199
LCK	-2.15695	1.96511	-6.07623	6.46371e-08	3.30555e-07	7.30167
RBKS	-2.15617	2.22527	-8.74581	1.06162e-12	1.3243e-11	18.2379
STK39	2.15585	5.56798	9.15607	1.94824e-13	2.82495e-12	19.929
HELT	-2.15547	0.221958	-22.9472	1.60189e-33	9.04502e-31	66.0733
E2F5	2.15528	4.33626	9.08303	2.633e-13	3.73602e-12	19.6285
SETDB1	2.155	5.55115	7.22583	5.85851e-10	4.38798e-09	11.9562
DNMT3B	2.15406	3.91452	7.5045	1.84455e-10	1.52834e-09	13.1038
GIMAP7	-2.1538	2.84065	-7.05056	1.20949e-09	8.4713e-09	11.237
UCHL1	2.15377	8.4912	7.32177	3.93693e-10	3.04395e-09	12.3508
NEK6	2.15314	4.36476	5.29089	1.433e-06	5.82608e-06	4.25583
MBTD1	2.15285	5.17935	10.701	3.66386e-16	9.23082e-15	26.1978
PLCB4	2.1527	3.99306	7.59494	1.26691e-10	1.08291e-09	13.4771
HSD17B2	-2.15257	0.534717	-12.165	1.19454e-18	4.71867e-17	31.9236
ACY3	-2.15148	0.621016	-11.1557	6.02936e-17	1.71994e-15	28.0018
PTGFRN	2.15138	6.05783	7.57446	1.37941e-10	1.17073e-09	13.3925
TMEM237	2.1512	4.82387	11.9243	3.00979e-18	1.11333e-16	30.9993
NCAPD3	2.15071	4.31171	8.47986	3.19893e-12	3.68404e-11	17.1385
ECRG4	-2.1503	1.4062	-4.10515	0.000111647	0.000320005	0.024887
HNRNPA1P48	2.14989	6.26529	8.85971	6.62482e-13	8.64017e-12	18.7081
FAM126A	2.14864	3.47824	10.1673	3.12826e-15	6.64341e-14	24.0546
SLC25A35	-2.14835	2.2844	-10.5506	6.68443e-16	1.6203e-14	25.5968
TEAD2	2.14806	7.27085	8.1893	1.06993e-11	1.11999e-10	15.9359
RCN2	2.14619	6.55702	9.51585	4.44045e-14	7.39356e-13	21.405
ATP2A1	2.14599	2.74062	3.26851	0.00170536	0.00389756	-2.56686
METRNL	-2.14559	4.18047	-6.3667	1.99736e-08	1.11436e-07	8.46092
ZCCHC12	2.14458	2.062	5.45519	7.57733e-07	3.24564e-06	4.88033
GPR162	2.14284	3.7879	8.67398	1.4297e-12	1.74855e-11	17.9412
KLF12	2.14279	4.83597	8.17125	1.15333e-11	1.19879e-10	15.8612
RAN	2.14243	8.20463	10.518	7.61927e-16	1.82843e-14	25.466
INTS8	2.1421	4.72019	11.7883	5.09051e-18	1.78335e-16	30.4737
ZNF84	2.14168	5.27376	8.40944	4.28566e-12	4.79744e-11	16.8471
FXYD7	2.14163	2.24274	4.64017	1.66036e-05	5.5785e-05	1.86643
RBM20	2.1411	2.47837	6.39629	1.77093e-08	9.98774e-08	8.57982
GJA8	2.14104	2.19171	2.66726	0.00957198	0.0187551	-4.16191
SULT1E1	2.14093	2.50414	2.52521	0.0139268	0.0263208	-4.50113
PAPPA2	2.14073	3.61614	2.54723	0.0131515	0.0249834	-4.44953
LZTS3	-2.13791	3.14041	-7.8052	5.28619e-11	4.8814e-10	14.3461
PDE3A	2.13786	3.99893	4.50359	2.72873e-05	8.80737e-05	1.38464
RNF2	2.13731	5.93152	10.6766	4.0382e-16	1.00813e-14	26.1006
SEC23A	2.13713	5.58495	9.42885	6.34406e-14	1.0304e-12	21.0488
FAM72B	2.1369	2.08768	8.92505	5.05608e-13	6.78757e-12	18.9777
DNMT3A	2.13561	5.19942	11.4525	1.87957e-17	5.94866e-16	29.1674
HOXA1	2.13506	3.1461	6.31308	2.48309e-08	1.36787e-07	8.24587
TIA1	2.13484	7.11194	9.87773	1.0129e-14	1.94068e-13	22.8808
NPNT	-2.13437	3.44587	-3.97506	0.000174359	0.000481315	-0.402957
TTC39A	-2.13376	1.02651	-11.5145	1.47567e-17	4.76134e-16	29.4093
LEFTY1	2.13375	2.90216	4.24337	6.89762e-05	0.00020575	0.488455
MARVELD3	-2.13366	1.26298	-6.56674	8.83798e-09	5.29727e-08	9.26703
RPS15A	2.13334	8.48182	9.12679	2.19811e-13	3.1705e-12	19.8086
PIEZO2	2.13292	2.61495	7.11346	9.32628e-10	6.68831e-09	11.4949
RPS7	2.13265	9.4795	10.0617	4.79816e-15	9.87299e-14	23.6272
PDE10A	2.13219	3.40569	6.4519	1.41217e-08	8.11459e-08	8.80357
SH3BP1	2.13173	4.59855	8.37715	4.90086e-12	5.43225e-11	16.7135
LINC00672	2.13155	2.67927	4.62014	1.78655e-05	5.97011e-05	1.79532
GBP3	-2.13081	2.29001	-5.94095	1.11188e-07	5.43984e-07	6.76702
CALU	2.13035	7.77707	9.93979	7.86936e-15	1.55595e-13	23.133
EML4	2.13021	6.18353	7.07241	1.10508e-09	7.81984e-09	11.3266
GABARAPL1	-2.13	5.31785	-7.23612	5.61428e-10	4.21851e-09	11.9985
COL1A1	2.12963	9.22953	3.21837	0.00198518	0.00447527	-2.70915
CNKSR1	-2.1296	2.37793	-7.83149	4.73874e-11	4.42052e-10	14.4549
C14orf39	2.1291	1.96827	4.35665	4.62152e-05	0.000142643	0.874918
BAZ1B	2.12898	6.77959	8.66314	1.4954e-12	1.82162e-11	17.8964
CCSAP	2.12878	3.66963	9.58398	3.35928e-14	5.77403e-13	21.6835
POLA1	2.12849	4.65049	8.4686	3.35201e-12	3.8419e-11	17.0919
MEX3C	2.12783	5.16013	9.65077	2.55624e-14	4.52719e-13	21.9563
TMEM108	2.1267	2.50453	6.10568	5.74156e-08	2.96149e-07	7.41851
SYPL2	-2.12398	1.69239	-4.61603	1.81359e-05	6.04991e-05	1.78074
NAT8L	-2.12379	2.76771	-5.0183	4.061e-06	1.51916e-05	3.2374
FAM20A	-2.12334	2.32914	-5.38665	9.89252e-07	4.15028e-06	4.61889
PCDHGC4	2.12254	2.13644	4.92737	5.72101e-06	2.07897e-05	2.90308
RTP4	-2.12208	1.50672	-7.40371	2.80277e-10	2.22898e-09	12.6882
SLC66A3	-2.12182	3.90069	-6.83172	2.98125e-09	1.93685e-08	10.3429
MGLL	-2.12124	3.35157	-7.50534	1.83813e-10	1.52368e-09	13.1073
FAM72D	2.12116	2.15562	8.53218	2.57439e-12	3.01544e-11	17.355
CD74	-2.12101	8.65078	-6.82853	3.02055e-09	1.95974e-08	10.3299
LIG1	2.12085	4.86114	7.89444	3.64726e-11	3.4715e-10	14.7153
KLK7	2.12073	2.55034	3.23959	0.00186187	0.00422109	-2.64913
SLCO4A1	-2.11792	2.5878	-5.42251	8.60558e-07	3.64219e-06	4.75553
IGFBPL1	2.11772	2.06793	4.4218	3.66249e-05	0.000115456	1.09976
NME1-NME2	2.1177	2.60122	7.42305	2.58658e-10	2.07078e-09	12.7679
NUCKS1	2.11651	8.88496	9.80392	1.36809e-14	2.57496e-13	22.5806
GALNT15	-2.11603	1.43525	-8.32209	6.16073e-12	6.70359e-11	16.4856
MYLK2	2.11574	2.2808	4.51733	2.59656e-05	8.42326e-05	1.43274
POU5F1	-2.11484	0.867634	-13.9094	1.82705e-21	1.12783e-19	38.4075
IARS1	2.11461	6.68222	7.11376	9.31476e-10	6.68254e-09	11.4961
REEP6	-2.11444	2.00936	-4.65041	1.59921e-05	5.39571e-05	1.90286
MMRN2	-2.11219	3.72142	-6.61025	7.3971e-09	4.48887e-08	9.44311
NUP155	2.11161	5.19632	8.73083	1.12957e-12	1.40177e-11	18.1761
TMEM98	2.11116	6.36156	8.7512	1.03816e-12	1.29841e-11	18.2602
TPP2	2.11036	5.41983	9.37316	7.97393e-14	1.26098e-12	20.8205
TCF24	2.10981	2.12428	2.78299	0.0069853	0.0140851	-3.87449
KIF3C	2.10933	4.58086	7.47839	2.05578e-10	1.68302e-09	12.9961
DSN1	2.10927	5.12	11.4457	1.93004e-17	6.07424e-16	29.1409
NOS3	-2.10901	2.28703	-7.4573	2.24385e-10	1.82285e-09	12.9091
CDH15	2.10831	2.01259	3.04611	0.00330973	0.00713454	-3.1856
GOLGA6L9	2.1075	3.27736	7.84604	4.4605e-11	4.18135e-10	14.515
CHTF18	2.10716	3.86673	9.41457	6.72716e-14	1.08802e-12	20.9903
ZBTB10	2.10711	5.52815	8.70918	1.23558e-12	1.52212e-11	18.0866
NDNF	2.10624	3.65807	3.14758	0.00245426	0.00543071	-2.9073
SYT1	2.10525	4.22498	4.10028	0.000113537	0.000325035	0.00874743
TADA1	2.10487	5.40884	10.0968	4.16226e-15	8.65731e-14	23.7692
CAD	2.10487	5.47524	7.58905	1.29827e-10	1.10635e-09	13.4528
UST	2.10438	3.9432	7.60075	1.2367e-10	1.06039e-09	13.5011
TRPV4	-2.10349	2.62671	-6.44151	1.47325e-08	8.42018e-08	8.76172
LIX1	-2.10329	1.96103	-3.62576	0.000555421	0.00139842	-1.50825
ZNF608	2.10312	4.9218	6.83837	2.90079e-09	1.88714e-08	10.37
SPINT1	-2.10193	5.78598	-4.28086	6.04489e-05	0.000182669	0.615713
CYFIP2	-2.10158	5.39884	-5.97895	9.5505e-08	4.74264e-07	6.91683
PTPRG	2.10138	6.00919	6.58515	8.19699e-09	4.93e-08	9.34152
GPR137C	2.10045	3.00955	6.63755	6.6149e-09	4.04436e-08	9.55371
POLA2	2.09964	4.57028	9.17997	1.76551e-13	2.59131e-12	20.0273
PLPP4	-2.09914	1.88906	-4.60698	1.87451e-05	6.23365e-05	1.74868
PMF1-BGLAP	2.09903	4.02148	8.92336	5.09153e-13	6.82116e-12	18.9707
CASP8AP2	2.09887	4.51175	8.03535	2.02964e-11	2.02837e-10	15.2985
ZSCAN2	2.09825	3.97828	8.86268	6.54388e-13	8.5404e-12	18.7204
GBX2	2.09813	1.95344	3.74	0.000382675	0.00098984	-1.15401
TXLNB	2.09804	2.13432	4.26522	6.38748e-05	0.000191964	0.56254
HRC	2.09766	3.8172	3.81098	0.000302639	0.000798855	-0.930308
HNRNPR	2.09744	6.93107	10.5885	5.74433e-16	1.4041e-14	25.7483
SP3	2.09719	5.92495	11.28	3.69617e-17	1.10356e-15	28.4911
SMAD9	2.09698	5.63079	7.4087	2.74532e-10	2.18873e-09	12.7088
NOSTRIN	-2.09645	2.14609	-13.1659	2.76281e-20	1.35307e-18	35.6911
WFDC2	-2.09559	7.77938	-4.11381	0.000108354	0.000311216	0.0536661
CCN4	2.09488	4.20135	3.87579	0.000243763	0.000655704	-0.72367
CCT2	2.09405	7.63065	11.604	1.04097e-17	3.46954e-16	29.7583
ANP32E	2.09353	7.9369	7.09151	1.02122e-09	7.28012e-09	11.4049
SLC26A7	-2.09254	2.23601	-2.92643	0.00467294	0.00976819	-3.5049
CHAF1B	2.09245	4.03038	8.57193	2.18296e-12	2.57581e-11	17.5193
DACT3	2.09149	3.99084	5.90804	1.26816e-07	6.15733e-07	6.63749
ACAN	2.09119	2.46799	3.7742	0.00034187	0.000893929	-1.04657
ARHGAP19	2.09018	4.14149	9.34837	8.82892e-14	1.38705e-12	20.7189
C14orf132	2.09002	5.37465	6.82252	3.09623e-09	2.00477e-08	10.3054
SMARCAD1	2.08994	5.98191	8.8776	6.15227e-13	8.07875e-12	18.7819
HSD3B7	-2.08954	2.52101	-6.80884	3.2753e-09	2.11415e-08	10.2497
HNRNPA3	2.08813	8.26766	11.8232	4.44716e-18	1.57521e-16	30.6089
B3GALT4	-2.08727	1.96603	-10.3041	1.80053e-15	4.01938e-14	24.6065
MCM5	2.08654	5.77571	6.90158	2.23615e-09	1.48494e-08	10.6278
EFNA4	2.08588	6.30783	7.63132	1.08916e-10	9.44859e-10	13.6273
TLR5	-2.08567	1.59238	-7.93273	3.11017e-11	2.99594e-10	14.8738
GRIN2A	2.08441	2.08784	4.30691	5.5134e-05	0.000167973	0.70452
NAGS	-2.08318	1.79819	-9.54422	3.95326e-14	6.6733e-13	21.521
CTXN1	2.08304	8.09917	4.88309	6.75413e-06	2.4323e-05	2.74129
SSH3	-2.08238	3.65807	-7.42257	2.59176e-10	2.07406e-09	12.7659
P3H2	-2.08168	4.45396	-4.30303	5.58952e-05	0.000170114	0.691285
C3orf52	2.08159	3.92514	3.74769	0.000373117	0.000967987	-1.12992
B3GALT2	2.08158	2.58346	3.09601	0.0028592	0.00624541	-3.04959
SH3RF3	2.08136	4.02325	5.54866	5.25794e-07	2.31253e-06	5.23894
KIF13B	-2.07985	2.60998	-6.89601	2.28803e-09	1.51729e-08	10.6051
RNF144A	2.07918	6.01056	7.56597	1.42893e-10	1.20689e-09	13.3575
GAS7	2.07913	3.63922	4.08454	0.000119874	0.000341748	-0.0434367
SEPTIN6	2.07857	7.11198	7.48096	2.03392e-10	1.66797e-09	13.0067
HSPB8	-2.0771	1.70001	-3.41671	0.00107959	0.00256637	-2.13703
FBXL7	2.07619	5.5982	6.92809	2.00477e-09	1.34761e-08	10.7361
PDZD7	2.07605	2.2718	3.95936	0.000183898	0.000505365	-0.45399
ZNF93	2.076	4.45225	7.74896	6.67901e-11	6.03973e-10	14.1135
RFTN2	2.07574	4.01657	5.10804	2.88858e-06	1.11132e-05	3.57011
SIMC1	2.07557	4.77576	9.19209	1.67948e-13	2.4726e-12	20.0771
RDM1	2.07533	2.32639	8.8555	6.74115e-13	8.77401e-12	18.6908
CCNE2	2.07531	2.42897	7.45632	2.253e-10	1.82757e-09	12.9051
HDGFL3	2.07489	5.0747	12.5728	2.53538e-19	1.09135e-17	33.4739
NDN	2.07452	7.56411	9.10642	2.39077e-13	3.42522e-12	19.7248
NEFH	2.07404	3.11058	4.08432	0.000119964	0.000341954	-0.0441574
KPNB1	2.07288	6.94018	11.2035	4.99496e-17	1.45293e-15	28.19
EVL	2.07121	5.5302	7.71044	7.83895e-11	7.00615e-10	13.9543
TRIM47	-2.07016	3.01076	-6.14757	4.84975e-08	2.52455e-07	7.58503
CTNNB1	2.06973	7.78654	7.59412	1.27124e-10	1.08565e-09	13.4737
ST6GALNAC5	2.06945	2.39461	4.98646	4.58012e-06	1.69747e-05	3.12001
NECTIN3	2.06902	4.25046	7.15527	7.84559e-10	5.7248e-09	11.6664
ADA2	-2.06888	3.2029	-5.26795	1.56554e-06	6.32075e-06	4.16922
ACOT11	-2.06875	1.47535	-9.92672	8.29879e-15	1.62614e-13	23.0799
OGFRL1	2.06865	5.05838	4.28805	5.89345e-05	0.000178514	0.640192
PSD3	2.06855	3.85805	8.99476	3.79061e-13	5.21152e-12	19.265
CADPS2	-2.06829	3.19444	-3.78002	0.000335348	0.000877712	-1.02821
UBE2E3	2.06828	8.26183	11.5291	1.3937e-17	4.51963e-16	29.4665
PLSCR1	-2.06796	4.43754	-6.90125	2.23918e-09	1.48643e-08	10.6265
RMI1	2.06742	5.11344	8.78689	8.9554e-13	1.13333e-11	18.4076
FMO2	-2.06678	0.934857	-5.96297	1.01813e-07	5.01955e-07	6.8538
RCBTB1	2.06642	5.92207	10.9882	1.16907e-16	3.17644e-15	27.3398
DBF4B	2.0643	3.55053	9.37441	7.93311e-14	1.25764e-12	20.8257
RFXAP	2.06415	4.80491	11.4767	1.71013e-17	5.48099e-16	29.2619
C9orf24	-2.06311	0.799862	-8.23717	8.76843e-12	9.31579e-11	16.1341
GAREM2	2.0626	4.07241	6.84271	2.84945e-09	1.85843e-08	10.3876
C1orf115	-2.06231	3.56703	-6.66643	5.87686e-09	3.62429e-08	9.6708
FBXO45	2.06189	4.16811	10.5	8.18883e-16	1.95534e-14	25.3939
TMEM54	-2.0602	4.03475	-4.45735	3.22366e-05	0.00010265	1.22324
SYCE2	2.05944	2.47633	9.80562	1.35861e-14	2.55963e-13	22.5875
CNDP2	-2.05927	4.41208	-9.53954	4.02961e-14	6.77924e-13	21.5019
DCLRE1B	2.05751	3.98085	9.89706	9.36289e-15	1.81381e-13	22.9594
CTF1	-2.05749	3.89023	-6.91816	2.08851e-09	1.39654e-08	10.6955
GCK	2.05746	2.4024	5.63538	3.73965e-07	1.6857e-06	5.57362
PLAAT1	2.0573	3.34592	6.89205	2.3256e-09	1.53849e-08	10.5889
CAMK1D	2.05623	4.5549	5.87776	1.43101e-07	6.88709e-07	6.51851
MPC1	-2.0555	5.73997	-8.10648	1.50987e-11	1.54183e-10	15.593
PHYHD1	-2.05453	3.57066	-5.20719	1.97739e-06	7.83205e-06	3.94066
ASXL3	2.05426	3.43659	5.50757	6.17566e-07	2.68783e-06	5.08102
XPO1	2.05376	6.91291	10.8846	1.76344e-16	4.66958e-15	26.9288
ZRANB3	2.05373	2.98583	9.57136	3.53733e-14	6.03995e-13	21.632
WRN	2.0536	4.21819	10.6709	4.13111e-16	1.02865e-14	26.0778
BYSL	2.05341	5.14079	11.2358	4.39754e-17	1.29485e-15	28.3174
APLN	2.05331	4.50171	3.53419	0.000745164	0.00182937	-1.78682
ARHGEF16	-2.05224	1.91041	-6.95433	1.79919e-09	1.21837e-08	10.8433
SULF1	2.05144	4.73387	3.74019	0.000382436	0.000989356	-1.15342
B3GNT5	2.05123	3.88284	7.26837	4.91224e-10	3.72519e-09	12.1311
XPO5	2.05095	5.47809	6.55775	9.1687e-09	5.48522e-08	9.23069
RARRES1	-2.05057	3.03545	-4.18159	8.56263e-05	0.000250932	0.280143
RPL39	2.04968	9.70607	7.96735	2.69309e-11	2.62981e-10	15.017
PARD6A	-2.04772	2.47752	-7.22373	5.9098e-10	4.42152e-09	11.9476
SET	2.04713	9.05403	7.86693	4.08928e-11	3.86349e-10	14.6015
RAB19	-2.04709	1.27169	-7.43856	2.42531e-10	1.95307e-09	12.8319
GLDC	-2.04682	2.29503	-4.16842	8.96467e-05	0.000261834	0.235974
SOD2	-2.04672	3.96571	-11.3227	3.126e-17	9.45085e-16	28.6587
ZNF660	2.04637	3.75088	7.37907	3.10436e-10	2.45459e-09	12.5867
THBS1	-2.04541	5.4329	-4.09235	0.000116687	0.00033316	-0.017553
ASNS	2.04532	5.00156	7.86596	4.10582e-11	3.87721e-10	14.5975
ZNF48	2.04501	4.63156	7.14036	8.34469e-10	6.05905e-09	11.6052
KCNG3	2.04319	1.98899	4.13687	0.000100033	0.000289397	0.130494
CNOT9	2.04233	5.65038	11.0118	1.06456e-16	2.93112e-15	27.4334
SLF2	2.04198	4.63433	8.61149	1.85252e-12	2.22001e-11	17.6829
ACSM2A	-2.04197	0.267601	-14.5119	2.13003e-22	1.50339e-20	40.5565
ZNF732	2.0419	2.13003	4.9255	5.76153e-06	2.09211e-05	2.8962
FOXO6	2.04145	4.68889	6.15965	4.61918e-08	2.41632e-07	7.63309
CDK5RAP2	2.04124	5.26282	6.53858	9.91591e-09	5.88638e-08	9.1532
TAPBPL	-2.03973	2.75373	-7.84522	4.47578e-11	4.19152e-10	14.5116
CCDC88C	2.03965	4.9648	4.42752	3.58812e-05	0.000113297	1.1196
EDDM3A	-2.03922	0.342497	-10.4645	9.44438e-16	2.2247e-14	25.2514
CLMN	-2.03916	2.74306	-7.05723	1.17663e-09	8.26529e-09	11.2644
GALNT13	2.03881	2.15977	4.36256	4.5253e-05	0.000140101	0.895247
SEMG2	-2.03867	0.202897	-10.2403	2.3297e-15	5.09402e-14	24.3491
LIPC	-2.03827	0.891845	-7.1234	8.95087e-10	6.45525e-09	11.5356
YPEL1	2.03701	3.46325	6.87771	2.46712e-09	1.62595e-08	10.5304
CKAP4	2.0358	7.8083	10.2492	2.24754e-15	4.94254e-14	24.3849
FIGNL1	2.03471	3.94641	8.1605	1.20608e-11	1.24821e-10	15.8166
KIAA0040	-2.03449	3.51323	-5.17615	2.22715e-06	8.72234e-06	3.82431
SELENOV	2.03431	2.46702	4.62058	1.78366e-05	5.96356e-05	1.79689
GALNT17	2.03328	2.68693	5.37844	1.02129e-06	4.27347e-06	4.58766
GLIS3	-2.03302	2.35533	-5.4165	8.80906e-07	3.72503e-06	4.73262
DDX1	2.03269	7.83635	9.28209	1.15951e-13	1.76528e-12	20.4469
RPL30	2.03261	9.50301	10.9644	1.28481e-16	3.47676e-15	27.2454
ATAT1	2.03219	5.4841	8.67317	1.43449e-12	1.75298e-11	17.9378
PMAIP1	2.02975	4.65124	6.22411	3.56039e-08	1.90822e-07	7.89003
UBFD1	2.02916	5.86317	9.16115	1.90787e-13	2.77901e-12	19.9499
FLRT2	2.02885	2.83894	4.53415	2.44312e-05	7.95644e-05	1.49176
CRYZ	-2.02737	4.77403	-8.60987	1.86504e-12	2.23084e-11	17.6762
ZNF678	2.02699	3.81018	9.09865	2.46868e-13	3.52369e-12	19.6928
TDG	2.02619	5.08349	10.1322	3.60548e-15	7.58137e-14	23.9127
LIG3	2.02611	3.95482	7.50781	1.81936e-10	1.50943e-09	13.1175
B3GALNT2	2.02601	3.20901	4.847	7.72929e-06	2.74994e-05	2.60992
THSD7A	-2.02583	2.70558	-4.27126	6.2531e-05	0.000188427	0.583047
R3HDM1	2.02541	5.22569	9.59436	3.2195e-14	5.56829e-13	21.726
H3C7	2.02489	1.9335	7.74995	6.65166e-11	6.01784e-10	14.1176
SIX3	2.02484	1.91416	2.60217	0.0113848	0.0219575	-4.31922
CEP41	2.02471	4.10296	9.68505	2.22206e-14	3.98684e-13	22.0962
PDE3B	2.0241	2.91159	6.72614	4.60043e-09	2.90141e-08	9.91321
ZNF492	2.02341	2.29907	7.2222	5.94726e-10	4.44608e-09	11.9413
CFAP77	2.023	2.46711	4.04236	0.000138574	0.000390423	-0.182646
DAB1	2.02142	2.20704	4.37008	4.40575e-05	0.000136715	0.921117
CPSF3	2.02083	6.12614	11.1471	6.23608e-17	1.77101e-15	27.9681
PAFAH1B3	2.01949	7.443	9.49324	4.87152e-14	8.04848e-13	21.3125
PRELID3A	2.01906	2.96294	10.3976	1.23568e-15	2.84444e-14	24.9827
CPNE8	-2.01859	1.61461	-5.72412	2.63443e-07	1.21635e-06	5.91799
TMEM45A	2.01845	3.67259	7.19488	6.65945e-10	4.93812e-09	11.829
GTF3C4	2.01831	5.12617	6.70852	4.9454e-09	3.09862e-08	9.84162
TNFRSF10B	2.01758	5.632	9.58388	3.36065e-14	5.77403e-13	21.6831
ADRA2C	-2.01749	3.18142	-4.11364	0.000108416	0.000311302	0.0531137
SYNGR2	-2.01724	4.91643	-7.99454	2.4051e-11	2.36543e-10	15.1296
CASP10	-2.01676	1.66288	-9.17918	1.77125e-13	2.59775e-12	20.0241
LMO7	-2.01645	3.04043	-6.62942	6.83896e-09	4.1747e-08	9.52075
HMGN1	2.01613	8.06435	9.60133	3.12899e-14	5.43132e-13	21.7544
CSE1L	2.01493	7.72402	9.08903	2.56859e-13	3.65814e-12	19.6532
LEMD1	2.01456	2.44901	4.34027	4.89848e-05	0.000150683	0.818697
LAMB3	-2.01439	1.01894	-6.95837	1.7695e-09	1.20123e-08	10.8598
HS3ST1	-2.01437	1.97388	-5.82606	1.75807e-07	8.32956e-07	6.31589
THAP2	2.0137	4.0637	9.76504	1.60308e-14	2.95921e-13	22.4223
CDH20	2.01346	2.23236	4.31507	5.35641e-05	0.000163642	0.732405
ALX1	-2.01341	1.5476	-3.31313	0.00148792	0.00344198	-2.43888
IFT81	2.01334	4.81996	9.58701	3.31786e-14	5.72293e-13	21.6959
SMC1A	2.01333	6.10529	7.89565	3.6289e-11	3.46088e-10	14.7203
LYRM4	2.0125	4.76531	11.0063	1.08805e-16	2.97981e-15	27.4116
RSL1D1	2.01124	7.06916	10.8659	1.89959e-16	4.99566e-15	26.8545
KAZALD1	2.01037	3.44673	4.60739	1.8717e-05	6.22646e-05	1.75014
TM4SF18	-2.01017	3.33671	-6.4444	1.45597e-08	8.33387e-08	8.77337
NUP58	2.01006	4.9713	9.80147	1.38179e-14	2.59312e-13	22.5706
TNPO1	2.00909	6.01507	11.4224	2.11466e-17	6.61192e-16	29.0495
NUP153	2.00909	6.33722	8.20729	9.92831e-12	1.04326e-10	16.0104
P3H3	2.00901	5.19542	9.13784	2.10028e-13	3.03852e-12	19.854
ZNF232	2.00889	4.45268	7.5956	1.26345e-10	1.08043e-09	13.4798
MMS22L	2.00842	2.64324	10.3272	1.64067e-15	3.7056e-14	24.6994
PUS7	2.00825	4.44787	9.53925	4.03444e-14	6.77924e-13	21.5007
DUSP12	2.00759	5.77545	10.6694	4.15608e-16	1.03353e-14	26.0718
BAHCC1	2.0074	4.75902	6.19734	3.96725e-08	2.11084e-07	7.78323
PTGS2	-2.00723	1.29745	-4.59417	1.96423e-05	6.50576e-05	1.70332
CD19	2.00718	2.50785	2.65255	0.00995698	0.0194313	-4.19774
FAM83B	-2.00685	0.581789	-8.16849	1.16663e-11	1.21195e-10	15.8497
SAMD14	2.00608	2.98392	6.20427	3.85762e-08	2.05661e-07	7.81089
CERS1	2.00512	2.05179	9.43607	6.15892e-14	1.00288e-12	21.0784
LRG1	-2.00452	0.587588	-8.96124	4.35363e-13	5.92353e-12	19.1268
MYO1C	-2.00359	4.58715	-6.21703	3.66378e-08	1.95871e-07	7.86178
CYB5A	-2.00335	3.91915	-9.30739	1.04491e-13	1.61125e-12	20.5507
PRPF40A	2.00311	6.24939	10.8749	1.83241e-16	4.83889e-15	26.8905
HOMER3	2.00171	5.96738	6.75015	4.16862e-09	2.65349e-08	10.0108
MASTL	2.00107	4.92941	8.33615	5.81094e-12	6.36385e-11	16.5438
LYNX1	-2.00085	1.57806	-7.45629	2.25328e-10	1.82757e-09	12.9049
NUPR1	-2.00079	3.242	-3.85128	0.000264609	0.00070614	-0.802088
PLAG1	2.00053	3.98067	5.94529	1.09278e-07	5.35732e-07	6.78409
EBF2	2.00037	2.2138	3.38941	0.00117552	0.0027721	-2.21725
RBP7	-1.99998	4.90471	-5.18723	2.13464e-06	8.40461e-06	3.86581
GLOD5	-1.99966	0.489507	-17.3416	1.62111e-26	2.32254e-24	50.0293
CALHM6	1.9995	3.7268	5.65408	3.47399e-07	1.57557e-06	5.64603
NUP210	1.99948	5.3797	4.17419	8.78644e-05	0.000256902	0.255303
ASS1	-1.99877	3.65044	-4.20532	7.88171e-05	0.000232111	0.35994
SLC16A11	-1.99871	1.01654	-9.05869	2.91113e-13	4.10035e-12	19.5283
DENND1C	-1.99819	1.34058	-9.33841	9.19798e-14	1.43797e-12	20.678
[truncated: 8,876 more rows]
