# Supplementary material for: Identification of the expression patterns and potential prognostic role of m6A-RNA methylation regulators in Wilms Tumor
Source: BMC Med Genomics. 2023 Sep 21;16:222. doi: 10.1186/s12920-023-01660-2 (PMC10514975; doi:10.1186/s12920-023-01660-2)
Supplement: Supplementary file 7 — Supplementary Material 7 [file 12920_2023_1660_MOESM7_ESM.txt]

ID	Type	METTL3	METTL14	WTAP	VIRMA	METTL16	RBM15	RBM15B	FTO	ALKBH5	ALKBH1	YTHDF1	YTHDF2	YTHDF3	YTHDC1	YTHDC2	IGF2BP1	IGF2BP2	IGF2BP3	HNRNPA2B1
TARGET-50-CAAAAQ-11A	Normal	3.374360911	3.204084986	4.873054615	3.147528643	2.913441814	2.814744706	4.077184128	3.81353733	6.121267361	3.218685857	5.275613053	5.50073298	5.033494885	5.322120054	2.861366752	0.525235055	3.882871782	0.055429936	7.527848538
TARGET-50-PALKCW-11A	Normal	3.170450523	2.674089769	4.228160138	2.83540449	2.787709522	2.07516639	3.901333948	3.047531691	5.60959598	2.940937587	5.088573704	4.839186352	4.350113942	4.983360898	2.659045322	0.328009336	3.547908698	0.06994373	7.203975933
TARGET-50-PAJNSL-11A	Normal	3.427012539	3.091117386	4.938341228	3.382379697	3.328102731	2.154652806	4.514194035	4.127015863	5.96681979	3.365829593	5.460134384	5.659189894	4.868884638	5.487110773	2.924342712	0.898982899	5.305621844	0.430268043	7.733355749
TARGET-50-PAJNRL-11A	Normal	3.456356138	3.177494304	5.215002038	3.539711432	3.436074182	2.725138829	5.120035296	4.422282995	6.134272038	3.632900875	5.835347287	5.94865094	5.04514046	5.1636235	3.157388389	0.418090262	4.754833115	0.051841851	7.448752564
TARGET-50-CAAAAR-11A	Normal	3.9378509	3.328868082	4.740422164	3.664579679	3.447426319	2.747236405	4.576622013	4.09710167	6.161076545	3.558807096	5.415915353	5.462259294	5.186176927	5.348382553	3.334290327	0.813763597	4.783515037	0.238500107	7.566862822
TARGET-50-PAJPHA-11A	Normal	3.362678658	3.277195245	4.946432363	3.358151908	3.213297472	2.441216271	4.395204577	4.172207411	6.071216239	3.512093154	5.342674297	5.593315861	5.098369778	5.323832017	3.086737223	0.526790318	4.215458928	0.101464678	7.449920029
TARGET-50-PAKULH-01A	Tumor	3.61714897	4.023128253	6.307198757	4.348438314	4.339562655	3.008949761	6.322435153	3.860816661	6.919166687	3.427265919	6.431616849	7.364446547	6.004633129	6.079647678	3.757532255	0.913661131	7.930534895	2.460051321	8.961582908
TARGET-50-PAKKSE-01A	Tumor	4.678788023	3.633959933	5.893922484	4.769890359	4.317580844	3.832309508	6.646036848	5.137320404	6.852746148	4.88119513	6.454370311	7.012041773	6.055223364	6.075064718	3.799874916	4.307314099	7.437017296	3.677057764	9.073351906
TARGET-50-PAKNTW-01A	Tumor	4.428409631	3.317385153	6.706628509	4.549262396	4.392346999	4.003173152	6.127345187	4.728498482	6.819648635	4.619980065	6.302831286	7.27167306	5.66229435	5.930089299	3.475899527	6.276263309	7.860492161	2.814776307	8.500472821
TARGET-50-PALLFB-01A	Tumor	4.305807288	3.303685691	6.528115511	5.28847988	4.486185761	4.077297548	6.782201391	4.826512543	7.129707306	4.070527428	7.056592845	7.55762194	6.608203946	6.578607354	4.088946756	4.847855503	10.64085087	2.875868882	9.417970398
TARGET-50-CAAAAL-01A	Tumor	4.953526866	4.088000339	6.063158414	5.368971048	4.767481208	4.345062958	6.829566563	5.213191868	7.241864605	4.941719321	6.293448796	7.487734278	6.621208549	6.29792109	4.067224338	0.571848573	8.537672489	0.041705324	8.884965538
TARGET-50-PALGVY-01A	Tumor	4.781548665	3.550100634	5.86007048	5.204358491	4.250380589	3.254342908	5.811880475	4.792118632	7.023122832	4.755961902	5.818060444	6.778110053	6.137708484	5.826510272	3.665553388	0.029253595	7.497458646	2.930777624	8.471320785
TARGET-50-PALDTE-01A	Tumor	5.030290682	4.427002455	6.135559827	5.454391802	4.604391225	4.289429951	6.809010638	4.102048632	7.39006797	5.059287892	6.372864453	7.407217672	6.566897563	6.246363433	3.887913763	0.079497936	8.825074997	0.197266603	9.380634108
TARGET-50-PAJMXF-01A	Tumor	4.621611754	4.158098903	6.980618852	5.075439407	4.444256438	4.053811812	6.641085052	4.975668541	7.390605297	4.60292945	6.489869783	7.449327307	6.314023054	6.33551304	3.635479743	0.075425184	6.831272165	0.022426286	9.155658538
TARGET-50-PAKGED-01A	Tumor	2.603359599	2.073347337	6.22840231	3.292655151	1.642841371	2.680586756	3.679746899	1.359152589	2.95621993	3.454006886	4.788392503	6.302776137	5.777791722	4.232444316	2.3965992	0.031358234	4.564254881	0.978274105	6.406710498
TARGET-50-CAAAAJ-01A	Tumor	4.722189095	4.047021787	6.412842622	5.069441017	4.693881107	3.803473417	6.511033435	4.838925117	7.300794556	4.726543204	6.550956516	7.386323617	6.286413786	6.350796262	3.17286441	6.807511586	8.173206843	4.367386742	9.241602537
TARGET-50-CAAAAS-01A	Tumor	4.297741088	4.001073622	6.71812369	5.358850737	4.638078128	4.750202685	6.480575022	4.928983009	7.470945126	4.098669191	6.956921855	7.749092972	6.931368966	6.457527198	4.158475076	1.197314753	6.714847679	0.182399657	8.685558655
TARGET-50-PAKMUB-01A	Tumor	3.437290306	2.756026189	5.891775919	4.276306567	4.143198676	2.366675735	5.546991387	4.214637872	6.849446167	3.687324222	5.870983765	6.001399831	5.556852775	5.434352119	3.081084349	2.47447157	5.99116778	1.634171963	8.291314192
TARGET-50-PAJMLZ-01A	Tumor	4.878860791	4.321299796	6.337897108	5.261449904	4.801672679	4.314486793	6.869645789	4.199650451	7.371652397	4.78707208	7.320340384	7.677407885	6.681173722	6.235927428	4.188706579	0.857334303	7.991025999	0.188232012	9.053607699
TARGET-50-PAJLNJ-01A	Tumor	4.386213341	3.984372809	6.291918066	4.80548199	4.494935999	3.799120305	6.547490504	4.486943795	7.164882102	4.788631123	6.571552169	7.467512767	6.30177922	6.287827028	4.022685917	4.812305996	7.943025678	3.558221435	9.147215723
TARGET-50-PAKKNS-01A	Tumor	4.688181806	4.096905606	6.126432647	4.984698229	3.90400703	4.281178421	6.893346148	4.62748927	6.600703205	4.532013621	6.977133728	6.833764064	6.656555456	5.984350673	3.554313543	3.519028612	7.625987883	3.495588139	8.747361778
TARGET-50-PAKMSV-01A	Tumor	3.932217314	3.439280893	6.780352679	4.200699645	3.767586678	4.218813545	5.427475552	3.672024645	6.563320714	4.523134943	5.885922919	7.84826876	6.255390873	5.768966257	3.349242928	5.168699364	7.156650007	1.841671805	9.281538177
TARGET-50-PAJLKC-01A	Tumor	4.594561096	4.142030991	7.288074389	5.296116121	4.773508139	4.282336558	6.747221503	4.785882036	7.926261606	4.274497343	7.320645361	7.932451279	6.724926897	6.234764973	3.691157214	0.575257073	7.66109972	0.087729079	8.46061281
TARGET-50-CAAAAC-01A	Tumor	4.368216131	5.173396452	6.839991591	5.994035525	4.722314102	4.705885063	6.686069779	4.134626204	7.41403692	4.964598451	7.262674374	8.241533356	7.518780454	6.805906493	4.077945269	0.29537676	8.019801307	0.123218679	9.211628738
TARGET-50-PALFME-02A	Tumor	4.368035941	4.195366805	6.772096728	5.12287777	4.596020779	4.40917986	6.931220535	5.067563397	7.352277246	4.638845784	6.956243169	7.630660362	6.624013759	6.450872446	4.132385863	6.303315747	8.017544244	0.065638754	8.362241905
TARGET-50-CAAAAH-01A	Tumor	4.765114039	2.359828167	6.408356564	4.118582306	1.952097031	3.502596731	3.775535785	1.709678193	4.214076401	4.700399504	5.183179064	7.14316884	6.459788211	4.471053402	3.030772896	0.154097211	5.781480487	2.387061582	7.292132061
TARGET-50-PALJIP-02A	Tumor	3.662889424	2.970260475	6.542139196	5.237379919	3.948980884	4.250499506	5.625344733	5.312367221	6.538292128	3.928766191	6.272805565	6.537678822	6.548071796	5.994378635	3.644532023	0.046508699	7.879659636	0.198206666	8.180107492
TARGET-50-PAJNNR-01A	Tumor	4.527729411	3.134324517	5.970662284	5.333873148	3.587231122	3.689734214	6.374584223	3.429195267	6.3433919	3.810568083	6.377358506	7.144500283	6.707055027	5.853302893	3.79730657	0.06281275	8.711219723	0.192674694	8.998030364
TARGET-50-PAKSDG-01A	Tumor	4.869453609	4.061176525	6.326167295	5.352165735	4.67820187	4.52954779	6.955393821	5.249813344	7.529399691	4.714800087	6.656779886	7.685879523	6.422966528	6.182248583	3.962851496	0.586909963	8.265584461	2.729657309	9.323299776
TARGET-50-PAKZHF-01A	Tumor	4.351878018	3.55543822	6.112040464	4.649393801	4.319051413	3.685863458	6.158691516	3.819891688	7.337703545	4.438143495	6.055786117	6.5299095	5.72658727	6.068570064	3.721924863	0.196478509	8.131210388	0.125766016	8.555424208
TARGET-50-PAJNZK-01A	Tumor	4.871422957	3.721054891	6.287249336	5.895512107	4.511711625	4.82974169	7.426370217	5.154459611	7.217429906	4.631288614	6.534243324	7.365749761	7.062497002	6.202512705	3.623847755	5.718333631	8.554824056	5.04128813	9.266637769
TARGET-50-PAJNSL-01A	Tumor	5.032903592	4.507987757	6.484844502	5.801186257	5.041053439	4.666981105	6.881390256	5.568630889	7.858674834	5.08572221	6.949043025	7.331015735	7.004749203	6.562218491	4.295362513	7.50992633	8.010728962	5.020900868	9.315086857
TARGET-50-PAKNAL-01A	Tumor	4.266582107	4.153894565	5.935163714	4.865777583	4.233503054	3.165506204	6.62188967	4.947257197	6.12343748	4.659559323	6.72820694	6.432262528	6.297443953	6.215997099	4.114595846	6.012230397	7.459375623	3.322404709	9.108121861
TARGET-50-CAAAAO-01A	Tumor	4.275434825	3.969649466	6.470175618	4.788080414	4.088523271	4.115044803	6.177270033	4.245606066	6.976662686	4.704066622	6.403242926	7.376931353	6.130046305	6.197446741	3.411200695	4.810078836	8.380272104	1.080924544	8.795809678
TARGET-50-PAJLUJ-06A	Tumor	3.89390951	3.238100345	6.060350865	4.143690149	4.032245873	3.005020815	5.9992849	4.418197735	6.504115878	3.806311027	6.05296099	6.699114959	5.31785104	6.071779624	3.888829647	4.854849694	7.482782217	1.995696866	8.92850014
TARGET-50-PAKJGM-01A	Tumor	4.15090251	3.532189733	7.088660387	4.265597055	3.614768064	3.933488783	5.786605892	3.774890542	6.247826081	4.539098872	6.078412886	7.746799704	6.270291347	6.010361635	3.794732254	0.381614436	6.836881	1.510521353	8.906713502
TARGET-50-PALGAZ-01A	Tumor	4.945624679	4.200419175	6.216760637	5.453032556	4.950825954	4.410464307	6.695754434	5.276671063	7.504318131	3.831004641	6.769658327	7.398905022	6.747125579	6.42451107	4.202232483	5.100225148	7.858226888	4.081086446	9.050049722
TARGET-50-CAAAAM-01A	Tumor	2.93740297	2.976956274	5.70065156	4.917482573	3.181359183	3.138105651	4.641762778	4.040820447	6.317971182	3.551070372	6.22825494	5.455734873	6.59913297	5.274603213	2.859989818	3.719938277	5.659509399	0.375127596	7.317702522
TARGET-50-PAJMFU-01A	Tumor	4.599494225	4.133531848	6.313610613	5.009445949	4.351839947	4.08656988	6.482026979	4.465120897	6.960641081	4.737553781	6.443321378	7.797356519	6.371158572	6.230289851	3.575680738	3.213141986	8.280050192	0.036684472	8.839700874
TARGET-50-PAJNAA-01A	Tumor	4.741318951	3.583153488	5.690617505	4.449162284	3.605660509	3.236394618	5.631610359	5.264229265	7.748409359	4.529590061	6.357195799	6.683103634	5.940292128	6.123449717	3.469616577	0.008284166	6.731835217	0.060936893	8.082702231
TARGET-50-PAJNUS-01A	Tumor	4.518113261	3.940346736	6.191538094	5.168205568	4.742691974	4.221597903	6.921458654	5.214774716	7.216398982	4.678391329	6.716420962	7.528562108	6.385898757	6.312691688	3.936611994	0.183134556	8.064130586	4.005868166	8.978223069
TARGET-50-PAJNRL-01A	Tumor	4.731744827	3.568097036	6.581971983	5.101503475	4.373034624	4.705447861	6.48256888	4.574427446	6.855781127	3.94591382	6.285998412	7.502983822	6.270875923	6.400685036	3.595655058	4.982058203	8.476453108	3.695131863	9.09007445
TARGET-50-PAEBXA-01A	Tumor	3.964500881	3.876008952	6.120814061	4.539174355	4.736773893	3.339974177	5.956829874	4.653809822	7.281358334	4.494109029	6.219881723	6.966549272	5.95451527	6.179737607	3.618745962	1.371205884	7.814407061	2.254437686	8.816591901
TARGET-50-PAJNNC-01A	Tumor	4.796685512	3.281626646	5.812587252	5.549713248	4.743086294	3.682548456	5.113324764	5.290428152	6.88859243	4.896699409	6.393294883	6.428057486	6.492839821	5.700124571	4.049431217	6.592093126	8.314186689	3.988662867	8.772012177
TARGET-50-PALJIP-01A	Tumor	4.39113788	4.021325018	7.030411598	5.676292698	4.150945845	4.181176459	6.625629347	5.164875665	6.873546981	4.136543089	7.17967175	7.725304817	6.935949649	6.196035265	4.377788979	0.201458575	7.698730585	0.140974218	9.007853177
TARGET-50-PAJNLT-01A	Tumor	4.710369002	3.841551502	7.027792934	5.139248608	4.433665546	5.453337069	6.387673358	5.11694272	7.498983105	4.560837356	6.464359785	7.213231918	6.67992288	6.531380652	4.179069392	6.714053323	7.35594996	4.04564485	9.50475998
TARGET-50-PADZUB-01A	Tumor	4.668100596	3.791099005	6.20168891	4.840537881	4.548303085	3.91784898	6.700224385	4.738533658	7.253400223	4.66552356	6.586562087	7.447214642	6.145185226	6.051477718	3.852844409	0.290823108	7.825370395	0.374508098	8.459767769
TARGET-50-PAKXWB-01A	Tumor	3.976202683	3.456747254	6.619284534	4.167455335	3.993375388	3.738596644	5.864468629	4.134613804	6.32886716	3.812381853	6.278769824	6.691822082	5.663605251	5.726417307	3.414624238	0.44232151	7.381658671	0.085437003	8.526885163
TARGET-50-PAJNZI-01A	Tumor	4.96369848	3.80086623	6.099923181	5.416787326	4.342365891	4.262381925	6.893567453	5.022619297	7.311015519	3.978891151	6.411419032	7.305127559	6.455015758	6.113485592	4.008750914	6.440301969	8.765891674	1.890232521	8.788357932
TARGET-50-PALERC-01A	Tumor	4.799203645	4.319032114	6.366204376	5.266742739	4.655226158	4.067912269	6.643662616	5.303620525	7.509571157	5.072527385	6.679173735	7.188559323	6.391594932	6.372157545	4.167218277	7.374764586	7.995154467	5.125878291	9.444277239
TARGET-50-PAJPDC-02A	Tumor	3.712677522	3.361291845	5.565388098	4.380163999	3.767455324	4.159329355	5.342000322	4.188021955	6.288927519	3.209459346	5.71993137	6.737062694	5.679279608	5.328258499	3.024006463	5.583313135	5.701668287	3.016315943	8.225846543
TARGET-50-PAKFME-01A	Tumor	4.826793069	3.940796093	6.316632907	5.823409814	4.605917458	3.707788352	6.375715259	5.0627434	7.136363321	4.785165398	6.520246098	7.243092102	6.607348086	6.151954814	4.052883784	5.835018724	8.274761504	3.920173305	8.432198999
TARGET-50-PAKYFC-01A	Tumor	4.871228617	3.719225502	6.214329402	5.159520283	4.724978588	4.007689706	6.619347935	5.101629647	6.913459951	4.733907708	6.498204686	7.200434929	6.412591568	6.301782606	4.314736216	4.743913127	7.919555231	3.0968578	8.986686458
TARGET-50-PALGLU-01A	Tumor	4.273168044	3.538265192	5.803352581	4.471056249	4.257270311	3.508973126	5.516050729	4.253157157	6.474849093	4.096824906	5.978071422	6.769987967	5.950810668	5.699080885	3.675299769	4.96280243	7.190221308	3.951223472	8.944377233
TARGET-50-PAKSCC-01A	Tumor	3.703423596	3.545906006	6.106069446	4.879539635	4.562646641	3.753548448	6.274684896	4.389937596	6.811711383	4.129282248	6.584601932	7.271700066	6.681443585	5.953154959	3.499916563	7.008657451	7.478400482	1.701417946	9.811293039
TARGET-50-PAJMMY-01A	Tumor	4.459220642	3.945010922	7.053890424	6.193944222	4.383218289	4.543393164	6.582368111	4.738739983	7.11007828	4.703320159	6.52819575	7.301973861	7.049193872	6.329964876	4.313045178	7.262833967	8.670096034	5.031789067	9.46157098
TARGET-50-PAJNTJ-01A	Tumor	4.889361603	3.807544015	6.470116352	5.562898627	5.188111735	3.670534534	6.384122002	5.253096738	8.061967009	4.703315526	6.642613047	7.009471393	6.664448242	6.32144388	4.088957871	5.146958571	7.213836069	2.8769642	8.946997533
TARGET-50-PAJNVX-01A	Tumor	4.468712631	3.871706862	5.586501179	5.428434883	3.384395386	3.300288959	6.279472242	3.22500028	6.568675202	4.529227735	6.63388621	6.967846529	6.623234685	5.424093878	2.586735706	4.373342518	7.617926019	3.390140962	8.418715525
TARGET-50-PAJNAV-01A	Tumor	4.364572303	2.447268211	5.309324191	3.79201892	3.973973994	3.041704315	4.767656093	2.671166182	6.747725999	4.168343648	6.169302112	6.063670537	5.247207804	5.747097773	3.449068699	0.029158533	5.872982486	0.076734591	8.254360458
TARGET-50-PAKECR-01A	Tumor	3.711539797	3.258807231	5.112937305	5.06166411	4.186333555	3.267212342	5.69989564	4.072673452	6.739514581	3.94243954	6.427451535	6.386108607	6.43036812	5.410904189	3.107374449	5.050108114	7.160386897	2.512306453	8.381281844
TARGET-50-PAJMJT-01A	Tumor	4.76344899	3.736222203	6.014888564	5.204209278	4.552626689	4.278516832	6.713793994	5.118017984	7.274632902	4.533228753	6.683207344	7.459127024	6.343837707	6.047197458	3.768963403	5.640375498	7.23676928	3.738981996	9.05162233
TARGET-50-CAAAAR-01A	Tumor	4.923001739	4.192123978	6.126749596	5.449470612	5.000080806	4.165219447	6.622947656	5.22806526	7.375263927	4.859259632	6.570574666	7.191601069	6.642861987	6.266652897	4.471319948	5.910495265	7.393227301	4.233482348	8.864340326
TARGET-50-PAKUIT-01A	Tumor	5.409816723	3.534335063	5.532721424	5.657009034	4.792901696	4.582588438	6.592870475	4.185346555	6.813252524	4.36581113	7.18376254	6.625996055	7.044745462	5.891881525	3.803636722	6.927364159	8.473298542	4.755254806	9.355792873
TARGET-50-PAJLSP-01A	Tumor	4.778242893	4.249176726	7.200573621	5.034747513	5.37114818	4.364752148	6.257375389	3.945826323	7.956628326	4.868097554	7.153018819	7.431274496	6.420557734	6.727380998	3.990675077	2.602609814	7.897441972	1.044137004	8.507305024
TARGET-50-PAKRVH-01A	Tumor	4.502574674	4.385481917	6.33576837	5.46214404	4.654223126	4.510335081	6.332936077	4.049762236	7.626429495	4.843128336	6.57027111	7.425193565	6.879623563	6.498876423	3.729419847	0.128829035	8.321785689	0.110997915	8.749609266
TARGET-50-PAKRCC-01A	Tumor	4.233951748	4.203175279	6.720262365	5.647629222	3.965067718	4.409386768	7.053982847	5.398919176	7.778414196	3.785737907	7.171867206	8.16092017	7.115417495	6.582115309	4.712689162	0.802358497	8.139638563	0.33732459	8.759063488
TARGET-50-PAKYLT-01A	Tumor	4.200163328	4.284783373	6.195145876	5.729453169	4.024466157	4.470215192	6.09526074	4.304427175	7.581196049	4.373292349	6.741605776	7.383807413	7.136851167	6.071486889	4.254331468	7.197555713	8.178176143	4.562178378	9.177190988
TARGET-50-PAJNEC-01A	Tumor	3.826337955	3.503315238	6.769116858	4.399075558	3.833015125	3.461209365	3.543939907	2.726582576	4.902628159	5.118363436	4.989834814	6.462985727	6.855732506	5.31602633	3.457425156	0.980860569	6.418096355	0.21149415	7.812891589
TARGET-50-PALFME-01A	Tumor	4.64932039	4.314156642	6.406741241	5.061434686	4.621262053	3.916493637	7.047900326	5.105448719	7.374879637	4.760557049	6.938237118	7.651242805	6.187960646	6.578644017	4.258837636	6.200050675	8.109559962	0.305909643	8.758603758
TARGET-50-PAKNXS-01A	Tumor	5.549653783	3.276260414	6.025697732	5.051345639	3.766803595	4.007813709	6.493321713	3.314906175	6.744592633	4.990814359	6.662733696	7.35581843	6.162447594	5.420737479	4.078999157	0.693322011	8.104078674	4.289731234	9.309940166
TARGET-50-PAJLTI-01A	Tumor	4.695693429	4.0486701	6.258377238	5.081304712	4.820986671	4.160593309	6.613667126	4.019606284	7.348870166	4.750942485	6.462227405	7.366123499	6.419167589	6.239332175	3.872541365	0.175005153	7.821118901	3.734333551	8.903090279
TARGET-50-PAJMEN-01A	Tumor	5.507851932	3.530428452	6.219445748	4.440695389	4.388667085	3.597656599	6.067780033	4.484419334	7.1268992	4.356553739	5.938782926	6.911576009	6.036488534	6.272170677	4.171603967	0.479828349	7.333178363	0.069158847	9.306443497
TARGET-50-PALKCW-01A	Tumor	4.665937153	4.080271239	6.070843806	4.755249205	4.013446742	3.72587837	6.510084515	4.606591055	7.063131329	4.418662275	6.516543921	7.484167497	6.174188423	6.285456649	3.804283198	0.303017659	7.841301138	0.103680249	8.774534417
TARGET-50-PALEZT-01A	Tumor	4.596874419	4.269176189	6.302428383	4.59109531	4.033369908	3.898586935	6.31512202	4.426699654	7.000257787	4.151549992	6.352542612	7.539107937	6.312837704	6.305533557	3.921019152	0.741221702	7.164046724	0.244340434	9.388441719
TARGET-50-PAKWPM-01A	Tumor	4.36912362	3.875469845	6.3060099	4.597735161	4.723293955	3.491738829	6.445810787	3.775918054	7.055766699	3.546842496	6.604088934	6.551785735	6.101333711	6.011353285	3.853299274	2.004225187	8.04229542	3.014108177	9.07050577
TARGET-50-PAJNCC-01A	Tumor	4.688288691	3.281499392	6.063747927	4.564248086	4.744775608	2.770736019	6.562894819	5.158952005	7.192838978	3.790280427	7.059711484	6.381674399	6.176695715	5.699971116	4.280316359	6.335465403	7.678710644	0.099342391	9.240100069
TARGET-50-PAKNRX-01A	Tumor	5.19261627	3.603410442	6.350632244	4.301676119	3.73908827	4.224287865	6.538708502	4.845745696	6.644765777	4.840066606	7.29820274	7.58035436	5.717524937	6.555505786	3.728904495	1.365778364	7.959698434	1.417576728	8.690431607
TARGET-50-PAJNJJ-01A	Tumor	4.911375289	4.07683505	6.098585819	4.714090901	4.632568257	3.530732172	6.661069701	4.740131471	6.889398097	4.925324316	6.882554561	6.529628334	6.261753306	6.229157082	3.683745588	1.566878573	7.750091989	2.312802363	9.101753886
TARGET-50-PAJMKI-01A	Tumor	4.399128581	3.30197415	6.353263505	4.734324921	4.386498057	4.542592631	6.777075758	5.013694124	6.866192573	3.945627247	6.884047208	7.592331685	6.94552053	5.768126646	4.160165207	0.298164728	8.136250777	0.490661933	9.111450101
TARGET-50-PAEAFB-01A	Tumor	4.790035067	3.536631849	5.812454594	5.327124339	4.493228585	3.814446998	6.49523015	4.526028561	6.741203611	4.674484233	6.453566198	7.338525015	6.338207558	6.109629678	4.051952341	6.945712187	7.648156521	3.750090388	8.952852742
TARGET-50-PAJPAR-01A	Tumor	4.949851317	3.141159796	6.084815656	4.817619124	3.817154202	4.172255688	6.498509667	3.943970106	6.638607232	3.800924555	6.636007327	7.212153486	5.739707151	5.600257296	3.972816003	0.653606966	8.015881803	4.582947217	9.011422137
TARGET-50-PAKZER-01A	Tumor	4.095019338	3.455051283	6.224686208	4.652576796	4.202237335	3.01830082	5.843559119	4.264829486	6.404144809	4.590919805	6.628487926	6.668398996	5.895768866	5.821989421	3.250697407	5.445473365	7.082056389	3.373660918	9.216518779
TARGET-50-PAKVET-01A	Tumor	5.167369087	4.523020412	5.904417411	5.044598342	4.716300919	4.131411433	6.300984986	5.053062469	7.062641202	4.713440065	6.652460477	7.232455818	6.639031702	6.482901053	4.279425336	0.698834832	5.835531238	0.222489343	8.861517828
TARGET-50-PAJMRL-01A	Tumor	5.318837644	4.289644412	6.67019277	5.265876747	4.494019275	4.558118812	6.220989849	4.471621158	7.894513556	4.080175374	6.090627059	7.983769374	6.554805132	6.10997189	3.361934069	0.293785495	8.525509607	3.814709427	8.523252276
TARGET-50-PAJLWT-01A	Tumor	4.672086501	3.76978142	6.102944087	4.284821304	4.250130152	3.39117737	6.445422837	4.293548672	7.135218642	4.754762463	6.561634931	7.390414844	6.117054824	6.252106946	3.404223211	4.272150119	7.702324786	1.954543628	9.245526456
TARGET-50-PAJMFY-01A	Tumor	4.404001958	4.32697652	6.600365791	5.348216356	4.75157469	3.962700657	6.872390129	4.696938308	7.243623557	4.901021318	6.775503068	7.762522204	6.720158251	6.584882022	4.196802062	0.55265693	8.551282064	0.144275	9.127596235
TARGET-50-PAKXXF-01A	Tumor	5.035574101	2.498293043	6.387424195	4.288854451	3.010346291	3.559390645	5.847590695	3.214408956	6.019866861	4.620759996	6.188705797	6.900897503	5.534639077	4.997985486	3.245096669	0.44224924	8.034360975	2.82399212	8.210358222
TARGET-50-PAJMIZ-01A	Tumor	4.466368005	3.713342445	6.296469088	4.42903531	3.631081049	4.104938253	6.101369454	2.560221248	6.04871144	3.971097263	6.484451051	7.246639876	6.231263644	6.145608381	3.541531655	0.057371431	7.834054297	0.072191986	8.950802524
TARGET-50-PAKFYV-01A	Tumor	5.11784463	3.674045077	6.166211489	5.803568402	6.240881301	4.785182216	7.085056508	4.845443777	8.27309811	4.467305709	7.48064791	7.708172511	6.806360375	6.326680943	4.406609019	7.073471277	8.33590457	4.554350893	9.120144132
TARGET-50-PAJNCZ-01A	Tumor	5.209837781	4.430431876	6.306196766	5.320549824	4.56408125	3.933700381	6.925975414	5.250522314	7.164303407	5.103953195	6.685285488	7.560862877	6.61827463	6.513487359	4.460719644	0.463072604	8.559942973	4.666324253	9.410127517
TARGET-50-PAJMEL-01A	Tumor	4.550197267	3.990664479	6.02634705	5.431846416	4.470113764	3.614787943	6.653447945	5.217970301	6.892850888	4.833134138	6.343710455	6.895106637	6.394702944	6.248058066	4.043831882	5.166563575	8.161650468	1.352652992	8.609228329
TARGET-50-PAJNGH-01A	Tumor	4.747358527	4.396919916	6.856526742	5.543370066	4.612639902	4.668598148	6.821277173	5.250863608	7.335020923	4.876668851	7.468284363	7.863490949	6.929105571	6.210547446	4.096895211	2.585373365	8.106713274	4.862402722	9.091567205
TARGET-50-PAKPDF-01A	Tumor	5.262901721	4.679074629	6.711530239	5.674675996	4.110735183	4.848422461	7.137238593	4.39703156	6.814597309	4.285935221	7.117373323	7.620391193	7.135593752	6.7250581	4.682868285	0.402496847	9.810822712	0.229220844	9.311345547
TARGET-50-PAJNVE-01A	Tumor	5.23269887	3.570351726	6.269325102	5.900091725	4.221888728	4.461772136	6.424692541	4.626485776	7.111065288	5.035628709	6.777240228	7.556513119	7.140811233	5.871259169	3.680749044	2.038076542	8.261185711	5.199322371	9.112979667
TARGET-50-PAKGZX-01A	Tumor	3.923214988	3.576682664	5.774986405	4.698718748	3.906550719	4.135309766	6.365225748	4.6232382	6.633670406	4.101505291	6.264575208	6.988988022	6.287589864	5.134541585	3.238092546	6.154356365	7.878873935	0.141180745	8.438903876
TARGET-50-PAJMUF-01A	Tumor	4.905057583	3.922106917	6.063956503	5.642442238	4.433438354	3.485399265	6.662751934	5.360294191	7.314052746	4.825168139	6.247681168	6.990623218	6.649266666	6.157169285	3.909503318	5.300676414	7.133889644	2.264610494	9.134126734
TARGET-50-PAJLLF-01A	Tumor	3.939072589	3.184156694	5.707446877	4.79079487	4.548419741	3.823557714	6.323401303	3.448685108	6.821893821	3.527460087	6.539656299	7.360832599	6.482307644	5.751993854	3.978972134	0.451183272	8.378173191	2.342084715	8.751481372
TARGET-50-PALKRS-01A	Tumor	3.589943515	3.133394592	6.155681808	3.921583066	3.116847119	3.309365424	4.855681025	2.455914608	5.414038044	4.429515473	5.485560954	6.95896612	6.220998829	5.65263662	3.255903392	0.131926004	5.831854621	1.253098539	8.031300394
TARGET-50-PALDWP-01A	Tumor	4.800956912	4.19984097	6.368517968	5.24508205	4.639577479	4.758905159	6.720129717	5.133472159	7.416358484	3.593629827	6.74862845	7.782539604	6.578022883	6.256577064	4.314102799	7.078081661	8.221184333	0.275130836	9.473542649
TARGET-50-PAJNDU-01A	Tumor	4.220643294	3.359319926	6.561894194	4.049662917	3.058253731	3.134951175	4.302977638	2.813864398	4.97445802	4.921672964	5.025057376	6.754287213	6.439885346	5.481094027	3.441798681	0.093485263	5.026008233	4.220911551	8.394995925
TARGET-50-PAJPDC-01A	Tumor	4.191213368	4.31330789	6.006929771	5.49113622	5.029354097	4.359493535	4.93768975	4.975313423	6.6230513	4.038547876	6.461538876	6.683514515	6.624935522	6.031259039	3.411147677	6.899539897	7.94019769	3.979665037	8.84322861
TARGET-50-PAJNCJ-01A	Tumor	4.772559067	4.571354484	6.625059344	5.447956715	5.134478179	4.344320731	6.862629919	5.471169162	7.279683371	4.958534043	7.085564182	7.703215477	6.94550647	6.600923137	4.65859116	0.012106141	7.182978798	0.012952937	8.935347203
TARGET-50-PAJLTH-01A	Tumor	4.122516744	3.888226577	6.448298925	5.851537821	4.114671021	3.895922705	6.539959918	4.47604684	7.173738873	4.300952568	6.435017898	7.313179404	7.306613571	6.473482881	3.325715302	0.519193745	7.772250728	0.033896931	8.943973756
TARGET-50-PAJPGY-01A	Tumor	3.83758218	3.395977552	6.106601589	4.43556716	4.291483893	3.098117924	6.297393614	4.406198231	6.756407366	3.923027074	6.323425844	6.890470944	5.567636177	5.949233394	3.175739533	4.214307995	7.429428889	3.21276968	9.030111805
TARGET-50-PAJMVC-01A	Tumor	4.264835801	3.166578745	5.597381383	4.16231289	2.755362422	2.954578918	3.435763205	2.916940172	4.01924298	4.677156747	4.591099197	7.317906652	5.998424541	5.590292045	3.874540752	5.053091902	6.4864252	1.525328599	9.184684968
TARGET-50-PAJPDN-01A	Tumor	4.376027263	3.431453359	6.124556795	4.003513781	3.218768979	2.611875684	4.483634513	3.751408485	5.189103694	4.753931211	5.086269409	6.835133628	6.202128487	5.567835265	3.862528982	4.592983143	6.683672241	2.225618005	8.447945355
TARGET-50-PAJPHA-01A	Tumor	4.450963302	3.841192207	6.738196304	5.12493525	4.499161222	3.21045654	6.199980301	5.263277663	6.849214821	4.776678524	6.321364216	6.944365096	6.323422182	6.268444695	3.950046484	5.702162089	7.636780184	3.441398917	9.464083219
TARGET-50-PAJNRH-01A	Tumor	4.078720497	3.668786217	5.79062412	3.903981527	4.049787873	3.837404265	6.072534793	3.970215292	6.59576378	4.382744953	6.154392587	7.087795913	5.969138779	6.202895038	3.581512694	1.462620386	8.096973342	0.123312657	9.235503633
TARGET-50-PAJLIP-01A	Tumor	4.742442426	3.809055554	6.36873576	5.169929843	3.713990159	4.059458323	6.674478324	4.37076489	7.013905896	3.685131971	7.830905409	7.525669641	6.396635922	6.216444633	4.014282483	2.222222931	10.38670353	0.210100949	9.239436766
TARGET-50-PADXAY-01A	Tumor	4.622648996	4.03164562	7.515606639	5.059807996	3.863210524	3.567243371	5.294214563	4.022980265	6.419086268	5.028385982	6.332754642	7.405809719	7.097126803	6.00253597	3.589722819	4.805622035	7.479466425	0.966031955	8.494282307
TARGET-50-PAJNZU-01A	Tumor	4.937097575	4.043643658	5.170700772	5.571336157	4.789117096	4.54488108	7.083797466	5.500894075	7.496920144	4.700702221	6.680741129	7.372269064	6.657453705	6.294562889	4.473320651	6.561751517	7.942359036	5.255458616	9.077288588
TARGET-50-PAJPCM-01A	Tumor	4.822030515	4.049297904	5.94518271	5.501154365	3.740512888	4.339945693	6.805439131	5.027253395	6.385328409	4.186373068	7.876535521	6.686835296	6.617895452	6.05747977	4.27675268	7.776297826	8.279359498	4.915071474	8.973160721
TARGET-50-PAJNBN-01A	Tumor	4.960526659	4.313881706	6.310766214	5.617696556	4.80804478	5.174383839	6.795060593	5.18398946	7.037807111	4.95548021	6.446833741	7.546968635	6.773454181	6.377173841	4.356366346	6.681970321	8.516698477	3.295379701	9.104493087
TARGET-50-PAJNGH-02A	Tumor	4.711314034	4.273560585	6.743034489	5.280588419	4.467485405	4.767594933	6.663463204	5.010776637	7.150632508	4.52617305	7.298331175	7.578102571	6.689737306	6.267184559	3.878759412	0.199829956	7.699748179	4.110576485	8.979009938
TARGET-50-PAKGMU-01A	Tumor	3.958899581	3.236185563	6.237825676	4.51592524	3.332033726	3.326844038	6.311741216	3.537355542	6.076326496	3.453865382	6.502095086	7.487333003	6.036714846	6.127495054	3.743585736	2.469519631	7.875873793	1.342168533	9.287276778
TARGET-50-PAJNUP-01A	Tumor	3.663017263	2.426049068	6.248634972	5.029786657	3.662395355	3.057086695	5.031694284	3.39201206	6.05791824	3.544878238	6.111583519	6.202051171	6.490774151	5.079185275	3.137803014	1.305002768	7.436000024	2.828917415	7.987286354
TARGET-50-PAJNTJ-02A	Tumor	4.491979448	3.846399396	6.292837857	5.590996795	5.08215557	4.48871329	6.480788559	5.035729311	8.309066722	4.354181443	6.492394223	7.261625285	6.64837299	6.125223659	3.744735576	5.740836505	7.185787586	2.490267104	8.84415373
TARGET-50-PALFRD-01A	Tumor	4.57424851	3.681578998	6.894456566	4.369633918	3.904961797	3.19325608	6.378087079	4.312775134	6.741993152	4.419035312	6.270638958	7.022273657	5.988606954	6.001232759	3.240032195	0.051847541	6.899191945	0.138426136	8.192724925
TARGET-50-PAJMEP-01A	Tumor	4.717308444	4.127365535	6.8327925	5.422229785	4.46044199	4.698717504	6.650821046	5.04507201	7.567127493	4.801791304	6.758211935	7.582157937	6.732114165	6.246691335	3.812297304	4.002754818	8.36695547	4.64497352	9.21860898
TARGET-50-PAJNZS-01A	Tumor	4.761404947	3.67499332	6.229265756	5.205962782	4.439303359	4.422076386	6.502405765	4.773786487	7.591004322	5.028746379	7.144005921	7.553063324	6.450935548	5.862415595	3.628580407	7.195390024	8.081696049	4.151235027	9.22474101
TARGET-50-PAJMKJ-01A	Tumor	4.349431997	3.490478983	6.141338693	4.593934554	4.478007369	2.654782919	5.971146954	4.256227464	7.033655573	3.790241637	6.470033752	5.97829352	5.806479373	5.971217764	4.082184987	4.107492908	7.344203461	0.989463175	8.727758364
TARGET-50-PAJLPX-01A	Tumor	4.407946918	3.618917645	5.944713141	6.235789381	3.512391247	4.032085648	6.745572119	4.745298538	5.838868434	4.531548096	6.18125568	7.054645394	7.119634771	6.154969515	3.861171137	6.977262215	8.029539984	4.918938693	9.502476532
TARGET-50-PAKRZW-01A	Tumor	3.523740445	3.392892777	5.776149624	3.921315396	4.092277383	3.368267206	5.718783621	3.800616705	6.552924191	4.191150864	6.337758474	6.703286358	5.834133666	5.793600083	3.326839397	2.489693679	6.663966076	0.125525503	8.963696207
TARGET-50-PAJMSE-01A	Tumor	4.633159975	4.005856861	5.975627975	5.345575837	4.398108502	3.674725056	6.681649159	4.168692433	7.363728727	4.362917583	6.484348686	7.469611143	6.414560208	6.175059201	3.90044318	1.204953608	8.519087189	1.030134605	8.93397889
TARGET-50-PAJPAU-01A	Tumor	4.301589341	3.830663367	6.483110123	5.084762903	4.245829787	3.980408339	6.358489389	4.404097391	6.887006744	4.284547996	6.244398773	7.124483028	6.462620964	6.138671087	3.057783381	0.644121169	7.509243143	0.255088098	8.773196799
TARGET-50-PAJMVU-01A	Tumor	4.685370958	4.05409382	6.354051833	5.310084783	4.510752224	3.795286613	6.391621397	4.53002226	7.35738954	4.705442764	6.47506332	7.745024543	6.830874474	6.182630712	3.474484287	0.576712518	7.022509543	0.137419092	8.821924343
TARGET-50-PAKZFK-01A	Tumor	4.671397241	4.190508095	6.555915573	4.758469425	4.87101589	3.519365795	6.626781694	3.95595426	6.99476717	4.86240398	6.476516545	7.444715108	6.208023902	6.692496229	4.175381052	0.351428253	7.881482532	0.14710681	9.024769891
TARGET-50-PAJNYT-01A	Tumor	4.396633337	4.107413113	5.774296606	4.88034913	4.271300199	3.343320473	6.372028563	5.27262857	6.722401731	4.753147041	6.256887818	6.836949851	6.303223994	5.979983684	4.174794675	6.196453406	8.076317343	4.059460856	8.747894444
TARGET-50-PAJLKR-01A	Tumor	4.039774284	3.618415743	6.442092123	4.429154201	3.925606514	3.894145147	6.807153646	4.653683862	7.063360575	3.908836578	6.233598787	7.337713817	5.663709754	6.19263041	3.221394599	5.824400233	8.676584575	0.04777575	8.37744301
TARGET-50-PAJPEW-01A	Tumor	3.872736809	3.760160242	6.256662669	4.612532413	4.430043397	3.62650355	5.545779832	4.53751078	6.994975457	5.133699412	6.143481254	6.599761996	6.114935615	6.161543154	3.657264535	0.115394686	7.783177434	0.157476541	8.689274771
TARGET-50-PAECJB-01A	Tumor	4.810488901	4.190666136	6.184260463	5.329598855	4.816801876	3.940640904	6.859179407	5.240116643	7.05523701	4.866432048	6.62053338	7.092479014	6.55846403	6.158294848	4.249261393	7.32569856	7.265273429	2.270940605	9.138856893
TARGET-50-PAJMLI-01A	Tumor	4.873472765	4.1530784	6.48748549	5.433252268	4.215062871	4.289630139	6.999458762	4.286833543	6.504552233	4.696921191	6.65055695	7.545327842	6.686594527	6.296354995	4.363128893	0.091035047	8.142724968	4.533768769	9.135115733
