# Supplementary material for: Identification of the expression patterns and potential prognostic role of m6A-RNA methylation regulators in Wilms Tumor
Source: BMC Med Genomics. 2023 Sep 21;16:222. doi: 10.1186/s12920-023-01660-2 (PMC10514975; doi:10.1186/s12920-023-01660-2)
Supplement: Supplementary file 8 — Supplementary Material 8 [file 12920_2023_1660_MOESM8_ESM.txt]

setwd("D:\\biowolf\\bioR\\Fig1")  
library(reshape2)
library(ggpubr)
inputFile="input.txt"      
outFile="vioplot.pdf"     
   


rt=read.table(inputFile,header=T,sep="\t",check.names=F,row.names=1)
x=colnames(rt)[1]
colnames(rt)[1]="Type"


data=melt(rt,id.vars=c("Type"))
colnames(data)=c("Type","Gene","Expression")


p=ggviolin(data, x="Gene", y="Expression", color = "Type", 
	     ylab="Gene expression",
	     xlab=x,
	     legend.title=x,
	     add.params = list(fill="white"),
	     palette = c("blue","red"),
	     width=1, add = "boxplot")
p=p+rotate_x_text(60)
p1=p+stat_compare_means(aes(group=Type),
	      method="wilcox.test",
	      symnum.args=list(cutpoints = c(0, 0.001, 0.01, 0.05, 1), symbols = c("***", "**", "*", " ")),
	      label = "p.signif")

pdf(file=outFile, width=6, height=5)
print(p1)
dev.off()
